# Supplementary material for: Analysis of Protein Palmitoylation Reveals a Pervasive Role in Plasmodium Development and Pathogenesis
Source: Cell Host Microbe. 2012 Aug 16;12(2):246–58. doi: 10.1016/j.chom.2012.06.005 (PMC3501726; doi:10.1016/j.chom.2012.06.005)
Supplement: Table S1. Proteins Enriched and Highly Enriched by Acyl-biotin Exchange, Related to Figure 2 — Proteins also enriched or highly enriched by metabolic labeling and click chemistry (Table S2) are highlighted in red. [file mmc1.xlsx]

## Sheet: ABE Highly Enriched
Protein ID	Protein Description	Mean ABE Ratio	Max Mean ABE Ratio	Total Ratio Count
MAL13P1.117	DHHC-type zinc finger protein, putative	5.4095	7.11094	7
MAL13P1.171	transmembrane protein Tmp21 homologue, putative	4.89873	5.11293	27
MAL13P1.228	conserved Plasmodium protein, unknown function	4.9652	5.0475	88
MAL13P1.306	conserved Plasmodium protein, unknown function	6.89527	8.72863	15
MAL13P1.310	calpain	7.68013	10.1878	10
MAL13P1.44	protein phosphatase 2c-like protein, putative	4.69548	7.59652	6
MAL13P1.77	conserved Plasmodium protein, unknown function	4.02517	4.12359	15
MAL13P1.81	conserved Plasmodium protein, unknown function	15.4703	19.5764	9
MAL13P1.94	conserved Plasmodium membrane protein, unknown function	10.61	10.61	8
MAL7P1.15	conserved Plasmodium membrane protein, unknown function	76.8303	76.8303	13
MAL7P1.27	chloroquine resistance transporter	13.5357	13.699	64
MAL8P1.109	protein phosphatase, putative	6.09163	6.09163	31
MAL8P1.62	conserved Plasmodium protein, unknown function	9.63693	11.8328	98
MAL8P1.84	conserved Plasmodium protein, unknown function	11.3494	11.8979	99
PF07_0078	transmembrane protein, putative	5.6709	6.20339	10
PF07_0127	conserved Plasmodium protein, unknown function	9.8557	9.8557	18
PF08_0035	conserved Plasmodium protein, unknown function	4.11227	4.11227	243
PF08_0046	conserved Plasmodium protein, unknown function	4.6808	5.7881	8
PF10_0039	membrane skeletal protein IMC1-related	4.26877	4.26877	335
PF10_0107	conserved protein, unknown function	16.7833	16.7833	25
PF10_0112	conserved Plasmodium membrane protein, unknown function	8.63423	12.0974	6
PF10_0126	conserved Plasmodium protein, unknown function	9.14293	9.14293	208
PF10_0130	conserved Plasmodium protein, unknown function	4.00093	4.59837	56
PF10_0220	phospholipid scramblase 1, putative	10.6503	10.6503	59
PF11_0038	Plasmodium exported protein, unknown function	6.3864	8.94825	10
PF11_0052	Qa-SNARE protein, putative	9.7064	9.7064	94
PF11_0125	conserved Plasmodium protein, unknown function	8.7331	8.77393	9
PF11_0139	protein tyrosine phosphatase	11.0063	13.5565	15
PF11_0197	conserved Plasmodium protein, unknown function	6.952	7.88496	92
PF11_0211	conserved Plasmodium protein, unknown function	8.06177	8.06177	26
PF11_0217	conserved Plasmodium membrane protein, unknown function	7.0487	8.1648	31
PF11_0310	transporter, putative	4.14037	4.39702	38
PF11_0364	conserved Plasmodium protein, unknown function	5.21757	5.49964	15
PF11_0473	conserved Plasmodium protein, unknown function	6.8121	6.8121	6
PF11_0509	ring-infected erythrocyte surface antigen, putative	4.19393	4.19393	86
PF13_0058	RNA binding protein, putative	4.59857	4.59857	33
PF13_0070	branched-chain alpha keto-acid dehydrogenase, putative	4.32183	4.57097	13
PF13_0086	conserved Plasmodium protein, unknown function	7.74245	7.74245	5
PF13_0197	Merozoite Surface Protein 7 precursor, MSP7	4.0934	4.61431	75
PF13_0229	aconitase	7.3509	7.88837	69
PF13_0252	nucleoside transporter 1	5.58063	5.6196	97
PF14_0014	Plasmodium exported protein, unknown function	8.86875	9.51286	15
PF14_0065	conserved Plasmodium membrane protein, unknown function	9.9343	9.9343	58
PF14_0069	conserved Plasmodium protein, unknown function	8.3176	8.64353	123
PF14_0092	conserved Plasmodium membrane protein, unknown function	4.79067	4.94338	54
PF14_0094	conserved Plasmodium protein, unknown function	9.72795	12.0511	5
PF14_0211	Ctr copper transporter domain containing protein, putative	4.22937	6.07111	53
PF14_0301	conserved protein, unknown function	5.3724	5.66089	48
PF14_0394	conserved Plasmodium protein, unknown function	4.84993	5.64448	20
PF14_0401	tRNA binding protein, putative	6.07977	6.28177	66
PF14_0421	apicoplast 1-acyl-sn-glycerol-3-phosphate acyltransferase, putative	4.22637	5.46072	21
PF14_0447	glutaminyl-peptide cyclotransferase, putative	4.8707	5.54932	14
PF14_0453	conserved Plasmodium protein, unknown function	4.26577	4.63412	20
PF14_0500	SNARE protein, putative	10.9427	13.4388	12
PF14_0517	peptidase, putative	5.4057	5.7465	246
PF14_0578	conserved Plasmodium protein, unknown function	9.41067	9.41067	69
PF14_0586	conserved Plasmodium protein, unknown function	7.0839	7.0839	58
PF14_0607	conserved Plasmodium membrane protein, unknown function	5.54803	5.54803	60
PF14_0673	RAP protein, putative	4.55205	6.66992	9
PF14_0679	inorganic anion exchanger, inorganic anion antiporter	5.9582	6.79838	107
PF14_0681	diacylglycerol kinase, putative	8.6998	8.6998	127
PFA0110w	DNAJ protein, putative	5.10547	5.10547	362
PFA0205w	conserved Plasmodium membrane protein, unknown function	6.9802	8.56851	64
PFB0106c	Plasmodium exported protein, unknown function	4.8604	5.98499	15
PFB0210c	hexose transporter, PfHT1	4.08267	4.40788	204
PFB0525w	asparagine-tRNA ligase, putative	5.816	6.91074	161
PFB0695c	acyl-CoA synthetase, PfACS8	5.49767	6.60107	51
PFB0815w	Calcium-dependent protein kinase 1	4.7055	4.7055	445
PFB0921c	Plasmodium exported protein, unknown function	6.3513	6.3513	16
PFB0953w	Plasmodium exported protein (hyp15), unknown function	4.7276	5.05896	6
PFC0160w	binding protein, putative	6.9968	7.91496	34
PFC0725c	formate-nitrate transporter, putative	4.06263	4.58683	100
PFC0745c	proteasome component C8, putative	4.46693	4.46693	11
PFC0912w	signal peptidase, putative	4.04267	4.27933	61
PFD0660w	phosphoglycerate mutase, putative	4.0073	4.38839	67
PFD0895c	Bet3 transport protein, putative	27.8777	27.8777	29
PFD1110w	conserved Plasmodium membrane protein, unknown function	5.26227	5.75486	15
PFD1165w	Serine/Threonine protein kinase, FIKK family	6.2041	6.86836	153
PFD1200c	Plasmodium exported protein (hyp6), unknown function	8.2813	9.13019	7
PFE0040c	Mature parasite-infected erythrocyte surface antigen (MESA) or PfEMP2	8.4326	8.4326	1302
PFE0340c	rhomboid protease ROM4	8.91837	8.91837	93
PFE0660c	purine nucleotide phosphorylase, putative	4.29803	6.7432	19
PFE0785c	metabolite/drug transporter, putative	6.11913	6.86956	116
PFE1025c	conserved Plasmodium protein, unknown function	4.6245	4.6245	47
PFE1130w	conserved protein, unknown function	5.7975	5.7975	47
PFE1285w	membrane skeletal protein IMC1-related	5.6345	5.6345	515
PFF0380w	conserved Plasmodium protein, unknown function	7.92063	9.90386	12
PFF0455w	citrate synthase-like protein, putative	8.97215	10.3026	5
PFF0615c	6-cysteine protein, putative	5.26525	10.0982	5
PFF0675c	myosin E	6.00687	6.00687	23
PFF0690c	organic anion transporter	4.2824	4.60443	11
PFF0825c	mitochondrial import receptor subunit tom40	4.52013	4.63577	54
PFF1295w	conserved Plasmodium protein, unknown function	4.82903	10.2133	33
PFF1415c	DNAJ domain protein, putative	4.00627	4.34081	172
PFI0175w-a	conserved Plasmodium protein, unknown function	5.2494	5.2494	42
PFI0265c	RhopH3	4.35317	4.89661	391
PFI0500w	conserved Plasmodium protein, unknown function	8.08103	9.12099	30
PFI0805w	conserved Plasmodium protein, unknown function	4.7354	4.7354	6
PFI0935w	DNAJ-like molecular chaperone protein, putative	4.17757	4.4957	176
PFI1370c	phosphatidylserine decarboxylase	5.39263	6.78799	25
PFI1555w	conserved Plasmodium protein, unknown function	15.5733	17.903	11
PFL0035c	acyl-CoA synthetase, PfACS7	4.6292	4.6292	76
PFL0575w	conserved Plasmodium protein, unknown function	5.05173	5.05173	32
PFL0720w	conserved Plasmodium membrane protein, unknown function	6.38357	7.87508	51
PFL0950c	aminophospholipid-transporting P-ATPase	4.08833	4.46611	121
PFL1090w	glideosome-associated protein 45	9.73573	9.73573	207
PFL1125w	phospholipid-transporting ATPase, putative	6.38507	6.46864	167
PFL1160c	conserved Plasmodium protein, unknown function	11.7019	11.7019	19
PFL1415w	conserved Plasmodium protein, unknown function	8.4586	8.72014	317
PFL1825w	conserved Plasmodium membrane protein, unknown function	5.66813	5.96481	37
PFL2225w	myosin A tail domain interacting protein	4.00587	4.00587	63

## Sheet: ABE Enriched
Protein ID	Protein Description	Mean ABE Ratio	Max Mean ABE Ratio	Total Ratio Count
MAL13P1.135	SNARE protein, putative	2.7664	3.1791	34
MAL13P1.167	signal peptidase 21 kDa subunit	3.0771	3.62781	30
MAL13P1.221	aspartate carbamoyltransferase	3.2936	3.7847	222
MAL13P1.225	thioredoxin	3.63683	4.32434	26
MAL13P1.231	Sec61 alpha subunit, PfSec61	3.28497	3.45463	146
MAL13P1.234	conserved Plasmodium protein, unknown function	2.848	2.93882	8
MAL13P1.237	conserved Plasmodium protein, unknown function	3.32447	3.32447	355
MAL13P1.260	conserved Plasmodium protein, unknown function	3.96193	3.96193	33
MAL13P1.271	V-type ATPase, putative	2.66287	3.18494	9
MAL13P1.298	conserved Plasmodium membrane protein, unknown function	3.342	3.342	8
MAL13P1.329	conserved Plasmodium membrane protein, unknown function	3.87997	3.92365	53
MAL13P1.341	ribosome biogenesis protein MRT4, putative	3.1066	3.61235	23
MAL13P1.413	membrane associated histidine-rich protein, MAHRP-1	2.72003	3.0119	254
MAL13P1.50	conserved Plasmodium protein, unknown function	2.8084	3.0625	8
MAL13P1.51	Rab5b, GTPase	2.76013	2.76013	15
MAL13P1.540	heat shock protein 70 (hsp70), putative	2.9672	3.45175	84
MAL13P1.56	m1-family aminopeptidase	3.0858	3.54452	120
MAL7P1.150	cysteine desulfurase, putative	3.39603	3.89886	12
MAL7P1.159	1-cys peroxiredoxin	2.04925	3.46157	4
MAL7P1.229	Cytoadherence linked asexual protein	2.83045	4.14196	4
MAL7P1.58	Pfmc-2TM Maurer's cleft two transmembrane protein	2.7304	3.49708	12
MAL7P1.68	zinc finger protein, putative	3.53007	3.53007	10
MAL7P1.81	eukaryotic translation initiation factor 3 37.28 kDa subunit, putative	2.65323	2.65323	35
MAL8P1.105	conserved protein, unknown function	3.10943	3.68529	62
MAL8P1.218	rifin	1.40734	3.0431	9
MAL8P1.32	nucleoside transporter, putative	3.47353	4.17951	37
MAL8P1.57	C-13 antigen	2.75843	2.98431	7
MAL8P1.7	conserved Plasmodium protein, unknown function	0.559023	13.4505	7
MAL8P1.73	conserved Plasmodium protein, unknown function	3.42727	4.01411	124
PF07_0008	Plasmodium exported protein, unknown function	2.70087	2.97564	93
PF07_0016	conserved Plasmodium membrane protein, unknown function	3.58725	3.58725	5
PF07_0019	conserved Plasmodium protein, unknown function	2.75335	2.75335	7
PF07_0047	cell division cycle ATPase, putative	2.7777	3.0912	55
PF07_0061	conserved Plasmodium protein, unknown function	2.73497	13.0198	19
PF07_0079	60S ribosomal protein L11a, putative	3.4717	3.4717	162
PF07_0085	ferrodoxin reductase-like protein	2.60103	3.3081	8
PF08_0009	translation initiation factor EIF-2b alpha subunit, putative	2.4325	3.27327	11
PF08_0031	oxoglutarate/malate translocator protein, putative	3.46563	3.82227	61
PF08_0032	DNAJ protein, putative	2.6704	3.33775	116
PF08_0091	conserved Plasmodium protein, unknown function	2.74233	3.62288	13
PF08_0110	PfRab18, GTPase	2.74803	2.83686	48
PF08_0113	vacuolar proton translocating ATPase subunit A, putative	2.6451	2.6451	144
PF08_0131	1-cys peroxiredoxin	3.4605	3.4605	43
PF08_0139	rifin	2.7998	5.29268	5
PF08_0141	erythrocyte membrane protein 1, PfEMP1	2.0235	4.54514	16
PF10_0104	conserved Plasmodium protein, unknown function	4.77697	7.42379	5
PF10_0123	GMP synthetase	2.6639	2.6639	18
PF10_0177b	conserved Plasmodium protein, unknown function	3.20557	5.23447	8
PF10_0187	60S ribosomal protein L30e, putative	3.01177	3.01177	32
PF10_0216	conserved Plasmodium membrane protein, unknown function	3.2165	3.79599	10
PF10_0254	conserved Plasmodium protein, unknown function	3.25363	3.25363	79
PF10_0272	60S ribosomal protein L3, putative	2.87067	2.87067	311
PF10_0278	nucleolar preribosomal assembly protein, putative	2.9511	3.82687	7
PF10_0323	early transcribed membrane protein 10.2, etramp 10.2	3.65043	4.08535	112
PF10_0363	pyruvate kinase 2, putative	2.37213	3.56169	25
PF10_0366	ADP/ATP transporter on adenylate translocase	3.9543	4.3009	269
PF11_0025	Pfmc-2TM Maurer's cleft two transmembrane protein	3.26117	3.26117	10
PF11_0055	conserved protein, unknown function	3.08723	3.64523	97
PF11_0065	40S ribosomal protein S4, putative	2.81957	2.81957	287
PF11_0068	conserved protein, unknown function	2.82343	3.15401	8
PF11_0087	Rad51 homolog	1.8977	5.73244	9
PF11_0097	succinyl-CoA synthetase alpha subunit, putative	3.68117	3.8746	30
PF11_0099	heat shock protein DnaJ homologue Pfj2	2.905	3.10828	18
PF11_0162	falcipain-3	2.7476	3.20366	29
PF11_0164	peptidyl-prolyl cis-trans isomerase	3.87453	4.3666	25
PF11_0168	moving junction protein	3.08893	4.72792	11
PF11_0172	folate/biopterin transporter, putative	3.323	4.40597	44
PF11_0179	conserved Plasmodium protein, unknown function	3.04443	3.04443	6
PF11_0205	alternative splicing factor ASF-1	2.9943	3.32879	4
PF11_0244	conserved Plasmodium protein, unknown function	2.69793	3.03495	32
PF11_0246	conserved Plasmodium protein, unknown function	2.468	4.67888	9
PF11_0251	endoplasmic reticulum oxidoreductin, putative	3.34367	5.06876	16
PF11_0270	threonine -- tRNA ligase, putative	3.0058	3.0058	43
PF11_0281	protein phosphatase, putative	2.8094	3.2002	38
PF11_0286	conserved Plasmodium protein, unknown function	3.06617	4.03039	5
PF11_0287	conserved protein, unknown function	1.5033	19.9742	9
PF11_0301	spermidine synthase	3.6857	3.83965	204
PF11_0332	conserved Plasmodium protein, unknown function	2.75993	2.75993	24
PF11_0338	aquaglyceroporin	3.82543	4.36267	54
PF11_0370	3-oxo-5-alpha-steroid 4-dehydrogenase, putative	3.4128	3.67074	49
PF11_0380	DNAJ protein, putative	2.63273	2.95181	12
PF11_0384	cleft lip and palate associated transmembrane protein-related	3.04353	3.42548	55
PF11_0385	UVB-resistance protein UVR8 homologue	3.89897	4.10048	53
PF11_0415	conserved Plasmodium protein, unknown function	3.6354	3.6354	11
PF11_0438	60S ribosomal protein L35Ae, putative	3.568	3.568	108
PF11_0443	DNAJ protein, putative	2.81243	3.5249	82
PF11_0503	Plasmodium exported protein (PHISTc), unknown function	2.76157	3.50408	45
PF13_0032	hydrolase, putative	2.7603	3.22545	35
PF13_0045	40S ribosomal protein S27, putative	2.76157	2.76157	8
PF13_0082	cop-coated vesicle membrane protein p24 precursor, putative	3.1109	3.7055	24
PF13_0116	conserved Plasmodium protein, unknown function	3.71573	4.22151	11
PF13_0119	Rab11a, GTPase	3.11787	3.49376	102
PF13_0121	dihydrolipamide succinyltransferase component of 2-oxoglutarate dehydrogenase complex	1.77452	4.90401	32
PF13_0133	plasmepsin V	2.65757	2.99597	17
PF13_0156	proteasome subunit beta type 7 precursor, putative	3.65783	4.31967	7
PF13_0176	apurinic/apyrimidinic endonuclease Apn1	5.42485	6.11379	4
PF13_0192	conserved Plasmodium protein, unknown function	2.62293	2.8576	26
PF13_0213	60S ribosomal protein L6-2, putative	2.84433	2.84433	137
PF13_0214	elongation factor 1-gamma, putative	2.86653	2.86653	48
PF13_0232	casein kinase II beta chain	1.6032	6.60442	20
PF13_0243	conserved Plasmodium protein, unknown function	8.17713	15.5722	4
PF13_0272	thioredoxin-related protein, putative	3.78737	3.78737	118
PF13_0276	membrane-associated histidine rich protein 2, (MARHP2)	2.65287	3.07133	74
PF13_0281	conserved Plasmodium protein, unknown function	3.81873	4.26257	5
PF13_0282	proteasome subunit, putative	2.6286	2.6286	5
PF13_0300	mitochondrial inner membrane translocase, putative	3.02797	3.40228	14
PF13_0304	elongation factor-1 alpha	2.64527	2.64527	1505
PF13_0322	falcilysin	3.4204	4.13273	12
PF13_0328	proliferating cell nuclear antigen	3.16117	3.16117	31
PF13_0338	cysteine-rich surface protein	3.67983	4.44764	84
PF14_0033	Sel1 protein	3.2487	4.34516	8
PF14_0068	fibrillarin, putative	2.67187	2.92734	93
PF14_0075	plasmepsin IV	3.03707	3.51293	66
PF14_0076	plasmepsin I	3.30367	3.37307	20
PF14_0077	plasmepsin II	3.63637	4.12148	9
PF14_0078	HAP protein	3.25063	4.01112	29
PF14_0083	40S ribosomal protein S8e, putative	3.2512	3.2512	163
PF14_0102	rhoptry-associated protein 1, RAP1	2.68227	3.11159	631
PF14_0104	eukaryotic translation initiation factor 2 gamma subunit, putative	2.9564	2.9564	100
PF14_0105	conserved Plasmodium protein, unknown function	3.69997	5.05742	20
PF14_0127	N-myristoyltransferase	2.7197	2.7197	7
PF14_0137	DNAJ protein, putative	2.88723	3.72395	77
PF14_0174	pseudouridine synthase, putative	2.91447	3.13507	28
PF14_0186	conserved Plasmodium protein, unknown function	3.00847	3.54593	42
PF14_0230	60S ribosomal protein L5, putative	3.19607	3.19607	300
PF14_0275	conserved Plasmodium protein, unknown function	3.0602	3.2433	5
PF14_0326	dynein-related AAA-type ATPase	9.24592	9.24592	4
PF14_0341	glucose-6-phosphate isomerase	2.74165	2.74165	4
PF14_0352	ribonucleoside-diphosphate reductase, large subunit	2.26413	3.62366	8
PF14_0359	HSP40, subfamily A, putative	2.71987	2.91016	199
PF14_0368	thioredoxin peroxidase 1	2.8955	2.8955	14
PF14_0369	copper transporter putative	3.8907	4.18721	21
PF14_0373	ubiquinol-cytochrome C reductase iron-sulfur subunit, putative	3.22127	3.90509	41
PF14_0377	vesicle-associated membrane protein, putative	3.19765	3.47122	4
PF14_0384	allantoicase, putative	2.3164	3.14561	4
PF14_0393	structure specific recognition protein	2.72047	3.03354	81
PF14_0493	sortilin, putative	3.57287	3.88898	140
PF14_0497	aminomethyltransferase, putative	2.90007	2.90007	14
PF14_0528	hemolysin, putative	3.99497	4.2219	24
PF14_0541	V-type H(+)-translocating pyrophosphatase, putative	3.60347	3.81146	296
PF14_0543	signal peptide peptidase	3.02743	3.41238	77
PF14_0553	cysteine proteinase falcipain-1	3.5874	4.00499	23
PF14_0567	conserved Plasmodium protein, unknown function	3.31667	3.55593	80
PF14_0571	conserved Plasmodium membrane protein, unknown function	3.27877	3.35829	47
PF14_0574	conserved Plasmodium protein, unknown function	3.59465	4.28686	5
PF14_0579	60S ribosomal protein L27, putative	3.82973	3.82973	79
PF14_0678	exported protein 2	2.75713	2.75713	312
PF14_0744	Plasmodium exported protein, unknown function	2.68275	2.68275	7
PF14_0758	Plasmodium exported protein (hyp17), unknown function	3.888	4.24483	4
PF14_0778	conserved Plasmodium membrane protein, unknown function	3.70777	3.70777	8
PFA0130c	Serine/Threonine protein kinase, FIKK family, putative	3.64453	4.70808	5
PFA0160c	nucleoside transporter, putative	3.91657	4.24748	10
PFA0195w	conserved Plasmodium protein, unknown function	3.63723	4.24824	51
PFA0245w	transporter, putative	3.1309	3.64927	39
PFA0335w	Rab5c, GTPase	3.5739	3.8109	30
PFA0375c	lipid/sterol:H+ symporter	2.85747	3.39141	34
PFA0615w	Plasmodium exported protein, unknown function	3.45575	3.6804	10
PFA0760w	rifin	2.66113	3.07146	14
PFB0100c	knob-associated histidine-rich protein	3.0666	3.0666	46
PFB0395w	conserved Plasmodium protein, unknown function	3.40447	5.01225	4
PFB0460c	conserved Plasmodium protein, unknown function	2.0307	9.39861	5
PFB0475c	conserved Plasmodium protein, unknown function	4.71157	6.06625	5
PFB0865w	small nuclear ribonucleoprotein, putative	2.69007	2.94452	8
PFB1035w	rifin	2.17805	3.13407	5
PFC0045w	rifin	1.93875	3.8042	4
PFC0120w	Cytoadherence linked asexual protein 3.1	3.2266	3.77653	137
PFC0170c	dihydrolipoamide acyltransferase, putative	3.64707	3.64707	58
PFC0185w	membrane skeletal protein IMC1-related	3.89913	3.89913	48
PFC0250c	AP endonuclease (DNA-[apurinic or apyrimidinic site] lyase), putative	2.9567	2.9567	8
PFC0290w	40S ribosomal protein S23, putative	3.21237	3.21237	29
PFC0365w	PRP19-like protein, putative	3.37953	3.37953	29
PFC0740c	binding protein, putative	3.59695	4.62871	15
PFC0775w	40S ribosomal protein S11, putative	3.1705	3.29671	18
PFC0875w	ABC transporter, putative	3.3245	4.12627	5
PFC0915w	ATP-dependent RNA Helicase, putative	3.1905	3.2881	30
PFD0090c	Plasmodium exported protein (PHISTa), unknown function	3.5089	3.5089	101
PFD0275w	secy-independent transporter protein, putative	3.9108	4.48053	16
PFD0355c	Peptidyl-tRNA hydrolase PTH2, putative	3.55063	3.5679	26
PFD0462w	DNAJ protein	2.39837	3.12313	57
PFD0795w	conserved Plasmodium protein, unknown function	3.2007	3.29531	12
PFD0835c	LETM1-like protein, putative	2.84213	3.15957	25
PFD1037w	conserved Plasmodium protein, unknown function	3.60193	4.14661	20
PFE0060w	PIESP2 erythrocyte surface protein	2.5237	3.15429	68
PFE0080c	rhoptry-associated protein 2, RAP2	3.09123	3.80773	55
PFE0225w	3-methyl-2-oxobutanoate dehydrogenase (lipoamide), putative	3.41713	6.4263	6
PFE0240w	conserved Plasmodium protein, unknown function	4.8213	5.36656	4
PFE0410w	triose phosphate transporter	2.75703	3.5056	5
PFE0435c	single-strand binding protein, putative	3.11183	3.11183	7
PFE0440w	conserved Plasmodium protein, unknown function	2.61013	186.111	8
PFE0555w	stearoyl-CoA Delta 9 desaturase, putative	2.62613	3.06921	9
PFE1150w	multidrug resistance protein	2.99617	3.29738	480
PFE1155c	mitochondrial processing peptidase alpha subunit, putative	3.24003	3.97128	58
PFE1170w	DNAJ protein, putative	2.6938	2.91068	105
PFE1445c	conserved Plasmodium protein, unknown function	3.47877	4.49352	6
PFE1590w	early transcribed membrane protein 5, ETRAMP5	3.0921	3.36678	88
PFE1600w	Plasmodium exported protein (PHISTb), unknown function	2.7367	3.19975	123
PFF0060w	Pfmc-2TM Maurer's cleft two transmembrane protein	2.9642	2.9642	113
PFF0200c	transcription factor with AP2 domain(s), putative	1.99135	3.65737	9
PFF0230c	glyoxalase I, putative	11.542	11.542	4
PFF0365c	G-protein associated signal transduction protein, putative	2.17883	3.85875	8
PFF0410w	conserved Plasmodium protein, unknown function	3.0116	3.6678	103
PFF0450c	Zn2+ or Fe2+ permease	3.6486	4.24623	27
PFF0570c	conserved Plasmodium protein, unknown function	3.0922	3.0922	5
PFF0595c	leucine-rich repeat protein 5, LRR5	2.17023	3.08461	13
PFF0850c	stevor	3.19203	3.87135	11
PFF0860c	histone h2a	2.77083	3.08896	67
PFF0870w	conserved Plasmodium membrane protein, unknown function	2.95487	3.25405	66
PFF1265w	oxidoreductase, short-chain dehydrogenase family, putative	2.84645	3.4959	17
PFF1375c	ethanolaminephosphotransferase, putative	3.16237	3.35014	32
PFF1560c	rifin	2.90435	3.32712	8
PFI0086w	Plasmodium exported protein, unknown function	3.0748	3.52695	7
PFI0235w	replication factor A-related protein, putative	3.58317	3.58317	54
PFI0240c	Cu2+ -transporting ATPase, Cu2+ transporter	3.01317	3.14068	54
PFI0250c	conserved Plasmodium membrane protein, unknown function	2.0458	3.12601	8
PFI0525w	nucleotide binding protein, putative	2.38343	3.06546	7
PFI0530c	DNA primase large subunit, putative	2.8393	3.31194	5
PFI0605c	conserved Plasmodium protein, unknown function	3.76763	4.88033	59
PFI0695c	phospholipid or glycerol acyltransferase, putative	2.71033	3.11485	18
PFI0720w	transporter, putative	3.78947	4.10957	57
PFI0735c	NADH dehydrogenase, putative	2.87827	3.93155	6
PFI0880c	glideosome-associated protein 50	3.9143	4.34768	45
PFI0975c	conserved Plasmodium protein, unknown function	2.537	3.90238	16
PFI1170c	thioredoxin reductase	6.1178	6.1178	4
PFI1270w	conserved Plasmodium protein, unknown function	2.9924	3.57519	19
PFI1730w	cytoadherence linked asexual protein 9(CLAG9)	2.61607	3.07307	130
PFI1780w	Plasmodium exported protein (PHISTc), unknown function	2.78417	3.13961	203
PFI1815c	rifin	2.81225	2.99793	7
PFL0055c	RESA-like protein with PHIST and DnaJ domains	3.73843	4.91685	14
PFL0105w	conserved Plasmodium protein, unknown function	3.37183	3.75337	7
PFL0110c	mitochondrial phosphate carrier protein	2.83583	3.35101	77
PFL0565w	heat shock protein DNAJ homologue Pfj4	3.18973	3.18973	82
PFL0580w	DNA replication licensing factor MCM5, putative	2.73183	3.41947	8
PFL1070c	endoplasmin homolog precursor, putative	3.0686	3.54966	545
PFL1300c	conserved Plasmodium protein, unknown function	3.0756	3.56239	32
PFL1420w	macrophage migration inhibitory factor homologue	3.0896	3.35597	11
PFL1550w	lipoamide dehydrogenase	2.77213	3.05572	15
PFL1570w	conserved Plasmodium protein, unknown function	3.66813	4.35163	6
PFL1700c	V-type K+-independent H+-translocating inorganic pyrophosphatase	3.874	4.37146	30
PFL1925w	cell division protein FtsH, putative	3.10097	3.64704	109
PFL2175w	ubiquitin conjugating enzyme E2, putative	2.79647	2.96992	6
PFL2220w	conserved Plasmodium protein, unknown function	3.58577	3.58577	20
PFL2465c	thymidylate kinase	3.45185	3.77595	5
