# Supplementary material for: Analysis of Protein Palmitoylation Reveals a Pervasive Role in Plasmodium Development and Pathogenesis
Source: Cell Host Microbe. 2012 Aug 16;12(2):246–58. doi: 10.1016/j.chom.2012.06.005 (PMC3501726; doi:10.1016/j.chom.2012.06.005)
Supplement: Table S2. Proteins Enriched and Highly Enriched by Metabolic Labeling and Click Chemistry, Related to Figure 2 — Proteins also enriched or highly enriched by ABE (Table S1) are highlighted in red. [file mmc2.xlsx]

## Sheet: C-C Highly Enriched
Protein ID	Protein Description	Mean C-C Ratio	Max Mean C-C Ratio	Total Ratio Count
MAL13P1.214	phosphoethanolamine N-methyltransferase	2.7336	2.9426	21
MAL13P1.231	Sec61 alpha subunit, PfSec61	3.31175	3.53387	20
MAL13P1.540	heat shock protein 70 (hsp70), putative	3.3196	3.92874	29
MAL13P1.56	m1-family aminopeptidase	2.6122	2.88642	24
MAL7P1.208	rifin-like protein	8.7646	9.37001	15
MAL7P1.27	chloroquine resistance transporter	6.64575	6.64575	4
MAL8P1.17	protein disulfide isomerase	3.5869	3.75558	110
PF07_0029	heat shock protein 86	2.51935	2.68826	98
PF07_0127	conserved Plasmodium protein, unknown function	5.01065	5.68878	4
PF07_0129	acyl-coA synthetase, PfACS5	2.4793	4.05273	20
PF08_0008	conserved Plasmodium protein, unknown function	4.2429	5.59114	6
PF08_0035	conserved Plasmodium protein, unknown function	5.2343	5.55966	10
PF08_0081	conserved Plasmodium protein, unknown function	2.61315	2.61315	13
PF10_0039	membrane skeletal protein IMC1-related	9.5654	10.51	42
PF10_0126	conserved Plasmodium protein, unknown function	4.97845	5.4177	7
PF10_0153	heat shock protein 60	2.3952	2.57123	53
PF10_0155	enolase	2.92005	3.03685	100
PF10_0220	phospholipid scramblase 1, putative	12.6404	13.5177	4
PF10_0289	adenosine deaminase, putative	3.3834	3.71061	19
PF10_0323	early transcribed membrane protein 10.2, etramp 10.2	2.59545	4.63088	9
PF11_0055	conserved protein, unknown function	3.5748	3.73645	49
PF11_0069	conserved Plasmodium protein, unknown function	2.4166	3.04288	6
PF11_0164	peptidyl-prolyl cis-trans isomerase	2.92305	3.6919	17
PF11_0172	folate/biopterin transporter, putative	3.5107	5.00686	18
PF11_0301	spermidine synthase	2.44665	2.57446	23
PF11_0338	aquaglyceroporin	2.42185	2.60095	8
PF11_0351	heat shock protein hsp70 homologue	2.41705	2.54868	137
PF11_0433	conserved Plasmodium protein, unknown function	3.82655	3.82655	5
PF13_0141	L-lactate dehydrogenase	2.60705	2.90866	126
PF13_0180	cochaperonin	2.5383	2.5383	6
PF13_0197	Merozoite Surface Protein 7 precursor, MSP7	3.4504	3.4504	5
PF13_0242	isocitrate dehydrogenase (NADP), mitochondrial precursor	2.6841	3.85125	5
PF13_0252	nucleoside transporter 1	3.35645	3.46409	59
PF13_0338	cysteine-rich surface protein	9.4639	9.95649	117
PF14_0065	conserved Plasmodium membrane protein, unknown function	7.7747	8.28792	9
PF14_0165	conserved Plasmodium protein, unknown function	5.5755	42.8241	4
PF14_0201	surface protein, Pf113	11.1665	11.673	76
PF14_0341	glucose-6-phosphate isomerase	2.44135	2.44135	4
PF14_0361	Sec62, putative	2.9037	3.37364	4
PF14_0378	triosephosphate isomerase	2.55235	3.08863	9
PF14_0425	fructose-bisphosphate aldolase	2.83285	3.53333	55
PF14_0439	M17 leucyl aminopeptidase	2.66405	2.90878	13
PF14_0528	hemolysin, putative	3.37995	3.85327	4
PF14_0541	V-type H(+)-translocating pyrophosphatase, putative	2.4328	2.75846	22
PF14_0586	conserved Plasmodium protein, unknown function	6.60615	7.38446	4
PFB0210c	hexose transporter, PfHT1	2.5829	2.73453	23
PFB0340c	serine repeat antigen 5 (SERA-5)	3.00575	3.23117	95
PFB0595w	heat shock 40 kDa protein, putative	2.5677	2.5677	10
PFB0815w	Calcium-dependent protein kinase 1	2.5316	3.60169	34
PFC0120w	Cytoadherence linked asexual protein 3.1	2.6517	2.77602	48
PFC0435w	conserved Plasmodium protein, unknown function	2.50275	2.78266	34
PFC0725c	formate-nitrate transporter, putative	2.7427	2.86954	22
PFC0745c	proteasome component C8, putative	2.6944	3.20915	4
PFC0975c	peptidyl-prolyl cis-trans isomerase	2.5294	2.83883	10
PFD0305c	vacuolar ATP synthase subunit b	2.73475	3.43318	12
PFD0955w	apical merozoite protein	5.9286	6.55468	6
PFE0040c	Mature parasite-infected erythrocyte surface antigen (MESA) or PfEMP2	7.2613	7.69494	106
PFE0060w	PIESP2 erythrocyte surface protein	2.4851	2.70636	10
PFE0340c	rhomboid protease ROM4	5.0052	5.0052	6
PFE0395c	6-cysteine protein, putative	10.4737	10.9193	9
PFE1150w	multidrug resistance protein	2.38225	2.67118	57
PFE1285w	membrane skeletal protein IMC1-related	8.90675	10.8887	123
PFE1590w	early transcribed membrane protein 5, ETRAMP5	2.5369	2.65825	6
PFF0335c	probable protein, unknown function	8.2827	9.10808	22
PFF0435w	ornithine aminotransferase	2.48005	3.03888	4
PFF0615c	6-cysteine protein, putative	6.88275	7.29724	14
PFF0620c	pfs45-48 related protein, putative	5.6466	6.03591	5
PFF0995c	Merozoite surface protein 10, MSP10	7.65965	14.2886	8
PFF1025c	pyridoxine/pyridoxal 5-phosphate biosynthesis enzyme	2.4137	2.95427	34
PFF1300w	pyruvate kinase	2.5492	3.0115	20
PFF1375c	ethanolaminephosphotransferase, putative	3.3183	4.03173	10
PFI0265c	RhopH3	2.65325	2.87572	38
PFI0720w	transporter, putative	3.09175	3.52977	16
PFI0875w	Heat shock protein 70 (HSP70) homologue	3.29455	3.44673	274
PFI1090w	S-adenosylmethionine synthetase	2.5965	2.80714	43
PFI1105w	phosphoglycerate kinase	2.62805	2.83015	124
PFI1475w	merozoite surface protein 1 precursor	6.2086	6.40801	683
PFL0620c	glycerol-3-phosphate acyltransferase	2.90585	3.15987	8
PFL1070c	endoplasmin homolog precursor, putative	3.1665	3.33001	97
PFL1090w	glideosome-associated protein 45	11.5255	12.0541	37
PFL1415w	conserved Plasmodium protein, unknown function	3.8959	4.93755	6
PFL2225w	myosin A tail domain interacting protein	8.2588	8.74339	17

## Sheet: C-C Enriched
Protein ID	Protein Description	Mean C-C Ratio	Max Mean C-C Ratio	Total Ratio Count
MAL13P1.270	proteasome subunit, putative	2.22645	2.4458	3
MAL13P1.329	conserved Plasmodium membrane protein, unknown function	2.2642	2.37941	4
MAL13P1.413	membrane associated histidine-rich protein, MAHRP-1	2.06895	2.06895	7
MAL8P1.125	tyrosyl-tRNA synthetase, putative	2.25445	2.25445	4
MAL8P1.53	conserved Plasmodium protein, unknown function	1.51565	2.52507	5
MAL8P1.69	14-3-3 protein, putative	2.11415	2.35574	22
PF07_0008	Plasmodium exported protein, unknown function	2.02	2.0932	5
PF07_0033	Cg4 protein	1.84975	2.45574	5
PF07_0079	60S ribosomal protein L11a, putative	1.88075	2.44138	5
PF07_0088	40S ribosomal protein S5, putative	2.02095	2.28502	5
PF08_0045	2-oxoglutarate dehydrogenase E1 component	1.97265	1.97265	7
PF08_0054	heat shock 70 kDa protein	2.1419	2.27204	216
PF08_0089	conserved Plasmodium protein, unknown function	3.07685	3.07685	3
PF08_0095	dihydropteroate synthetase	2.13985	2.13985	10
PF08_0113	vacuolar proton translocating ATPase subunit A, putative	2.2376	3.52159	7
PF10_0057	regulator of nonsense transcripts, putative	3.94635	3.94635	3
PF10_0077	eukaryotic translation initiation factor 3 subunit 7, putative	1.92025	2.43487	15
PF10_0084	tubulin beta chain, putative	1.8118	2.39065	41
PF10_0086	adenylate kinase	2.10715	2.16841	12
PF10_0121	hypoxanthine phosphoribosyltransferase	2.02785	2.65472	3
PF10_0159	glycophorin-binding protein 130 precursor	3.54205	3.54205	3
PF10_0193	microtubule-associated protein 1 light chain 3, putative	9.01915	11.1502	3
PF10_0203	ADP-ribosylation factor	2.31005	2.44332	9
PF10_0366	ADP/ATP transporter on adenylate translocase	2.373	2.81685	22
PF11_0071	RuvB DNA helicase, putative	2.16515	2.16515	4
PF11_0099	heat shock protein DnaJ homologue Pfj2	2.129	2.30087	11
PF11_0183	GTP-binding nuclear protein ran/tc4	1.9895	2.0748	5
PF11_0188	heat shock protein 90, putative	2.19435	2.29392	14
PF11_0257	ethanolamine kinase, putative	2.8763	5.17184	3
PF11_0313	60S ribosomal protein P0	2.34215	2.5993	47
PF11_0331	TCP-1/cpn60 chaperonin family	2.2729	2.2729	6
PF11_0352	protein disulfide isomerase	1.969	2.50487	4
PF11_0370	3-oxo-5-alpha-steroid 4-dehydrogenase, putative	1.99565	1.99565	15
PF13_0014	40S ribosomal protein S7, putative	1.50345	2.35414	6
PF13_0102	DnaJ/SEC63 protein, putative	1.98185	2.33018	20
PF13_0143	phosphoribosylpyrophosphate synthetase	2.2147	2.7127	36
PF13_0238	kelch protein, putative	2.2258	2.2258	3
PF13_0304	elongation factor-1 alpha	2.03	2.14143	283
PF13_0322	falcilysin	2.25985	2.54808	3
PF13_0328	proliferating cell nuclear antigen	2.2105	2.2105	3
PF14_0102	rhoptry-associated protein 1, RAP1	2.1804	2.31839	64
PF14_0164	NADP-specific glutamate dehydrogenase	2.2166	2.2166	3
PF14_0241	basic transcription factor 3b, putative	2.51215	3.15136	3
PF14_0275	conserved Plasmodium protein, unknown function	2.21215	2.21215	7
PF14_0329	conserved protein, unknown function	2.17	2.36353	7
PF14_0419	conserved Plasmodium protein, unknown function	2.2544	2.2544	3
PF14_0455	multidrug resistance protein 2 (heavy metal transport family)	2.141	6.02649	8
PF14_0486	elongation factor 2	2.2391	2.53769	36
PF14_0493	sortilin, putative	2.0699	2.54839	6
PF14_0527	conserved Plasmodium protein, unknown function	2.1943	2.24195	6
PF14_0567	conserved Plasmodium protein, unknown function	2.13905	2.49636	5
PF14_0593	conserved Plasmodium protein, unknown function	1.8404	2.33013	6
PF14_0598	glyceraldehyde-3-phosphate dehydrogenase	2.1382	2.19828	62
PF14_0678	exported protein 2	2.03575	2.37099	50
PFA0255c	conserved Plasmodium protein, unknown function	2.2189	2.2189	3
PFA0670c	Plasmodium exported protein (hyp8), unknown function	2.1171	2.1171	6
PFB0260w	proteasome 26S regulatory subunit, putative	2.1983	2.68852	9
PFB0335c	serine repeat antigen 6 (SERA-6)	2.0022	2.2437	12
PFB0560w	conserved Plasmodium protein, unknown function	6.5106	6.5106	3
PFC0170c	dihydrolipoamide acyltransferase, putative	2.3757	2.3757	6
PFC0350c	TCP-1/cpn60 chaperonin family	2.3569	2.49431	25
PFC0400w	60S Acidic ribosomal protein P2, putative	2.0339	2.65824	7
PFC0730w	HVA22/TB2/DP1 family protein, putative	0.60598	2.4635	5
PFD0295c	apical sushi protein, ASP	4.9725	4.9725	3
PFE0050w	Plasmodium exported protein, unknown function	2.2665	2.57319	5
PFE0075c	rhoptry-associated protein 3, RAP3	2.0766	2.20896	35
PFE0660c	purine nucleotide phosphorylase, putative	2.73735	3.19558	3
PFE0850c	60S ribosomal protein L12, putative	2.04755	2.30554	33
PFE1050w	adenosylhomocysteinase(S-adenosyl-L-homocystein e hydrolase)	2.34355	2.46606	31
PFF0060w	Pfmc-2TM Maurer's cleft two transmembrane protein	2.04	2.30411	6
PFF0410w	conserved Plasmodium protein, unknown function	2.4137	2.4137	3
PFF0430w	chaperone, putative	2.35615	2.64201	9
PFF0645c	integral membrane protein, putative	14.119	14.119	3
PFF0835w	conserved Plasmodium protein, unknown function	2.3193	2.3193	10
PFF0940c	cell division cycle protein 48 homologue, putative	1.89595	2.98826	34
PFF1295w	conserved Plasmodium protein, unknown function	0.0584035	48.8711	11
PFF1335c	4-methyl-5(B-hydroxyethyl)-thiazol monophosphate biosynthesis enzyme	2.3297	2.75108	7
PFI1020c	inosine-5'-monophosphate dehydrogenase	2.24575	2.5981	5
PFI1215w	splicing factor 3A	1.5511	2.51585	4
PFI1670c	vacuolar ATP synthase subunit E, putative	2.0863	2.0863	8
PFI1730w	cytoadherence linked asexual protein 9(CLAG9)	1.99075	2.48093	31
PFI1780w	Plasmodium exported protein (PHISTc), unknown function	2.33305	2.55469	22
PFL0185c	nucleosome assembly protein 1, putative	2.1491	2.45119	5
PFL0210c	eukaryotic initiation factor 5a, putative	2.31195	3.25691	4
PFL0590c	non-SERCA-type Ca2+ -transporting P-ATPase	2.3088	2.55114	28
PFL0895c	conserved Plasmodium protein, unknown function	2.28865	2.60926	8
PFL1125w	phospholipid-transporting ATPase, putative	2.10515	2.10515	3
PFL1170w	polyadenylate-binding protein, putative	2.22145	2.37264	78
PFL1425w	t-complex protein 1, gamma subunit, putative	1.80875	2.31723	15
PFL1545c	chaperonin, cpn60	2.25705	2.49706	50
PFL1720w	serine hydroxymethyltransferase	3.07355	3.44139	3
PFL1725w	ATP synthase beta chain, mitochondrial precursor, putative	2.06225	2.32516	13
PFL2245w	signal recognition particle, beta subunit, putative	1.9712	2.65491	4
PFL2505c	rhoptry neck protein 3, putative	2.02405	2.3322	34
