# Supplementary material for: Analysis of Protein Palmitoylation Reveals a Pervasive Role in Plasmodium Development and Pathogenesis
Source: Cell Host Microbe. 2012 Aug 16;12(2):246–58. doi: 10.1016/j.chom.2012.06.005 (PMC3501726; doi:10.1016/j.chom.2012.06.005)
Supplement: Table S3. Total Proteins Enriched by Acyl-Biotin Exchange and Metabolic Labeling and Cick Chemistry and the Overlap between These Enriched Proteins, Related to Figure 3 — Total complement of proteins enriched by acyl-biotin exchange and metabolic labeling and click chemistry without consideration of ratio count (sheets 1 and 2) and the overlap between these two data sets (sheet 3). [file mmc3.xlsx]

## Sheet: ABE-C-C Overlap
Protein ID	Protein Description	ABE Mean Ratio	Total ABE Ratio Count	C-C Mean Ratio	Total CC Ratio Count
MAL13P1.186	1-deoxy-D-xylulose 5-phosphate synthase	2.6846	2	2.5747	1
MAL13P1.22	DNA ligase I	1.97843	26	1.04842	4
MAL13P1.221	aspartate carbamoyltransferase	3.2936	222	2.0453	1
MAL13P1.231	Sec61 alpha subunit, PfSec61	3.28497	146	3.31175	20
MAL13P1.237	conserved Plasmodium protein, unknown function	3.32447	355	1.9285	27
MAL13P1.260	conserved Plasmodium protein, unknown function	3.96193	33	3.2054	1
MAL13P1.295	conserved Plasmodium protein, unknown function	2.3577	28	2.8218	1
MAL13P1.298	conserved Plasmodium membrane protein, unknown function	3.342	8	8.771	1
MAL13P1.329	conserved Plasmodium membrane protein, unknown function	3.87997	53	2.2642	4
MAL13P1.413	membrane associated histidine-rich protein, MAHRP-1	2.72003	254	2.06895	7
MAL13P1.540	heat shock protein 70 (hsp70), putative	2.9672	84	3.3196	29
MAL13P1.56	m1-family aminopeptidase	3.0858	120	2.6122	24
MAL13P1.77	conserved Plasmodium protein, unknown function	4.02517	15	3.0088	2
MAL13P1.92	40S ribosomal protein S15/S19, putative	2.407	63	1.8494	3
MAL7P1.27	chloroquine resistance transporter	13.5357	64	6.64575	4
MAL8P1.139	conserved Plasmodium membrane protein, unknown function	7.2572	1	2.2532	1
MAL8P1.17	protein disulfide isomerase	2.31433	429	3.5869	110
MAL8P1.73	conserved Plasmodium protein, unknown function	3.42727	124	1.66675	11
PF07_0008	Plasmodium exported protein, unknown function	2.70087	93	2.02	5
PF07_0023	DNA replication licensing factor mcm7 homologue, putative	2.3086	21	3.5613	1
PF07_0079	60S ribosomal protein L11a, putative	3.4717	162	1.88075	5
PF07_0127	conserved Plasmodium protein, unknown function	9.8557	18	5.01065	4
PF08_0032	DNAJ protein, putative	2.6704	116	2.2695	2
PF08_0035	conserved Plasmodium protein, unknown function	4.11227	243	5.2343	10
PF08_0045	2-oxoglutarate dehydrogenase E1 component	2.2839	14	1.97265	7
PF08_0064	vacuolar protein-sorting protein, VPS2	1.8333	11	2.268	1
PF08_0081	conserved Plasmodium protein, unknown function	2.23583	42	2.61315	13
PF08_0091	conserved Plasmodium protein, unknown function	2.74233	13	2.155	2
PF08_0095	dihydropteroate synthetase	2.01853	44	2.13985	10
PF08_0110	PfRab18, GTPase	2.74803	48	1.63955	2
PF08_0113	vacuolar proton translocating ATPase subunit A, putative	2.6451	144	2.2376	7
PF10_0033	conserved Plasmodium protein, unknown function	2.1079	64	1.7947	2
PF10_0039	membrane skeletal protein IMC1-related	4.26877	335	9.5654	42
PF10_0068	RNA binding protein, putative	2.13687	216	1.95335	6
PF10_0107	conserved protein, unknown function	16.7833	25	8.45575	2
PF10_0121	hypoxanthine phosphoribosyltransferase	2.0939	31	2.02785	3
PF10_0126	conserved Plasmodium protein, unknown function	9.14293	208	4.97845	7
PF10_0155	enolase	2.2482	166	2.92005	100
PF10_0187	60S ribosomal protein L30e, putative	3.01177	32	1.71435	2
PF10_0193	microtubule-associated protein 1 light chain 3, putative	2.08063	59	9.01915	3
PF10_0203	ADP-ribosylation factor	2.47677	113	2.31005	9
PF10_0220	phospholipid scramblase 1, putative	10.6503	59	12.6404	4
PF10_0254	conserved Plasmodium protein, unknown function	3.25363	79	2.644	1
PF10_0272	60S ribosomal protein L3, putative	2.87067	311	1.6881	24
PF10_0289	adenosine deaminase, putative	2.2471	40	3.3834	19
PF10_0323	early transcribed membrane protein 10.2, etramp 10.2	3.65043	112	2.59545	9
PF10_0363	pyruvate kinase 2, putative	2.37213	25	3.0796	1
PF10_0366	ADP/ATP transporter on adenylate translocase	3.9543	269	2.373	22
PF11_0052	Qa-SNARE protein, putative	9.7064	94	7.4665	2
PF11_0055	conserved protein, unknown function	3.08723	97	3.5748	49
PF11_0069	conserved Plasmodium protein, unknown function	2.2129	108	2.4166	6
PF11_0099	heat shock protein DnaJ homologue Pfj2	2.905	18	2.129	11
PF11_0162	falcipain-3	2.7476	29	1.5912	4
PF11_0164	peptidyl-prolyl cis-trans isomerase	3.87453	25	2.92305	17
PF11_0172	folate/biopterin transporter, putative	3.323	44	3.5107	18
PF11_0183	GTP-binding nuclear protein ran/tc4	2.09977	165	1.9895	5
PF11_0211	conserved Plasmodium protein, unknown function	8.06177	26	4.3627	2
PF11_0270	threonine -- tRNA ligase, putative	3.0058	43	10.838	1
PF11_0281	protein phosphatase, putative	2.8094	38	1.8016	1
PF11_0301	spermidine synthase	3.6857	204	2.44665	23
PF11_0331	TCP-1/cpn60 chaperonin family	1.97213	169	2.2729	6
PF11_0338	aquaglyceroporin	3.82543	54	2.42185	8
PF11_0364	conserved Plasmodium protein, unknown function	5.21757	15	1.9809	2
PF11_0370	3-oxo-5-alpha-steroid 4-dehydrogenase, putative	3.4128	49	1.99565	15
PF11_0384	cleft lip and palate associated transmembrane protein-related	3.04353	55	2.0276	1
PF11_0415	conserved Plasmodium protein, unknown function	3.6354	11	10.77	2
PF11_0433	conserved Plasmodium protein, unknown function	2.06224	3	3.82655	5
PF13_0102	DnaJ/SEC63 protein, putative	2.39547	433	1.98185	20
PF13_0129	60S ribosomal protein L6, putative	2.04457	159	1.7632	10
PF13_0171	60S ribosomal protein L23, putative	2.0756	139	1.7087	4
PF13_0180	cochaperonin	2.4347	18	2.5383	6
PF13_0197	Merozoite Surface Protein 7 precursor, MSP7	4.0934	75	3.4504	5
PF13_0242	isocitrate dehydrogenase (NADP), mitochondrial precursor	2.26603	51	2.6841	5
PF13_0252	nucleoside transporter 1	5.58063	97	3.35645	59
PF13_0257	glutamate--tRNA ligase, putative	2.2966	84	1.16156	3
PF13_0272	thioredoxin-related protein, putative	3.78737	118	3.1062	2
PF13_0276	membrane-associated histidine rich protein 2, (MARHP2)	2.65287	74	2.0317	1
PF13_0304	elongation factor-1 alpha	2.64527	1505	2.03	283
PF13_0322	falcilysin	3.4204	12	2.25985	3
PF13_0328	proliferating cell nuclear antigen	3.16117	31	2.2105	3
PF13_0338	cysteine-rich surface protein	3.67983	84	9.4639	117
PF14_0053	ribonucleotide reductase small subunit	2.20863	21	2.8968	2
PF14_0065	conserved Plasmodium membrane protein, unknown function	9.9343	58	7.7747	9
PF14_0068	fibrillarin, putative	2.67187	93	1.8797	3
PF14_0075	plasmepsin IV	3.03707	66	1.53665	2
PF14_0077	plasmepsin II	3.63637	9	1.9512	1
PF14_0083	40S ribosomal protein S8e, putative	3.2512	163	1.82115	6
PF14_0102	rhoptry-associated protein 1, RAP1	2.68227	631	2.1804	64
PF14_0104	eukaryotic translation initiation factor 2 gamma subunit, putative	2.9564	100	2.8503	1
PF14_0164	NADP-specific glutamate dehydrogenase	1.9679	4	2.2166	3
PF14_0230	60S ribosomal protein L5, putative	3.19607	300	1.74855	30
PF14_0275	conserved Plasmodium protein, unknown function	3.0602	5	2.21215	7
PF14_0341	glucose-6-phosphate isomerase	2.74165	4	2.44135	4
PF14_0361	Sec62, putative	2.22587	63	2.9037	4
PF14_0378	triosephosphate isomerase	2.37257	14	2.55235	9
PF14_0393	structure specific recognition protein	2.72047	81	2.108	1
PF14_0425	fructose-bisphosphate aldolase	2.20053	96	2.83285	55
PF14_0439	M17 leucyl aminopeptidase	2.1836	47	2.66405	13
PF14_0455	multidrug resistance protein 2 (heavy metal transport family)	2.36537	174	2.141	8
PF14_0486	elongation factor 2	2.25483	438	2.2391	36
PF14_0493	sortilin, putative	3.57287	140	2.0699	6
PF14_0495	rhoptry neck protein 2	2.2954	31	2.0752	1
PF14_0497	aminomethyltransferase, putative	2.90007	14	2.1975	2
PF14_0527	conserved Plasmodium protein, unknown function	2.43237	47	2.1943	6
PF14_0528	hemolysin, putative	3.99497	24	3.37995	4
PF14_0541	V-type H(+)-translocating pyrophosphatase, putative	3.60347	296	2.4328	22
PF14_0553	cysteine proteinase falcipain-1	3.5874	23	2.2187	2
PF14_0567	conserved Plasmodium protein, unknown function	3.31667	80	2.13905	5
PF14_0578	conserved Plasmodium protein, unknown function	9.41067	69	9.97145	2
PF14_0586	conserved Plasmodium protein, unknown function	7.0839	58	6.60615	4
PF14_0593	conserved Plasmodium protein, unknown function	2.21733	75	1.8404	6
PF14_0598	glyceraldehyde-3-phosphate dehydrogenase	2.49783	562	2.1382	62
PF14_0607	conserved Plasmodium membrane protein, unknown function	5.54803	60	6.0284	1
PF14_0655	helicase 45	2.25783	513	1.81135	31
PF14_0678	exported protein 2	2.75713	312	2.03575	50
PF14_0679	inorganic anion exchanger, inorganic anion antiporter	5.9582	107	3.7735	1
PFA0110w	DNAJ protein, putative	5.10547	362	1.9307	1
PFA0670c	Plasmodium exported protein (hyp8), unknown function	2.35193	40	2.1171	6
PFB0210c	hexose transporter, PfHT1	4.08267	204	2.5829	23
PFB0260w	proteasome 26S regulatory subunit, putative	2.23917	33	2.1983	9
PFB0335c	serine repeat antigen 6 (SERA-6)	2.39155	34	2.0022	12
PFB0340c	serine repeat antigen 5 (SERA-5)	2.21227	264	3.00575	95
PFB0525w	asparagine-tRNA ligase, putative	5.816	161	1.88545	4
PFB0555c	conserved Plasmodium membrane protein, unknown function	1.98333	20	1.43215	15
PFB0560w	conserved Plasmodium protein, unknown function	2.4883	3	6.5106	3
PFB0815w	Calcium-dependent protein kinase 1	4.7055	445	2.5316	34
PFB0935w	cytoadherence linked asexual protein 2	2.18525	2	1.8974	2
PFC0120w	Cytoadherence linked asexual protein 3.1	3.2266	137	2.6517	48
PFC0170c	dihydrolipoamide acyltransferase, putative	3.64707	58	2.3757	6
PFC0275w	FAD-dependent glycerol-3-phosphate dehydrogenase, putative	2.21617	147	2.2427	1
PFC0350c	TCP-1/cpn60 chaperonin family	2.14067	123	2.3569	25
PFC0400w	60S Acidic ribosomal protein P2, putative	2.05997	38	2.0339	7
PFC0725c	formate-nitrate transporter, putative	4.06263	100	2.7427	22
PFC0745c	proteasome component C8, putative	4.46693	11	2.6944	4
PFC0775w	40S ribosomal protein S11, putative	3.1705	18	1.6584	2
PFC0800w	band 7-related protein	2.3495	21	1.9172	3
PFC0835c	conserved protein, unknown function	2.05743	72	1.59625	2
PFD0090c	Plasmodium exported protein (PHISTa), unknown function	3.5089	101	1.8916	5
PFD0305c	vacuolar ATP synthase subunit b	2.29503	142	2.73475	12
PFD0795w	conserved Plasmodium protein, unknown function	3.2007	12	1.66245	2
PFD1110w	conserved Plasmodium membrane protein, unknown function	5.26227	15	2.1528	1
PFE0040c	Mature parasite-infected erythrocyte surface antigen (MESA) or PfEMP2	8.4326	1302	7.2613	106
PFE0050w	Plasmodium exported protein, unknown function	2.42113	60	2.2665	5
PFE0060w	PIESP2 erythrocyte surface protein	2.5237	68	2.4851	10
PFE0075c	rhoptry-associated protein 3, RAP3	2.27477	67	2.0766	35
PFE0080c	rhoptry-associated protein 2, RAP2	3.09123	55	1.72205	19
PFE0165w	actin-depolymerizing factor, putative	2.38003	26	2.7362	1
PFE0340c	rhomboid protease ROM4	8.91837	93	5.0052	6
PFE0440w	conserved Plasmodium protein, unknown function	2.61013	8	2.8533	2
PFE0660c	purine nucleotide phosphorylase, putative	4.29803	19	2.73735	3
PFE0675c	deoxyribodipyrimidine photolyase (photoreactivating enzyme, DNA photolyase), putative	2.0598	9	2.3315	1
PFE0785c	metabolite/drug transporter, putative	6.11913	116	3.5487	2
PFE0850c	60S ribosomal protein L12, putative	2.01103	161	2.04755	33
PFE1050w	adenosylhomocysteinase(S-adenosyl-L-homocystein e hydrolase)	1.9428	234	2.34355	31
PFE1130w	conserved protein, unknown function	5.7975	47	3.35245	2
PFE1150w	multidrug resistance protein	2.99617	480	2.38225	57
PFE1285w	membrane skeletal protein IMC1-related	5.6345	515	8.90675	123
PFE1485w	conserved Plasmodium protein, unknown function	2.24595	8	23.483	1
PFE1590w	early transcribed membrane protein 5, ETRAMP5	3.0921	88	2.5369	6
PFE1600w	Plasmodium exported protein (PHISTb), unknown function	2.7367	123	2.085	2
PFF0060w	Pfmc-2TM Maurer's cleft two transmembrane protein	2.9642	113	2.04	6
PFF0380w	conserved Plasmodium protein, unknown function	7.92063	12	4.3759	2
PFF0410w	conserved Plasmodium protein, unknown function	3.0116	103	2.4137	3
PFF0430w	chaperone, putative	2.2344	81	2.35615	9
PFF0615c	6-cysteine protein, putative	5.26525	5	6.88275	14
PFF0675c	myosin E	6.00687	23	3.2957	1
PFF0865w	histone H3	2.05327	133	1.83265	38
PFF0940c	cell division cycle protein 48 homologue, putative	1.96427	532	1.89595	34
PFF1300w	pyruvate kinase	2.47743	273	2.5492	20
PFF1375c	ethanolaminephosphotransferase, putative	3.16237	32	3.3183	10
PFF1415c	DNAJ domain protein, putative	4.00627	172	4.4237	2
PFI0175w-a	conserved Plasmodium protein, unknown function	5.2494	42	4.7715	1
PFI0265c	RhopH3	4.35317	391	2.65325	38
PFI0720w	transporter, putative	3.78947	57	3.09175	16
PFI0860c	ATP-dependent RNA Helicase, putative	2.59237	23	1.9047	1
PFI0935w	DNAJ-like molecular chaperone protein, putative	4.17757	176	1.7372	7
PFI1020c	inosine-5'-monophosphate dehydrogenase	2.2272	69	2.24575	5
PFI1090w	S-adenosylmethionine synthetase	2.05623	278	2.5965	43
PFI1130c	DNA-directed RNA polymerase II, putative	2.05607	13	2.491	1
PFI1445w	High molecular weight rhoptry protein-2	2.44067	460	1.82015	132
PFI1475w	merozoite surface protein 1 precursor	2.28797	1084	6.2086	683
PFI1730w	cytoadherence linked asexual protein 9(CLAG9)	2.61607	130	1.99075	31
PFI1780w	Plasmodium exported protein (PHISTc), unknown function	2.78417	203	2.33305	22
PFL0185c	nucleosome assembly protein 1, putative	2.1582	71	2.1491	5
PFL0590c	non-SERCA-type Ca2+ -transporting P-ATPase	2.2919	355	2.3088	28
PFL0595c	glutathione peroxidase	2.54	21	2.01195	2
PFL0620c	glycerol-3-phosphate acyltransferase	2.45747	135	2.90585	8
PFL0950c	aminophospholipid-transporting P-ATPase	4.08833	121	1.77275	4
PFL1070c	endoplasmin homolog precursor, putative	3.0686	545	3.1665	97
PFL1090w	glideosome-associated protein 45	9.73573	207	11.5255	37
PFL1125w	phospholipid-transporting ATPase, putative	6.38507	167	2.10515	3
PFL1170w	polyadenylate-binding protein, putative	2.30317	507	2.22145	78
PFL1245w	ubiquitin-activating enzyme E1, putative	1.8372	61	2.7841	1
PFL1415w	conserved Plasmodium protein, unknown function	8.4586	317	3.8959	6
PFL1420w	macrophage migration inhibitory factor homologue	3.0896	11	2.0842	2
PFL1720w	serine hydroxymethyltransferase	1.7933	80	3.07355	3
PFL1880w	acyl-CoA synthetase, PfACS11	2.5117	137	2.3571	2
PFL1920c	hydroxyethylthiazole kinase, putative	2.5604	13	3.8763	1
PFL2225w	myosin A tail domain interacting protein	4.00587	63	8.2588	17
PFL2245w	signal recognition particle, beta subunit, putative	2.26683	108	1.9712	4
PFL2465c	thymidylate kinase	3.45185	5	2.089	2
PFL2505c	rhoptry neck protein 3, putative	2.32227	154	2.02405	34

## Sheet: ABE Total Enriched
Protein ID	Protein Description	Mean ABE Ratio	Total Ratio Count
MAL13P1.117	DHHC-type zinc finger protein, putative	5.4095	7
MAL13P1.135	SNARE protein, putative	2.7664	34
MAL13P1.148	myosin	2.10317	6
MAL13P1.167	signal peptidase 21 kDa subunit	3.0771	30
MAL13P1.171	transmembrane protein Tmp21 homologue, putative	4.89873	27
MAL13P1.186	1-deoxy-D-xylulose 5-phosphate synthase	2.6846	2
MAL13P1.19	peptidase, putative	3.1549	1
MAL13P1.194	conserved Plasmodium protein, unknown function	2.05467	9
MAL13P1.202	conserved Plasmodium protein, unknown function	2.12753	17
MAL13P1.205	Rab11b, GTPase	2.5	12
MAL13P1.22	DNA ligase I	1.97843	26
MAL13P1.221	aspartate carbamoyltransferase	3.2936	222
MAL13P1.225	thioredoxin	3.63683	26
MAL13P1.228	conserved Plasmodium protein, unknown function	4.9652	88
MAL13P1.231	Sec61 alpha subunit, PfSec61	3.28497	146
MAL13P1.234	conserved Plasmodium protein, unknown function	2.848	8
MAL13P1.237	conserved Plasmodium protein, unknown function	3.32447	355
MAL13P1.253	small nuclear ribonucleoprotein, putative	2.8185	1
MAL13P1.260	conserved Plasmodium protein, unknown function	3.96193	33
MAL13P1.266	conserved Plasmodium protein, unknown function	2.11973	17
MAL13P1.271	V-type ATPase, putative	2.66287	9
MAL13P1.285	patatin-like phospholipase, putative	2.3482	5
MAL13P1.288	conserved Plasmodium protein, unknown function	2.5942	34
MAL13P1.295	conserved Plasmodium protein, unknown function	2.3577	28
MAL13P1.298	conserved Plasmodium membrane protein, unknown function	3.342	8
MAL13P1.303	polyadenylate-binding protein, putative	2.4082	87
MAL13P1.306	conserved Plasmodium protein, unknown function	6.89527	15
MAL13P1.310	calpain	7.68013	10
MAL13P1.32	MORN repeat protein, putative	1.96975	2
MAL13P1.329	conserved Plasmodium membrane protein, unknown function	3.87997	53
MAL13P1.341	ribosome biogenesis protein MRT4, putative	3.1066	23
MAL13P1.38	conserved Plasmodium membrane protein, unknown function	1.67688	8
MAL13P1.413	membrane associated histidine-rich protein, MAHRP-1	2.72003	254
MAL13P1.44	protein phosphatase 2c-like protein, putative	4.69548	6
MAL13P1.50	conserved Plasmodium protein, unknown function	2.8084	8
MAL13P1.51	Rab5b, GTPase	2.76013	15
MAL13P1.540	heat shock protein 70 (hsp70), putative	2.9672	84
MAL13P1.56	m1-family aminopeptidase	3.0858	120
MAL13P1.60	erythrocyte binding antigen-140	2.2813	1
MAL13P1.61	Plasmodium exported protein (hyp8), unknown function	2.51593	44
MAL13P1.77	conserved Plasmodium protein, unknown function	4.02517	15
MAL13P1.81	conserved Plasmodium protein, unknown function	15.4703	9
MAL13P1.92	40S ribosomal protein S15/S19, putative	2.407	63
MAL13P1.94	conserved Plasmodium membrane protein, unknown function	10.61	8
MAL7P1.110	Ham1-like protein, putative	2.1615	2
MAL7P1.146	conserved Plasmodium membrane protein, unknown function	1.96787	7
MAL7P1.15	conserved Plasmodium membrane protein, unknown function	76.8303	13
MAL7P1.150	cysteine desulfurase, putative	3.39603	12
MAL7P1.159	1-cys peroxiredoxin	2.04925	4
MAL7P1.163	conserved Plasmodium protein, unknown function	3.7468	1
MAL7P1.17	conserved Plasmodium membrane protein, unknown function	2.7793	3
MAL7P1.209	AAA family ATPase, putative	2.44237	214
MAL7P1.217	rifin	2.10693	34
MAL7P1.229	Cytoadherence linked asexual protein	2.83045	4
MAL7P1.27	chloroquine resistance transporter	13.5357	64
MAL7P1.58	Pfmc-2TM Maurer's cleft two transmembrane protein	2.7304	12
MAL7P1.68	zinc finger protein, putative	3.53007	10
MAL7P1.81	eukaryotic translation initiation factor 3 37.28 kDa subunit, putative	2.65323	35
MAL8P1.105	conserved protein, unknown function	3.10943	62
MAL8P1.107	conserved Plasmodium protein, unknown function	2.8701	2
MAL8P1.109	protein phosphatase, putative	6.09163	31
MAL8P1.139	conserved Plasmodium membrane protein, unknown function	7.2572	1
MAL8P1.142	proteasome beta-subunit	4.5617	1
MAL8P1.144	AAA family ATPase, putative	2.2832	1
MAL8P1.17	protein disulfide isomerase	2.31433	429
MAL8P1.206	Plasmodium exported protein, unknown function	2.1757	136
MAL8P1.218	rifin	1.40734	9
MAL8P1.32	nucleoside transporter, putative	3.47353	37
MAL8P1.43	U5 snrnp-specific protein, putative	3.8512	1
MAL8P1.53	conserved Plasmodium protein, unknown function	2.20077	137
MAL8P1.57	C-13 antigen	2.75843	7
MAL8P1.62	conserved Plasmodium protein, unknown function	9.63693	98
MAL8P1.73	conserved Plasmodium protein, unknown function	3.42727	124
MAL8P1.84	conserved Plasmodium protein, unknown function	11.3494	99
MAL8P1.86	Sel3 protein	4.12135	2
PF07_0007	conserved Plasmodium protein, unknown function	2.27657	11
PF07_0008	Plasmodium exported protein, unknown function	2.70087	93
PF07_0016	conserved Plasmodium membrane protein, unknown function	3.58725	5
PF07_0019	conserved Plasmodium protein, unknown function	2.75335	7
PF07_0023	DNA replication licensing factor mcm7 homologue, putative	2.3086	21
PF07_0024	inositol phosphatase, putative	2.4556	2
PF07_0040	lysophospholipase, putative	1.97367	66
PF07_0045	conserved Plasmodium protein, unknown function	2.14255	4
PF07_0047	cell division cycle ATPase, putative	2.7777	55
PF07_0054	histone H2B	2.55873	252
PF07_0061	conserved Plasmodium protein, unknown function	2.73497	19
PF07_0062	GTP-binding translation elongation factor tu family protein, putative	2.24175	4
PF07_0065	zinc transporter, putative	2.32637	8
PF07_0073	seryl-tRNA synthetase, putative	2.00597	39
PF07_0078	transmembrane protein, putative	5.6709	10
PF07_0079	60S ribosomal protein L11a, putative	3.4717	162
PF07_0080	40S ribosomal protein S10, putative	1.8492	36
PF07_0085	ferrodoxin reductase-like protein	2.60103	8
PF07_0104	kinesin-like protein, putative	5.6434	1
PF07_0109	conserved Plasmodium protein, unknown function	2.7429	1
PF07_0115	cation transporting ATPase, cation transporter	2.6085	108
PF07_0127	conserved Plasmodium protein, unknown function	9.8557	18
PF08_0006	prohibitin, putative	2.25987	57
PF08_0009	translation initiation factor EIF-2b alpha subunit, putative	2.4325	11
PF08_0019	receptor for activated C kinase homolog, PfRACK	2.3285	150
PF08_0031	oxoglutarate/malate translocator protein, putative	3.46563	61
PF08_0032	DNAJ protein, putative	2.6704	116
PF08_0035	conserved Plasmodium protein, unknown function	4.11227	243
PF08_0045	2-oxoglutarate dehydrogenase E1 component	2.2839	14
PF08_0046	conserved Plasmodium protein, unknown function	4.6808	8
PF08_0064	vacuolar protein-sorting protein, VPS2	1.8333	11
PF08_0076	40S ribosomal protein S16, putative	2.32907	198
PF08_0081	conserved Plasmodium protein, unknown function	2.23583	42
PF08_0091	conserved Plasmodium protein, unknown function	2.74233	13
PF08_0095	dihydropteroate synthetase	2.01853	44
PF08_0096	RNA helicase, putative	2.0664	45
PF08_0110	PfRab18, GTPase	2.74803	48
PF08_0113	vacuolar proton translocating ATPase subunit A, putative	2.6451	144
PF08_0131	1-cys peroxiredoxin	3.4605	43
PF08_0132	glutamate dehydrogenase, putative	1.88315	13
PF08_0137	Plasmodium exported protein (PHISTc), unknown function	1.9368	14
PF08_0139	rifin	2.7998	5
PF10_0015	acyl CoA binding protein, isoform 1, ACBP1	2.5732	1
PF10_0023	Plasmodium exported protein (hyp16), unknown function	2.46645	16
PF10_0033	conserved Plasmodium protein, unknown function	2.1079	64
PF10_0039	membrane skeletal protein IMC1-related	4.26877	335
PF10_0047	RNA binding protein, putative	1.93367	23
PF10_0063	DNA/RNA-binding protein, putative	4.87183	86
PF10_0068	RNA binding protein, putative	2.13687	216
PF10_0104	conserved Plasmodium protein, unknown function	4.77697	5
PF10_0107	conserved protein, unknown function	16.7833	25
PF10_0112	conserved Plasmodium membrane protein, unknown function	8.63423	6
PF10_0121	hypoxanthine phosphoribosyltransferase	2.0939	31
PF10_0123	GMP synthetase	2.6639	18
PF10_0126	conserved Plasmodium protein, unknown function	9.14293	208
PF10_0130	conserved Plasmodium protein, unknown function	4.00093	56
PF10_0155	enolase	2.2482	166
PF10_0160	Serine/Threonine protein kinase, FIKK family	2.6155	86
PF10_0165	DNA polymerase delta catalytic subunit	2.09787	5
PF10_0177b	conserved Plasmodium protein, unknown function	3.20557	8
PF10_0187	60S ribosomal protein L30e, putative	3.01177	32
PF10_0193	microtubule-associated protein 1 light chain 3, putative	2.08063	59
PF10_0203	ADP-ribosylation factor	2.47677	113
PF10_0208	endomembrane protein 70, putative	2.04585	8
PF10_0216	conserved Plasmodium membrane protein, unknown function	3.2165	10
PF10_0218	citrate synthase, mitochondrial precursor, putative	2.5248	3
PF10_0220	phospholipid scramblase 1, putative	10.6503	59
PF10_0233	conserved Plasmodium protein, unknown function	3.5811	2
PF10_0246	conserved Plasmodium protein, unknown function	2.32807	49
PF10_0254	conserved Plasmodium protein, unknown function	3.25363	79
PF10_0268	merozoite capping protein 1	2.37923	94
PF10_0271	centrin-3	2.3145	19
PF10_0272	60S ribosomal protein L3, putative	2.87067	311
PF10_0278	nucleolar preribosomal assembly protein, putative	2.9511	7
PF10_0289	adenosine deaminase, putative	2.2471	40
PF10_0317	DER1-like protein, putative	4.3549	2
PF10_0323	early transcribed membrane protein 10.2, etramp 10.2	3.65043	112
PF10_0334	flavoprotein subunit of succinate dehydrogenase	2.4274	19
PF10_0363	pyruvate kinase 2, putative	2.37213	25
PF10_0366	ADP/ATP transporter on adenylate translocase	3.9543	269
PF10_0370	Enhancer of rudimentary homolog, putative	2.4782	9
PF10_0395	stevor, putative	3.8277	1
PF11_0009	rifin	2.39293	43
PF11_0025	Pfmc-2TM Maurer's cleft two transmembrane protein	3.26117	10
PF11_0038	Plasmodium exported protein, unknown function	6.3864	10
PF11_0049	NOT family protein, putative	2.2839	3
PF11_0052	Qa-SNARE protein, putative	9.7064	94
PF11_0054	conserved Plasmodium protein, unknown function	2.9172	1
PF11_0055	conserved protein, unknown function	3.08723	97
PF11_0061	histone H4	2.37697	853
PF11_0062	histone H2B	2.05157	557
PF11_0065	40S ribosomal protein S4, putative	2.81957	287
PF11_0068	conserved protein, unknown function	2.82343	8
PF11_0069	conserved Plasmodium protein, unknown function	2.2129	108
PF11_0073	conserved Plasmodium protein, unknown function	1.9565	12
PF11_0097	succinyl-CoA synthetase alpha subunit, putative	3.68117	30
PF11_0099	heat shock protein DnaJ homologue Pfj2	2.905	18
PF11_0111	asparagine-rich antigen	1.97777	13
PF11_0125	conserved Plasmodium protein, unknown function	8.7331	9
PF11_0139	protein tyrosine phosphatase	11.0063	15
PF11_0149	rhomboid protease ROM1, putative	3.96105	3
PF11_0162	falcipain-3	2.7476	29
PF11_0164	peptidyl-prolyl cis-trans isomerase	3.87453	25
PF11_0168	moving junction protein	3.08893	11
PF11_0172	folate/biopterin transporter, putative	3.323	44
PF11_0179	conserved Plasmodium protein, unknown function	3.04443	6
PF11_0183	GTP-binding nuclear protein ran/tc4	2.09977	165
PF11_0197	conserved Plasmodium protein, unknown function	6.952	92
PF11_0205	alternative splicing factor ASF-1	2.9943	4
PF11_0211	conserved Plasmodium protein, unknown function	8.06177	26
PF11_0217	conserved Plasmodium membrane protein, unknown function	7.0487	31
PF11_0224	circumsporozoite-related antigen	2.81153	59
PF11_0231	conserved Plasmodium protein, unknown function	2.0079	7
PF11_0241	Myb-like DNA-binding domain, putative	2.7853	1
PF11_0244	conserved Plasmodium protein, unknown function	2.69793	32
PF11_0246	conserved Plasmodium protein, unknown function	2.468	9
PF11_0251	endoplasmic reticulum oxidoreductin, putative	3.34367	16
PF11_0258	co-chaperone GrpE, putative	2.19537	12
PF11_0270	threonine -- tRNA ligase, putative	3.0058	43
PF11_0281	protein phosphatase, putative	2.8094	38
PF11_0286	conserved Plasmodium protein, unknown function	3.06617	5
PF11_0301	spermidine synthase	3.6857	204
PF11_0302	conserved Plasmodium protein, unknown function	2.03933	18
PF11_0305	RNA methyltransferase, putative	2.8685	3
PF11_0310	transporter, putative	4.14037	38
PF11_0312	60S ribosomal protein L38e, putative	3.1821	75
PF11_0321	serpentine receptor, putative	2.13477	36
PF11_0331	TCP-1/cpn60 chaperonin family	1.97213	169
PF11_0332	conserved Plasmodium protein, unknown function	2.75993	24
PF11_0338	aquaglyceroporin	3.82543	54
PF11_0364	conserved Plasmodium protein, unknown function	5.21757	15
PF11_0370	3-oxo-5-alpha-steroid 4-dehydrogenase, putative	3.4128	49
PF11_0377-a	casein kinase 1, PfCK1	2.2546	31
PF11_0380	DNAJ protein, putative	2.63273	12
PF11_0384	cleft lip and palate associated transmembrane protein-related	3.04353	55
PF11_0385	UVB-resistance protein UVR8 homologue	3.89897	53
PF11_0412	vacuolar ATP synthase subunit F, putative	2.35873	17
PF11_0415	conserved Plasmodium protein, unknown function	3.6354	11
PF11_0424	conserved Plasmodium protein, unknown function	2.253	3
PF11_0433	conserved Plasmodium protein, unknown function	2.06224	3
PF11_0438	60S ribosomal protein L35Ae, putative	3.568	108
PF11_0443	DNAJ protein, putative	2.81243	82
PF11_0473	conserved Plasmodium protein, unknown function	6.8121	6
PF11_0503	Plasmodium exported protein (PHISTc), unknown function	2.76157	45
PF11_0506	Antigen 332, DBL-like protein	2.40277	239
PF11_0509	ring-infected erythrocyte surface antigen, putative	4.19393	86
PF11_0529	rifin	1.7387	10
PF13_0032	hydrolase, putative	2.7603	35
PF13_0044	carbamoyl phosphate synthetase	2.04597	58
PF13_0045	40S ribosomal protein S27, putative	2.76157	8
PF13_0049	60S ribosomal protein L24, putative	2.33073	77
PF13_0058	RNA binding protein, putative	4.59857	33
PF13_0070	branched-chain alpha keto-acid dehydrogenase, putative	4.32183	13
PF13_0082	cop-coated vesicle membrane protein p24 precursor, putative	3.1109	24
PF13_0086	conserved Plasmodium protein, unknown function	7.74245	5
PF13_0102	DnaJ/SEC63 protein, putative	2.39547	433
PF13_0116	conserved Plasmodium protein, unknown function	3.71573	11
PF13_0119	Rab11a, GTPase	3.11787	102
PF13_0121	dihydrolipamide succinyltransferase component of 2-oxoglutarate dehydrogenase complex	1.77452	32
PF13_0129	60S ribosomal protein L6, putative	2.04457	159
PF13_0132	60S ribosomal protein L23a, putative	2.2147	84
PF13_0133	plasmepsin V	2.65757	17
PF13_0153	conserved Plasmodium protein, unknown function	2.7997	2
PF13_0156	proteasome subunit beta type 7 precursor, putative	3.65783	7
PF13_0171	60S ribosomal protein L23, putative	2.0756	139
PF13_0176	apurinic/apyrimidinic endonuclease Apn1	5.42485	4
PF13_0180	cochaperonin	2.4347	18
PF13_0192	conserved Plasmodium protein, unknown function	2.62293	26
PF13_0197	Merozoite Surface Protein 7 precursor, MSP7	4.0934	75
PF13_0213	60S ribosomal protein L6-2, putative	2.84433	137
PF13_0214	elongation factor 1-gamma, putative	2.86653	48
PF13_0229	aconitase	7.3509	69
PF13_0242	isocitrate dehydrogenase (NADP), mitochondrial precursor	2.26603	51
PF13_0243	conserved Plasmodium protein, unknown function	8.17713	4
PF13_0251	DNA topoisomerase III, putative	2.8832	3
PF13_0252	nucleoside transporter 1	5.58063	97
PF13_0257	glutamate--tRNA ligase, putative	2.2966	84
PF13_0272	thioredoxin-related protein, putative	3.78737	118
PF13_0276	membrane-associated histidine rich protein 2, (MARHP2)	2.65287	74
PF13_0280	ER lumen protein retaining receptor	3.1832	1
PF13_0281	conserved Plasmodium protein, unknown function	3.81873	5
PF13_0282	proteasome subunit, putative	2.6286	5
PF13_0291	replication licensing factor, putative	2.10875	13
PF13_0300	mitochondrial inner membrane translocase, putative	3.02797	14
PF13_0304	elongation factor-1 alpha	2.64527	1505
PF13_0322	falcilysin	3.4204	12
PF13_0324	Sec24 subunit, putative	2.0597	23
PF13_0328	proliferating cell nuclear antigen	3.16117	31
PF13_0331	conserved protein, unknown function	2.38375	2
PF13_0338	cysteine-rich surface protein	3.67983	84
PF14_0006	rifin	2.4707	2
PF14_0014	Plasmodium exported protein, unknown function	8.86875	15
PF14_0015	aminopeptidase, putative	2.8158	1
PF14_0018	Plasmodium exported protein (PHISTb), unknown function	2.19737	9
PF14_0027	40S ribosomal protein S31/UBI, putative	2.60517	13
PF14_0033	Sel1 protein	3.2487	8
PF14_0053	ribonucleotide reductase small subunit	2.20863	21
PF14_0065	conserved Plasmodium membrane protein, unknown function	9.9343	58
PF14_0068	fibrillarin, putative	2.67187	93
PF14_0069	conserved Plasmodium protein, unknown function	8.3176	123
PF14_0075	plasmepsin IV	3.03707	66
PF14_0076	plasmepsin I	3.30367	20
PF14_0077	plasmepsin II	3.63637	9
PF14_0078	HAP protein	3.25063	29
PF14_0083	40S ribosomal protein S8e, putative	3.2512	163
PF14_0092	conserved Plasmodium membrane protein, unknown function	4.79067	54
PF14_0094	conserved Plasmodium protein, unknown function	9.72795	5
PF14_0098	Tetratricopeptide repeat family protein, putative	1.96847	28
PF14_0102	rhoptry-associated protein 1, RAP1	2.68227	631
PF14_0104	eukaryotic translation initiation factor 2 gamma subunit, putative	2.9564	100
PF14_0105	conserved Plasmodium protein, unknown function	3.69997	20
PF14_0106	ankyrin-repeat protein, putative	3.6337	2
PF14_0127	N-myristoyltransferase	2.7197	7
PF14_0137	DNAJ protein, putative	2.88723	77
PF14_0141	60S ribosomal protein L10, putative	2.4334	120
PF14_0164	NADP-specific glutamate dehydrogenase	1.9679	4
PF14_0173	cyclic nucleotide-binding protein, putative	5.413	1
PF14_0174	pseudouridine synthase, putative	2.91447	28
PF14_0186	conserved Plasmodium protein, unknown function	3.00847	42
PF14_0211	Ctr copper transporter domain containing protein, putative	4.22937	53
PF14_0228	conserved Plasmodium protein, unknown function	2.52685	2
PF14_0230	60S ribosomal protein L5, putative	3.19607	300
PF14_0251	Sel4 protein	6.38997	4
PF14_0254	DNA mismatch repair protein Msh2p, putative	2.19563	22
PF14_0275	conserved Plasmodium protein, unknown function	3.0602	5
PF14_0301	conserved protein, unknown function	5.3724	48
PF14_0326	dynein-related AAA-type ATPase	9.24592	4
PF14_0341	glucose-6-phosphate isomerase	2.74165	4
PF14_0344	conserved Plasmodium protein, unknown function	2.2887	53
PF14_0350	N-acetyltransferase, putative	1.95133	118
PF14_0352	ribonucleoside-diphosphate reductase, large subunit	2.26413	8
PF14_0353	conserved Plasmodium protein, unknown function	7.5438	2
PF14_0359	HSP40, subfamily A, putative	2.71987	199
PF14_0361	Sec62, putative	2.22587	63
PF14_0368	thioredoxin peroxidase 1	2.8955	14
PF14_0369	copper transporter putative	3.8907	21
PF14_0373	ubiquinol-cytochrome C reductase iron-sulfur subunit, putative	3.22127	41
PF14_0377	vesicle-associated membrane protein, putative	3.19765	4
PF14_0378	triosephosphate isomerase	2.37257	14
PF14_0384	allantoicase, putative	2.3164	4
PF14_0389	conserved Plasmodium protein, unknown function	4.407	3
PF14_0391	60S ribosomal protein L1, putative	1.9793	93
PF14_0393	structure specific recognition protein	2.72047	81
PF14_0394	conserved Plasmodium protein, unknown function	4.84993	20
PF14_0401	tRNA binding protein, putative	6.07977	66
PF14_0414	conserved Plasmodium protein, unknown function	2.3154	1
PF14_0415	dephospho-CoA kinase, putative	3.4255	3
PF14_0421	apicoplast 1-acyl-sn-glycerol-3-phosphate acyltransferase, putative	4.22637	21
PF14_0425	fructose-bisphosphate aldolase	2.20053	96
PF14_0429	RNA helicase, putative	2.33635	2
PF14_0437	helicase, putative	1.9171	69
PF14_0439	M17 leucyl aminopeptidase	2.1836	47
PF14_0447	glutaminyl-peptide cyclotransferase, putative	4.8707	14
PF14_0453	conserved Plasmodium protein, unknown function	4.26577	20
PF14_0454	conserved Plasmodium protein, unknown function	1.8938	4
PF14_0455	multidrug resistance protein 2 (heavy metal transport family)	2.36537	174
PF14_0486	elongation factor 2	2.25483	438
PF14_0493	sortilin, putative	3.57287	140
PF14_0495	rhoptry neck protein 2	2.2954	31
PF14_0497	aminomethyltransferase, putative	2.90007	14
PF14_0500	SNARE protein, putative	10.9427	12
PF14_0510	p23 co-chaperone, putative	1.80533	10
PF14_0517	peptidase, putative	5.4057	246
PF14_0527	conserved Plasmodium protein, unknown function	2.43237	47
PF14_0528	hemolysin, putative	3.99497	24
PF14_0541	V-type H(+)-translocating pyrophosphatase, putative	3.60347	296
PF14_0543	signal peptide peptidase	3.02743	77
PF14_0553	cysteine proteinase falcipain-1	3.5874	23
PF14_0556	conserved Plasmodium protein, unknown function	2.2946	1
PF14_0563	DEAD box helicase, putative	2.08313	8
PF14_0567	conserved Plasmodium protein, unknown function	3.31667	80
PF14_0571	conserved Plasmodium membrane protein, unknown function	3.27877	47
PF14_0574	conserved Plasmodium protein, unknown function	3.59465	5
PF14_0578	conserved Plasmodium protein, unknown function	9.41067	69
PF14_0579	60S ribosomal protein L27, putative	3.82973	79
PF14_0586	conserved Plasmodium protein, unknown function	7.0839	58
PF14_0593	conserved Plasmodium protein, unknown function	2.21733	75
PF14_0598	glyceraldehyde-3-phosphate dehydrogenase	2.49783	562
PF14_0607	conserved Plasmodium membrane protein, unknown function	5.54803	60
PF14_0655	helicase 45	2.25783	513
PF14_0673	RAP protein, putative	4.55205	9
PF14_0678	exported protein 2	2.75713	312
PF14_0679	inorganic anion exchanger, inorganic anion antiporter	5.9582	107
PF14_0681	diacylglycerol kinase, putative	8.6998	127
PF14_0744	Plasmodium exported protein, unknown function	2.68275	7
PF14_0758	Plasmodium exported protein (hyp17), unknown function	3.888	4
PF14_0778	conserved Plasmodium membrane protein, unknown function	3.70777	8
PFA0110w	DNAJ protein, putative	5.10547	362
PFA0130c	Serine/Threonine protein kinase, FIKK family, putative	3.64453	5
PFA0160c	nucleoside transporter, putative	3.91657	10
PFA0195w	conserved Plasmodium protein, unknown function	3.63723	51
PFA0205w	conserved Plasmodium membrane protein, unknown function	6.9802	64
PFA0245w	transporter, putative	3.1309	39
PFA0335w	Rab5c, GTPase	3.5739	30
PFA0375c	lipid/sterol:H+ symporter	2.85747	34
PFA0435w	conserved Plasmodium protein, unknown function	5.681	3
PFA0485w	phosphatidate cytidylyltransferase, putative	2.34963	21
PFA0590w	ABC transporter, (CT family), putative	2.46777	76
PFA0615w	Plasmodium exported protein, unknown function	3.45575	10
PFA0670c	Plasmodium exported protein (hyp8), unknown function	2.35193	40
PFA0760w	rifin	2.66113	14
PFB0100c	knob-associated histidine-rich protein	3.0666	46
PFB0105c	Plasmodium exported protein (PHISTc), unknown function	2.5548	3
PFB0106c	Plasmodium exported protein, unknown function	4.8604	15
PFB0210c	hexose transporter, PfHT1	4.08267	204
PFB0220w	ubiE/COQ5 methyltransferase family, putative	2.774	3
PFB0260w	proteasome 26S regulatory subunit, putative	2.23917	33
PFB0295w	adenylosuccinate lyase	2.27285	4
PFB0335c	serine repeat antigen 6 (SERA-6)	2.39155	34
PFB0340c	serine repeat antigen 5 (SERA-5)	2.21227	264
PFB0365w	conserved Plasmodium protein, unknown function	3.4342	3
PFB0395w	conserved Plasmodium protein, unknown function	3.40447	4
PFB0420w	2C-methyl-D-erythritol 2,4-cyclodiphosphate synthase	7.0986	1
PFB0475c	conserved Plasmodium protein, unknown function	4.71157	5
PFB0480w	Qa-SNARE protein	2.08623	15
PFB0500c	Rab5a, GTPase	2.517	4
PFB0525w	asparagine-tRNA ligase, putative	5.816	161
PFB0540w	conserved Plasmodium protein, unknown function	2.16155	11
PFB0550w	peptide chain release factor subunit 1, putative	2.2329	28
PFB0555c	conserved Plasmodium membrane protein, unknown function	1.98333	20
PFB0560w	conserved Plasmodium protein, unknown function	2.4883	3
PFB0675w	conserved Plasmodium membrane protein, unknown function	5.4339	2
PFB0695c	acyl-CoA synthetase, PfACS8	5.49767	51
PFB0715w	DNA-directed RNA polymerase II second largest subunit, putative	1.61118	3
PFB0815w	Calcium-dependent protein kinase 1	4.7055	445
PFB0865w	small nuclear ribonucleoprotein, putative	2.69007	8
PFB0888w-b	ribosome associated membrane protein RAMP4, putative	2.9241	27
PFB0915w	liver stage antigen 3	2.28823	9
PFB0920w	DNAJ protein, putative	4.458	2
PFB0921c	Plasmodium exported protein, unknown function	6.3513	16
PFB0923c	Plasmodium exported protein, unknown function	3.0232	1
PFB0930w	Plasmodium exported protein (hyp9), unknown function	2.08615	10
PFB0935w	cytoadherence linked asexual protein 2	2.18525	2
PFB0953w	Plasmodium exported protein (hyp15), unknown function	4.7276	6
PFC0085c	Plasmodium exported protein, unknown function	1.9557	20
PFC0120w	Cytoadherence linked asexual protein 3.1	3.2266	137
PFC0140c	N-ethylmaleimide sensitive fusion protein, putative	2.29347	45
PFC0160w	binding protein, putative	6.9968	34
PFC0170c	dihydrolipoamide acyltransferase, putative	3.64707	58
PFC0185w	membrane skeletal protein IMC1-related	3.89913	48
PFC0245c	conserved Plasmodium protein, unknown function	2.11487	26
PFC0250c	AP endonuclease (DNA-[apurinic or apyrimidinic site] lyase), putative	2.9567	8
PFC0275w	FAD-dependent glycerol-3-phosphate dehydrogenase, putative	2.21617	147
PFC0290w	40S ribosomal protein S23, putative	3.21237	29
PFC0300c	60S ribosomal protein L7, putative	1.94907	166
PFC0350c	TCP-1/cpn60 chaperonin family	2.14067	123
PFC0365w	PRP19-like protein, putative	3.37953	29
PFC0395w	asparagine synthetase, putative	2.21953	83
PFC0400w	60S Acidic ribosomal protein P2, putative	2.05997	38
PFC0535w	60S ribosomal protein L26, putative	2.30617	11
PFC0705c	conserved Plasmodium protein, unknown function	5.8126	1
PFC0725c	formate-nitrate transporter, putative	4.06263	100
PFC0730w	HVA22/TB2/DP1 family protein, putative	2.18987	42
PFC0740c	binding protein, putative	3.59695	15
PFC0745c	proteasome component C8, putative	4.46693	11
PFC0775w	40S ribosomal protein S11, putative	3.1705	18
PFC0800w	band 7-related protein	2.3495	21
PFC0835c	conserved protein, unknown function	2.05743	72
PFC0875w	ABC transporter, putative	3.3245	5
PFC0890w	SNARE protein	1.98767	28
PFC0910w	conserved Plasmodium protein, unknown function	2.04343	13
PFC0912w	signal peptidase, putative	4.04267	61
PFC0915w	ATP-dependent RNA Helicase, putative	3.1905	30
PFC0920w	histone H2A variant, putative	2.3917	151
PFC1115w	rifin (3D7-rifT3-7)	2.23115	2
PFD0090c	Plasmodium exported protein (PHISTa), unknown function	3.5089	101
PFD0145c	regulator of chromosome condensation, putative	2.6511	1
PFD0275w	secy-independent transporter protein, putative	3.9108	16
PFD0305c	vacuolar ATP synthase subunit b	2.29503	142
PFD0355c	Peptidyl-tRNA hydrolase PTH2, putative	3.55063	26
PFD0462w	DNAJ protein	2.39837	57
PFD0595w	conserved Apicomplexan protein, unknown function	2.8017	2
PFD0660w	phosphoglycerate mutase, putative	4.0073	67
PFD0720w	conserved ARM repeats protein, unknown function	2.10487	47
PFD0770c	60S ribosomal protein L15, putative	2.60047	28
PFD0795w	conserved Plasmodium protein, unknown function	3.2007	12
PFD0830w	bifunctional dihydrofolate reductase-thymidylate synthase	2.55413	17
PFD0835c	LETM1-like protein, putative	2.84213	25
PFD0895c	Bet3 transport protein, putative	27.8777	29
PFD1037w	conserved Plasmodium protein, unknown function	3.60193	20
PFD1070w	eukaryotic initiation factor, putative	1.76387	17
PFD1090c	clathrin assembly protein, putative	2.31193	6
PFD1110w	conserved Plasmodium membrane protein, unknown function	5.26227	15
PFD1120c	early transcribed membrane protein 4, ETRAMP4	4.7498	70
PFD1165w	Serine/Threonine protein kinase, FIKK family	6.2041	153
PFD1200c	Plasmodium exported protein (hyp6), unknown function	8.2813	7
PFE0020c	rifin	4.1682	1
PFE0040c	Mature parasite-infected erythrocyte surface antigen (MESA) or PfEMP2	8.4326	1302
PFE0050w	Plasmodium exported protein, unknown function	2.42113	60
PFE0060w	PIESP2 erythrocyte surface protein	2.5237	68
PFE0065w	skeleton-binding protein 1	2.31575	88
PFE0075c	rhoptry-associated protein 3, RAP3	2.27477	67
PFE0080c	rhoptry-associated protein 2, RAP2	3.09123	55
PFE0160c	Ser/Arg-rich splicing factor, putative	1.86803	8
PFE0165w	actin-depolymerizing factor, putative	2.38003	26
PFE0195w	cation transporting P-ATPase	2.33195	4
PFE0215w	ATP-dependent helicase, putative	3.2091	1
PFE0225w	3-methyl-2-oxobutanoate dehydrogenase (lipoamide), putative	3.41713	6
PFE0240w	conserved Plasmodium protein, unknown function	4.8213	4
PFE0295w	conserved Plasmodium protein, unknown function	2.15115	3
PFE0340c	rhomboid protease ROM4	8.91837	93
PFE0410w	triose phosphate transporter	2.75703	5
PFE0435c	single-strand binding protein, putative	3.11183	7
PFE0440w	conserved Plasmodium protein, unknown function	2.61013	8
PFE0555w	stearoyl-CoA Delta 9 desaturase, putative	2.62613	9
PFE0570w	RNA pseudouridylate synthase, putative	2.3283	3
PFE0625w	Rab1b, GTPase	2.3129	199
PFE0660c	purine nucleotide phosphorylase, putative	4.29803	19
PFE0675c	deoxyribodipyrimidine photolyase (photoreactivating enzyme, DNA photolyase), putative	2.0598	9
PFE0690c	PfRab1a	2.2158	9
PFE0785c	metabolite/drug transporter, putative	6.11913	116
PFE0810c	40S ribosomal protein S14, putative	3.26667	123
PFE0845c	60S ribosomal protein L8, putative	2.07913	265
PFE0850c	60S ribosomal protein L12, putative	2.01103	161
PFE0865c	splicing factor, putative	1.93183	112
PFE0870w	transcriptional regulator, putative	2.00437	103
PFE0975c	40S ribosomal protein S24, putative	2.93233	39
PFE0980c	CCR4	2.3819	1
PFE1005w	40S ribosomal protein S9, putative	2.2687	60
PFE1020w	U6 snRNA-associated sm-like protein Lsm2, putative	2.4976	1
PFE1025c	conserved Plasmodium protein, unknown function	4.6245	47
PFE1050w	adenosylhomocysteinase(S-adenosyl-L-homocystein e hydrolase)	1.9428	234
PFE1120w	conserved Plasmodium protein, unknown function	11.22	1
PFE1130w	conserved protein, unknown function	5.7975	47
PFE1150w	multidrug resistance protein	2.99617	480
PFE1155c	mitochondrial processing peptidase alpha subunit, putative	3.24003	58
PFE1170w	DNAJ protein, putative	2.6938	105
PFE1285w	membrane skeletal protein IMC1-related	5.6345	515
PFE1345c	minichromosome maintenance protein 3, putative	2.119	29
PFE1445c	conserved Plasmodium protein, unknown function	3.47877	6
PFE1485w	conserved Plasmodium protein, unknown function	2.24595	8
PFE1590w	early transcribed membrane protein 5, ETRAMP5	3.0921	88
PFE1600w	Plasmodium exported protein (PHISTb), unknown function	2.7367	123
PFE1605w	Plasmodium exported protein (PHISTb), unknown function	2.05317	221
PFF0060w	Pfmc-2TM Maurer's cleft two transmembrane protein	2.9642	113
PFF0125c	conserved Plasmodium protein, unknown function	2.31115	3
PFF0230c	glyoxalase I, putative	11.542	4
PFF0250w	RNA binding protein, putative	2.1977	17
PFF0305c	ubiquitin conjugating enzyme E2, putative	2.2076	22
PFF0325c	conserved Plasmodium protein, unknown function	21.669	1
PFF0330w	coatomer alpha subunit, putative	2.24973	22
PFF0345w	translation initiation factor IF-2, putative	2.1204	21
PFF0365c	G-protein associated signal transduction protein, putative	2.17883	8
PFF0375c	conserved Plasmodium protein, unknown function	2.1195	2
PFF0380w	conserved Plasmodium protein, unknown function	7.92063	12
PFF0410w	conserved Plasmodium protein, unknown function	3.0116	103
PFF0430w	chaperone, putative	2.2344	81
PFF0450c	Zn2+ or Fe2+ permease	3.6486	27
PFF0455w	citrate synthase-like protein, putative	8.97215	5
PFF0530w	transketolase	2.41117	36
PFF0570c	conserved Plasmodium protein, unknown function	3.0922	5
PFF0595c	leucine-rich repeat protein 5, LRR5	2.17023	13
PFF0615c	6-cysteine protein, putative	5.26525	5
PFF0675c	myosin E	6.00687	23
PFF0690c	organic anion transporter	4.2824	11
PFF0815w	malate:quinone oxidoreductase, putative	2.26893	83
PFF0825c	mitochondrial import receptor subunit tom40	4.52013	54
PFF0850c	stevor	3.19203	11
PFF0860c	histone h2a	2.77083	67
PFF0865w	histone H3	2.05327	133
PFF0870w	conserved Plasmodium membrane protein, unknown function	2.95487	66
PFF0940c	cell division cycle protein 48 homologue, putative	1.96427	532
PFF1000w	cleavage stimulation factor subunit 1-like protein, putative	2.282	2
PFF1085a	conserved Plasmodium protein, unknown function	2.5684	1
PFF1265w	oxidoreductase, short-chain dehydrogenase family, putative	2.84645	17
PFF1295w	conserved Plasmodium protein, unknown function	4.82903	33
PFF1300w	pyruvate kinase	2.47743	273
PFF1370w	protein kinase PK4	2.35895	2
PFF1375c	ethanolaminephosphotransferase, putative	3.16237	32
PFF1415c	DNAJ domain protein, putative	4.00627	172
PFF1525c	Pfmc-2TM Maurer's cleft two transmembrane protein	12.912	1
PFF1560c	rifin	2.90435	8
PFF1590w	rifin	2.43595	7
PFI0020w	rifin	2.45005	7
PFI0086w	Plasmodium exported protein, unknown function	3.0748	7
PFI0155c	PfRab7, GTPase	2.19597	84
PFI0175w-a	conserved Plasmodium protein, unknown function	5.2494	42
PFI0180w	alpha tubulin	2.105	129
PFI0215c	signal peptidase, putative	3.6983	1
PFI0235w	replication factor A-related protein, putative	3.58317	54
PFI0240c	Cu2+ -transporting ATPase, Cu2+ transporter	3.01317	54
PFI0250c	conserved Plasmodium membrane protein, unknown function	2.0458	8
PFI0265c	RhopH3	4.35317	391
PFI0290c	beta subunit of coatomer complex, putative	2.16387	8
PFI0500w	conserved Plasmodium protein, unknown function	8.08103	30
PFI0525w	nucleotide binding protein, putative	2.38343	7
PFI0530c	DNA primase large subunit, putative	2.8393	5
PFI0605c	conserved Plasmodium protein, unknown function	3.76763	59
PFI0655c	conserved Plasmodium protein, unknown function	2.2539	3
PFI0695c	phospholipid or glycerol acyltransferase, putative	2.71033	18
PFI0720w	transporter, putative	3.78947	57
PFI0735c	NADH dehydrogenase, putative	2.87827	6
PFI0805w	conserved Plasmodium protein, unknown function	4.7354	6
PFI0810c	apicoplast Ufd1 precursor	2.78105	3
PFI0860c	ATP-dependent RNA Helicase, putative	2.59237	23
PFI0880c	glideosome-associated protein 50	3.9143	45
PFI0935w	DNAJ-like molecular chaperone protein, putative	4.17757	176
PFI0975c	conserved Plasmodium protein, unknown function	2.537	16
PFI1020c	inosine-5'-monophosphate dehydrogenase	2.2272	69
PFI1030c	ubiquitin conjugating enzyme, putative	1.8338	9
PFI1085w	ubiquitin-like protein, putative	2.0501	6
PFI1090w	S-adenosylmethionine synthetase	2.05623	278
PFI1130c	DNA-directed RNA polymerase II, putative	2.05607	13
PFI1170c	thioredoxin reductase	6.1178	4
PFI1260c	histone deacetylase	2.5531	1
PFI1270w	conserved Plasmodium protein, unknown function	2.9924	19
PFI1295c	monocarboxylate transporter, putative	3.3935	1
PFI1370c	phosphatidylserine decarboxylase	5.39263	25
PFI1445w	High molecular weight rhoptry protein-2	2.44067	460
PFI1475w	merozoite surface protein 1 precursor	2.28797	1084
PFI1555w	conserved Plasmodium protein, unknown function	15.5733	11
PFI1570c	M18 aspartyl aminopeptidase	2.7265	2
PFI1730w	cytoadherence linked asexual protein 9(CLAG9)	2.61607	130
PFI1735c	ring-exported protein 1	2.3277	66
PFI1780w	Plasmodium exported protein (PHISTc), unknown function	2.78417	203
PFI1815c	rifin	2.81225	7
PFL0035c	acyl-CoA synthetase, PfACS7	4.6292	76
PFL0055c	RESA-like protein with PHIST and DnaJ domains	3.73843	14
PFL0105w	conserved Plasmodium protein, unknown function	3.37183	7
PFL0110c	mitochondrial phosphate carrier protein	2.83583	77
PFL0120c	cyclophilin, putative	2.49827	3
PFL0145c	high mobility group protein	2.25923	32
PFL0170w	transporter, putative	2.3296	1
PFL0185c	nucleosome assembly protein 1, putative	2.1582	71
PFL0495c	ABC transporter, (TAP family)	2.28653	11
PFL0555c	conserved Plasmodium protein, unknown function	1.77393	9
PFL0565w	heat shock protein DNAJ homologue Pfj4	3.18973	82
PFL0575w	conserved Plasmodium protein, unknown function	5.05173	32
PFL0580w	DNA replication licensing factor MCM5, putative	2.73183	8
PFL0590c	non-SERCA-type Ca2+ -transporting P-ATPase	2.2919	355
PFL0595c	glutathione peroxidase	2.54	21
PFL0620c	glycerol-3-phosphate acyltransferase	2.45747	135
PFL0630w	iron-sulfur subunit of succinate dehydrogenase	2.06107	39
PFL0660w	dynein light chain 1, putative	2.4706	3
PFL0685w	Phosphatidylinositol-glycan biosynthesis class O protein, putative	2.3507	5
PFL0720w	conserved Plasmodium membrane protein, unknown function	6.38357	51
PFL0725w	thioredoxin peroxidase 2	2.58633	22
PFL0790w	conserved Plasmodium membrane protein, unknown function	46.701	2
PFL0935c	erythrocyte membrane protein 1, PfEMP1	9.1075	1
PFL0950c	aminophospholipid-transporting P-ATPase	4.08833	121
PFL0960w	D-ribulose-5-phosphate 3-epimerase, putative	2.3607	2
PFL1005c	chromodomain protein	3.0008	2
PFL1060c	conserved protein, unknown function	5.4209	1
PFL1070c	endoplasmin homolog precursor, putative	3.0686	545
PFL1090w	glideosome-associated protein 45	9.73573	207
PFL1115w	conserved Plasmodium protein, unknown function	2.09475	5
PFL1125w	phospholipid-transporting ATPase, putative	6.38507	167
PFL1155w	GTP cyclohydrolase I	2.58115	5
PFL1160c	conserved Plasmodium protein, unknown function	11.7019	19
PFL1170w	polyadenylate-binding protein, putative	2.30317	507
PFL1180w	chromatin assembly protein (ASF1), putative	2.24787	8
PFL1200c	splicing factor 3b subunit, putative	4.24297	9
PFL1245w	ubiquitin-activating enzyme E1, putative	1.8372	61
PFL1300c	conserved Plasmodium protein, unknown function	3.0756	32
PFL1310c	DEAD-box helicase	2.2216	25
PFL1345c	histone acetyltransferase, putative	3.1088	1
PFL1385c	Merozoite Surface Protein 9, MSP-9	2.17053	9
PFL1395c	conserved Plasmodium protein, unknown function	1.99975	3
PFL1410c	ABC transporter, (CT family)	2.59123	4
PFL1415w	conserved Plasmodium protein, unknown function	8.4586	317
PFL1420w	macrophage migration inhibitory factor homologue	3.0896	11
PFL1500w	Rab2, GTPase	2.30173	107
PFL1530w	asparagine-rich protein, putative	2.4009	1
PFL1550w	lipoamide dehydrogenase	2.77213	15
PFL1570w	conserved Plasmodium protein, unknown function	3.66813	6
PFL1670c	conserved Plasmodium protein, unknown function	2.26447	17
PFL1680w	splicing factor 3b, subunit 3, 130kD, putative	1.81293	6
PFL1700c	V-type K+-independent H+-translocating inorganic pyrophosphatase	3.874	30
PFL1720w	serine hydroxymethyltransferase	1.7933	80
PFL1825w	conserved Plasmodium membrane protein, unknown function	5.66813	37
PFL1870c	sphingomyelin phosphodiesterase, putative	2.36945	2
PFL1880w	acyl-CoA synthetase, PfACS11	2.5117	137
PFL1920c	hydroxyethylthiazole kinase, putative	2.5604	13
PFL1925w	cell division protein FtsH, putative	3.10097	109
PFL2055w	40S ribosomal protein S17, putative	2.3153	76
PFL2060c	rabGDI protein	2.09793	12
PFL2140c	ADP-ribosylation factor GTPase-activating protein	2.48207	42
PFL2175w	ubiquitin conjugating enzyme E2, putative	2.79647	6
PFL2220w	conserved Plasmodium protein, unknown function	3.58577	20
PFL2225w	myosin A tail domain interacting protein	4.00587	63
PFL2245w	signal recognition particle, beta subunit, putative	2.26683	108
PFL2325c	conserved protein, unknown function	6.5241	2
PFL2335w	conserved Plasmodium protein, unknown function	2.5596	1
PFL2355w	conserved Plasmodium protein, unknown function	1.91703	14
PFL2455w	conserved Plasmodium protein, unknown function	2.2879	28
PFL2465c	thymidylate kinase	3.45185	5
PFL2505c	rhoptry neck protein 3, putative	2.32227	154

## Sheet: C-C Total Enriched
Protein ID	Protein Description	C-C Mean Ratio	Total Click Ratio Count
MAL13P1.124	conserved Plasmodium protein, unknown function	46.301	1
MAL13P1.133	conserved Plasmodium membrane protein, unknown function	10.195	1
MAL13P1.186	1-deoxy-D-xylulose 5-phosphate synthase	2.5747	1
MAL13P1.214	phosphoethanolamine N-methyltransferase	2.7336	21
MAL13P1.22	DNA ligase I	1.04842	4
MAL13P1.221	aspartate carbamoyltransferase	2.0453	1
MAL13P1.231	Sec61 alpha subunit, PfSec61	3.31175	20
MAL13P1.237	conserved Plasmodium protein, unknown function	1.9285	27
MAL13P1.260	conserved Plasmodium protein, unknown function	3.2054	1
MAL13P1.270	proteasome subunit, putative	2.22645	3
MAL13P1.295	conserved Plasmodium protein, unknown function	2.8218	1
MAL13P1.298	conserved Plasmodium membrane protein, unknown function	8.771	1
MAL13P1.308	conserved Plasmodium protein, unknown function	1.24225	6
MAL13P1.329	conserved Plasmodium membrane protein, unknown function	2.2642	4
MAL13P1.343	proteasome regulatory subunit, putative	2.5582	2
MAL13P1.413	membrane associated histidine-rich protein, MAHRP-1	2.06895	7
MAL13P1.540	heat shock protein 70 (hsp70), putative	3.3196	29
MAL13P1.56	m1-family aminopeptidase	2.6122	24
MAL13P1.77	conserved Plasmodium protein, unknown function	3.0088	2
MAL13P1.92	40S ribosomal protein S15/S19, putative	1.8494	3
MAL7P1.208	rifin-like protein	8.7646	15
MAL7P1.27	chloroquine resistance transporter	6.64575	4
MAL7P1.30	conserved Plasmodium protein, unknown function	16.555	1
MAL8P1.125	tyrosyl-tRNA synthetase, putative	2.25445	4
MAL8P1.139	conserved Plasmodium membrane protein, unknown function	2.2532	1
MAL8P1.17	protein disulfide isomerase	3.5869	110
MAL8P1.23	ubiquitin-protein ligase 1, putative	4.6542	1
MAL8P1.26	conserved protein, unknown function	4.126	1
MAL8P1.69	14-3-3 protein, putative	2.11415	22
MAL8P1.73	conserved Plasmodium protein, unknown function	1.66675	11
PF07_0008	Plasmodium exported protein, unknown function	2.02	5
PF07_0023	DNA replication licensing factor mcm7 homologue, putative	3.5613	1
PF07_0029	heat shock protein 86	2.51935	98
PF07_0033	Cg4 protein	1.84975	5
PF07_0079	60S ribosomal protein L11a, putative	1.88075	5
PF07_0088	40S ribosomal protein S5, putative	2.02095	5
PF07_0112	proteasome subunit alpha type 5, putative	2.7644	2
PF07_0127	conserved Plasmodium protein, unknown function	5.01065	4
PF07_0129	acyl-coA synthetase, PfACS5	2.4793	20
PF08_0008	conserved Plasmodium protein, unknown function	4.2429	6
PF08_0032	DNAJ protein, putative	2.2695	2
PF08_0035	conserved Plasmodium protein, unknown function	5.2343	10
PF08_0045	2-oxoglutarate dehydrogenase E1 component	1.97265	7
PF08_0054	heat shock 70 kDa protein	2.1419	216
PF08_0063	ClpB protein, putative	2.17865	2
PF08_0064	vacuolar protein-sorting protein, VPS2	2.268	1
PF08_0081	conserved Plasmodium protein, unknown function	2.61315	13
PF08_0089	conserved Plasmodium protein, unknown function	3.07685	3
PF08_0091	conserved Plasmodium protein, unknown function	2.155	2
PF08_0095	dihydropteroate synthetase	2.13985	10
PF08_0099	acyl CoA binding protein, putative	1.713	2
PF08_0103	erythrocyte membrane protein 1, PfEMP1	3.7102	2
PF08_0110	PfRab18, GTPase	1.63955	2
PF08_0113	vacuolar proton translocating ATPase subunit A, putative	2.2376	7
PF08_0125	tubulin gamma chain	2.12015	2
PF10_0033	conserved Plasmodium protein, unknown function	1.7947	2
PF10_0039	membrane skeletal protein IMC1-related	9.5654	42
PF10_0043	60S ribosomal protein L13, putative	1.96035	61
PF10_0057	regulator of nonsense transcripts, putative	3.94635	3
PF10_0068	RNA binding protein, putative	1.95335	6
PF10_0077	eukaryotic translation initiation factor 3 subunit 7, putative	1.92025	15
PF10_0079	conserved Plasmodium protein, unknown function	2.6485	1
PF10_0084	tubulin beta chain, putative	1.8118	41
PF10_0085	nucleolar protein NOP5, putative	1.7538	6
PF10_0086	adenylate kinase	2.10715	12
PF10_0107	conserved protein, unknown function	8.45575	2
PF10_0115	QF122 antigen	1.66085	142
PF10_0121	hypoxanthine phosphoribosyltransferase	2.02785	3
PF10_0126	conserved Plasmodium protein, unknown function	4.97845	7
PF10_0153	heat shock protein 60	2.3952	53
PF10_0155	enolase	2.92005	100
PF10_0159	glycophorin-binding protein 130 precursor	3.54205	3
PF10_0187	60S ribosomal protein L30e, putative	1.71435	2
PF10_0193	microtubule-associated protein 1 light chain 3, putative	9.01915	3
PF10_0203	ADP-ribosylation factor	2.31005	9
PF10_0220	phospholipid scramblase 1, putative	12.6404	4
PF10_0245	glucosamine-fructose-6-phosphate aminotransferase, putative	27.871	1
PF10_0254	conserved Plasmodium protein, unknown function	2.644	1
PF10_0264	40S ribosomal protein S2B, putative	1.93195	28
PF10_0272	60S ribosomal protein L3, putative	1.6881	24
PF10_0289	adenosine deaminase, putative	3.3834	19
PF10_0323	early transcribed membrane protein 10.2, etramp 10.2	2.59545	9
PF10_0340	methionine-tRNA ligase, putative	1.71265	6
PF10_0363	pyruvate kinase 2, putative	3.0796	1
PF10_0366	ADP/ATP transporter on adenylate translocase	2.373	22
PF11_0051	phenylalanyl-tRNA synthetase beta chain, putative	2.3309	1
PF11_0052	Qa-SNARE protein, putative	7.4665	2
PF11_0055	conserved protein, unknown function	3.5748	49
PF11_0069	conserved Plasmodium protein, unknown function	2.4166	6
PF11_0071	RuvB DNA helicase, putative	2.16515	4
PF11_0099	heat shock protein DnaJ homologue Pfj2	2.129	11
PF11_0162	falcipain-3	1.5912	4
PF11_0164	peptidyl-prolyl cis-trans isomerase	2.92305	17
PF11_0171	conserved Plasmodium protein, unknown function	9.86794	2
PF11_0172	folate/biopterin transporter, putative	3.5107	18
PF11_0175	heat shock protein 101, putative	1.9088	18
PF11_0183	GTP-binding nuclear protein ran/tc4	1.9895	5
PF11_0188	heat shock protein 90, putative	2.19435	14
PF11_0189	insulinase, putative	1.64435	3
PF11_0211	conserved Plasmodium protein, unknown function	4.3627	2
PF11_0242	calcium-dependent protein kinase, putative	5.4258	1
PF11_0257	ethanolamine kinase, putative	2.8763	3
PF11_0270	threonine -- tRNA ligase, putative	10.838	1
PF11_0281	protein phosphatase, putative	1.8016	1
PF11_0301	spermidine synthase	2.44665	23
PF11_0313	60S ribosomal protein P0	2.34215	47
PF11_0326	conserved Plasmodium protein, unknown function	2.8031	1
PF11_0331	TCP-1/cpn60 chaperonin family	2.2729	6
PF11_0338	aquaglyceroporin	2.42185	8
PF11_0351	heat shock protein hsp70 homologue	2.41705	137
PF11_0352	protein disulfide isomerase	1.969	4
PF11_0364	conserved Plasmodium protein, unknown function	1.9809	2
PF11_0370	3-oxo-5-alpha-steroid 4-dehydrogenase, putative	1.99565	15
PF11_0384	cleft lip and palate associated transmembrane protein-related	2.0276	1
PF11_0415	conserved Plasmodium protein, unknown function	10.77	2
PF11_0433	conserved Plasmodium protein, unknown function	3.82655	5
PF11_0454	40S ribosomal protein S21e, putative	1.97955	2
PF11_0465	dynamin-like protein	1.7889	20
PF13_0033	26S proteasome regulatory subunit, putative	1.8042	6
PF13_0095	DNA replication licensing factor MCM4-related	2.4345	1
PF13_0102	DnaJ/SEC63 protein, putative	1.98185	20
PF13_0114	conserved Plasmodium protein, unknown function	36.382	1
PF13_0120	conserved Plasmodium protein, unknown function	10.041	1
PF13_0129	60S ribosomal protein L6, putative	1.7632	10
PF13_0134	conserved Plasmodium protein, unknown function	7.2434	1
PF13_0141	L-lactate dehydrogenase	2.60705	126
PF13_0143	phosphoribosylpyrophosphate synthetase	2.2147	36
PF13_0171	60S ribosomal protein L23, putative	1.7087	4
PF13_0180	cochaperonin	2.5383	6
PF13_0197	Merozoite Surface Protein 7 precursor, MSP7	3.4504	5
PF13_0233	myosin A	1.77225	10
PF13_0238	kelch protein, putative	2.2258	3
PF13_0242	isocitrate dehydrogenase (NADP), mitochondrial precursor	2.6841	5
PF13_0247	transmission blocking target antigen precursor	3.5319	1
PF13_0252	nucleoside transporter 1	3.35645	59
PF13_0257	glutamate--tRNA ligase, putative	1.16156	3
PF13_0262	lysine - tRNA ligase	2.5494	2
PF13_0272	thioredoxin-related protein, putative	3.1062	2
PF13_0276	membrane-associated histidine rich protein 2, (MARHP2)	2.0317	1
PF13_0304	elongation factor-1 alpha	2.03	283
PF13_0315	RNA binding protein, putative	2.0554	1
PF13_0322	falcilysin	2.25985	3
PF13_0328	proliferating cell nuclear antigen	2.2105	3
PF13_0330	ATP-dependent DNA helicase, putative	3.5574	1
PF13_0338	cysteine-rich surface protein	9.4639	117
PF13_0349	nucleoside diphosphate kinase b, putative	1.8486	1
PF13_0350	signal recognition particle receptor alpha subunit, putative	1.7609	1
PF14_0053	ribonucleotide reductase small subunit	2.8968	2
PF14_0065	conserved Plasmodium membrane protein, unknown function	7.7747	9
PF14_0068	fibrillarin, putative	1.8797	3
PF14_0075	plasmepsin IV	1.53665	2
PF14_0077	plasmepsin II	1.9512	1
PF14_0083	40S ribosomal protein S8e, putative	1.82115	6
PF14_0096	RNA binding protein, putative	2.1095	1
PF14_0102	rhoptry-associated protein 1, RAP1	2.1804	64
PF14_0104	eukaryotic translation initiation factor 2 gamma subunit, putative	2.8503	1
PF14_0164	NADP-specific glutamate dehydrogenase	2.2166	3
PF14_0165	conserved Plasmodium protein, unknown function	5.5755	4
PF14_0201	surface protein, Pf113	11.1665	76
PF14_0205	40S ribosomal protein S25, putative	1.8025	25
PF14_0230	60S ribosomal protein L5, putative	1.74855	30
PF14_0240	60S ribosomal protein L21e, putative	1.5705	13
PF14_0241	basic transcription factor 3b, putative	2.51215	3
PF14_0261	proliferation-associated protein 2g4, putative	1.77265	26
PF14_0275	conserved Plasmodium protein, unknown function	2.21215	7
PF14_0329	conserved protein, unknown function	2.17	7
PF14_0335	conserved protein, unknown function	1.5763	4
PF14_0341	glucose-6-phosphate isomerase	2.44135	4
PF14_0346	cGMP-dependent protein kinase	20.619	1
PF14_0361	Sec62, putative	2.9037	4
PF14_0378	triosephosphate isomerase	2.55235	9
PF14_0393	structure specific recognition protein	2.108	1
PF14_0402	conserved Plasmodium protein, unknown function	9.0574	1
PF14_0417	HSP90	3.9026	1
PF14_0419	conserved Plasmodium protein, unknown function	2.2544	3
PF14_0425	fructose-bisphosphate aldolase	2.83285	55
PF14_0439	M17 leucyl aminopeptidase	2.66405	13
PF14_0448	40S ribosomal protein S2, putative	1.55615	25
PF14_0455	multidrug resistance protein 2 (heavy metal transport family)	2.141	8
PF14_0486	elongation factor 2	2.2391	36
PF14_0493	sortilin, putative	2.0699	6
PF14_0495	rhoptry neck protein 2	2.0752	1
PF14_0497	aminomethyltransferase, putative	2.1975	2
PF14_0520	6-phosphogluconate dehydrogenase, decarboxylating, putative	1.9453	1
PF14_0527	conserved Plasmodium protein, unknown function	2.1943	6
PF14_0528	hemolysin, putative	3.37995	4
PF14_0541	V-type H(+)-translocating pyrophosphatase, putative	2.4328	22
PF14_0553	cysteine proteinase falcipain-1	2.2187	2
PF14_0567	conserved Plasmodium protein, unknown function	2.13905	5
PF14_0578	conserved Plasmodium protein, unknown function	9.97145	2
PF14_0586	conserved Plasmodium protein, unknown function	6.60615	4
PF14_0589	valine-tRNA ligase, putative	2.4609	1
PF14_0593	conserved Plasmodium protein, unknown function	1.8404	6
PF14_0594	conserved Plasmodium protein, unknown function	5.4517	1
PF14_0598	glyceraldehyde-3-phosphate dehydrogenase	2.1382	62
PF14_0607	conserved Plasmodium membrane protein, unknown function	6.0284	1
PF14_0632	26S proteasome subunit, putative	3.7065	1
PF14_0636	conserved Plasmodium protein, unknown function	1.98	1
PF14_0655	helicase 45	1.81135	31
PF14_0678	exported protein 2	2.03575	50
PF14_0679	inorganic anion exchanger, inorganic anion antiporter	3.7735	1
PF14_0710	conserved Plasmodium membrane protein, unknown function	2.0313	2
PF14_0716	proteosome subunit alpha type 1, putative	3.0039	1
PFA0110w	DNAJ protein, putative	1.9307	1
PFA0255c	conserved Plasmodium protein, unknown function	2.2189	3
PFA0310c	calcium-transporting ATPase, putative	1.75245	10
PFA0555c	UMP-CMP kinase, putative	2.098	1
PFA0670c	Plasmodium exported protein (hyp8), unknown function	2.1171	6
PFB0210c	hexose transporter, PfHT1	2.5829	23
PFB0260w	proteasome 26S regulatory subunit, putative	2.1983	9
PFB0335c	serine repeat antigen 6 (SERA-6)	2.0022	12
PFB0340c	serine repeat antigen 5 (SERA-5)	3.00575	95
PFB0445c	DEAD box helicase, UAP56	1.93665	22
PFB0525w	asparagine-tRNA ligase, putative	1.88545	4
PFB0555c	conserved Plasmodium membrane protein, unknown function	1.43215	15
PFB0560w	conserved Plasmodium protein, unknown function	6.5106	3
PFB0595w	heat shock 40 kDa protein, putative	2.5677	10
PFB0640c	sec31p putative	1.9252	2
PFB0680w	rhoptry neck protein 6	1.8242	1
PFB0815w	Calcium-dependent protein kinase 1	2.5316	34
PFB0895c	replication factor C subunit 1, putative	3.2573	1
PFB0935w	cytoadherence linked asexual protein 2	1.8974	2
PFC0120w	Cytoadherence linked asexual protein 3.1	2.6517	48
PFC0170c	dihydrolipoamide acyltransferase, putative	2.3757	6
PFC0190c	EH (Eps15 homology) protein	3.0069	2
PFC0275w	FAD-dependent glycerol-3-phosphate dehydrogenase, putative	2.2427	1
PFC0350c	TCP-1/cpn60 chaperonin family	2.3569	25
PFC0400w	60S Acidic ribosomal protein P2, putative	2.0339	7
PFC0425w	conserved Plasmodium protein, unknown function	2.0954	1
PFC0430w	conserved Plasmodium protein, unknown function	2.1649	1
PFC0435w	conserved Plasmodium protein, unknown function	2.50275	34
PFC0635c	translation initiation factor E4, putative	1.5602	4
PFC0725c	formate-nitrate transporter, putative	2.7427	22
PFC0745c	proteasome component C8, putative	2.6944	4
PFC0775w	40S ribosomal protein S11, putative	1.6584	2
PFC0800w	band 7-related protein	1.9172	3
PFC0835c	conserved protein, unknown function	1.59625	2
PFC0975c	peptidyl-prolyl cis-trans isomerase	2.5294	10
PFD0080c	Plasmodium exported protein (PHISTb), unknown function	1.6198	14
PFD0090c	Plasmodium exported protein (PHISTa), unknown function	1.8916	5
PFD0295c	apical sushi protein, ASP	4.9725	3
PFD0305c	vacuolar ATP synthase subunit b	2.73475	12
PFD0670c	lysine decarboxylase-like protein, putative	2.3862	2
PFD0740w	cyclin-dependent kinase, putative	4.4553	1
PFD0795w	conserved Plasmodium protein, unknown function	1.66245	2
PFD0940w	conserved Plasmodium protein, unknown function	2.3099	1
PFD0955w	apical merozoite protein	5.9286	6
PFD0960c	60S ribosomal protein L7Ae/L30e, putative	2.0587	1
PFD1015c	erythrocyte membrane protein 1, PfEMP1	90.313	1
PFD1055w	40S ribosomal protein S19, putative	1.7155	6
PFD1110w	conserved Plasmodium membrane protein, unknown function	2.1528	1
PFD1170c	Plasmodium exported protein (PHISTb), unknown function	1.9925	1
PFE0040c	Mature parasite-infected erythrocyte surface antigen (MESA) or PfEMP2	7.2613	106
PFE0050w	Plasmodium exported protein, unknown function	2.2665	5
PFE0060w	PIESP2 erythrocyte surface protein	2.4851	10
PFE0075c	rhoptry-associated protein 3, RAP3	2.0766	35
PFE0080c	rhoptry-associated protein 2, RAP2	1.72205	19
PFE0165w	actin-depolymerizing factor, putative	2.7362	1
PFE0245c	conserved Plasmodium membrane protein, unknown function	7.9894	1
PFE0340c	rhomboid protease ROM4	5.0052	6
PFE0350c	60S ribosomal protein L4, putative	1.7355	103
PFE0375w	cell differentiation protein rcd1, putative	2.9709	1
PFE0395c	6-cysteine protein, putative	10.4737	9
PFE0440w	conserved Plasmodium protein, unknown function	2.8533	2
PFE0545c	histamine-releasing factor, putative	2.67525	2
PFE0650c	conserved Plasmodium protein, unknown function	1.872	2
PFE0660c	purine nucleotide phosphorylase, putative	2.73735	3
PFE0675c	deoxyribodipyrimidine photolyase (photoreactivating enzyme, DNA photolyase), putative	2.3315	1
PFE0785c	metabolite/drug transporter, putative	3.5487	2
PFE0850c	60S ribosomal protein L12, putative	2.04755	33
PFE1050w	adenosylhomocysteinase(S-adenosyl-L-homocystein e hydrolase)	2.34355	31
PFE1085w	DEAD-box subfamily ATP-dependent helicase, putative	2.3648	1
PFE1130w	conserved protein, unknown function	3.35245	2
PFE1150w	multidrug resistance protein	2.38225	57
PFE1195w	karyopherin beta	1.82525	25
PFE1215c	cytosolic preribosomal GTP-binding protein, putative	2.2872	1
PFE1250w	acyl-CoA synthetase, PfACS10	1.71615	14
PFE1285w	membrane skeletal protein IMC1-related	8.90675	123
PFE1400c	beta adaptin protein, putative	2.1957	1
PFE1485w	conserved Plasmodium protein, unknown function	23.483	1
PFE1590w	early transcribed membrane protein 5, ETRAMP5	2.5369	6
PFE1600w	Plasmodium exported protein (PHISTb), unknown function	2.085	2
PFF0060w	Pfmc-2TM Maurer's cleft two transmembrane protein	2.04	6
PFF0220w	conserved Plasmodium protein, unknown function	4.00854	2
PFF0335c	probable protein, unknown function	8.2827	22
PFF0340c	glutaredoxin-like protein, putative	1.9575	3
PFF0380w	conserved Plasmodium protein, unknown function	4.3759	2
PFF0410w	conserved Plasmodium protein, unknown function	2.4137	3
PFF0430w	chaperone, putative	2.35615	9
PFF0435w	ornithine aminotransferase	2.48005	4
PFF0615c	6-cysteine protein, putative	6.88275	14
PFF0620c	pfs45-48 related protein, putative	5.6466	5
PFF0645c	integral membrane protein, putative	14.119	3
PFF0675c	myosin E	3.2957	1
PFF0835w	conserved Plasmodium protein, unknown function	2.3193	10
PFF0865w	histone H3	1.83265	38
PFF0935c	conserved Plasmodium protein, unknown function	36.985	2
PFF0940c	cell division cycle protein 48 homologue, putative	1.89595	34
PFF0995c	Merozoite surface protein 10, MSP10	7.65965	8
PFF1025c	pyridoxine/pyridoxal 5-phosphate biosynthesis enzyme	2.4137	34
PFF1185w	Smarca -related protein	1.54295	6
PFF1300w	pyruvate kinase	2.5492	20
PFF1335c	4-methyl-5(B-hydroxyethyl)-thiazol monophosphate biosynthesis enzyme	2.3297	7
PFF1375c	ethanolaminephosphotransferase, putative	3.3183	10
PFF1415c	DNAJ domain protein, putative	4.4237	2
PFI0175w-a	conserved Plasmodium protein, unknown function	4.7715	1
PFI0265c	RhopH3	2.65325	38
PFI0465c	conserved Plasmodium protein, unknown function	2.3585	1
PFI0720w	transporter, putative	3.09175	16
PFI0755c	6-phosphofructokinase, putative	1.8973	8
PFI0860c	ATP-dependent RNA Helicase, putative	1.9047	1
PFI0875w	Heat shock protein 70 (HSP70) homologue	3.29455	274
PFI0935w	DNAJ-like molecular chaperone protein, putative	1.7372	7
PFI1020c	inosine-5'-monophosphate dehydrogenase	2.24575	5
PFI1090w	S-adenosylmethionine synthetase	2.5965	43
PFI1105w	phosphoglycerate kinase	2.62805	124
PFI1130c	DNA-directed RNA polymerase II, putative	2.491	1
PFI1175c	RNA binding protein, putative	1.63025	2
PFI1210w	conserved Plasmodium protein, unknown function	2.03075	2
PFI1445w	High molecular weight rhoptry protein-2	1.82015	132
PFI1475w	merozoite surface protein 1 precursor	6.2086	683
PFI1565w	profilin, putative	1.7697	2
PFI1590c	conserved Plasmodium protein, unknown function	2.4012	1
PFI1670c	vacuolar ATP synthase subunit E, putative	2.0863	8
PFI1730w	cytoadherence linked asexual protein 9(CLAG9)	1.99075	31
PFI1780w	Plasmodium exported protein (PHISTc), unknown function	2.33305	22
PFL0185c	nucleosome assembly protein 1, putative	2.1491	5
PFL0210c	eukaryotic initiation factor 5a, putative	2.31195	4
PFL0590c	non-SERCA-type Ca2+ -transporting P-ATPase	2.3088	28
PFL0595c	glutathione peroxidase	2.01195	2
PFL0620c	glycerol-3-phosphate acyltransferase	2.90585	8
PFL0780w	glycerol-3-phosphate dehydrogenase, putative	2.0848	2
PFL0895c	conserved Plasmodium protein, unknown function	2.28865	8
PFL0950c	aminophospholipid-transporting P-ATPase	1.77275	4
PFL1070c	endoplasmin homolog precursor, putative	3.1665	97
PFL1090w	glideosome-associated protein 45	11.5255	37
PFL1125w	phospholipid-transporting ATPase, putative	2.10515	3
PFL1170w	polyadenylate-binding protein, putative	2.22145	78
PFL1240c	conserved Plasmodium protein, unknown function	1.60145	2
PFL1245w	ubiquitin-activating enzyme E1, putative	2.7841	1
PFL1415w	conserved Plasmodium protein, unknown function	3.8959	6
PFL1420w	macrophage migration inhibitory factor homologue	2.0842	2
PFL1425w	t-complex protein 1, gamma subunit, putative	1.80875	15
PFL1545c	chaperonin, cpn60	2.25705	50
PFL1720w	serine hydroxymethyltransferase	3.07355	3
PFL1725w	ATP synthase beta chain, mitochondrial precursor, putative	2.06225	13
PFL1745c	clustered-asparagine-rich protein	2.2976	1
PFL1880w	acyl-CoA synthetase, PfACS11	2.3571	2
PFL1920c	hydroxyethylthiazole kinase, putative	3.8763	1
PFL2225w	myosin A tail domain interacting protein	8.2588	17
PFL2245w	signal recognition particle, beta subunit, putative	1.9712	4
PFL2465c	thymidylate kinase	2.089	2
PFL2505c	rhoptry neck protein 3, putative	2.02405	34
