# Supplementary material for: Analysis of Protein Palmitoylation Reveals a Pervasive Role in Plasmodium Development and Pathogenesis
Source: Cell Host Microbe. 2012 Aug 16;12(2):246–58. doi: 10.1016/j.chom.2012.06.005 (PMC3501726; doi:10.1016/j.chom.2012.06.005)
Supplement: Table S4. The Total P. falciparum Palmitome, Related to Figure 3 — Proteins listed here are the total nonredundant proteins listed in Tables S1, S2, and S3 and are the total complement of proteins with experimental evidence of enrichment after palmitoyl protein purification. All proteins identified as significantly enriched after statistical analysis with Perseus (p values listed in last column; 5% false discovery rate) are highlighted in blue. [file mmc4.xlsx]

## Sheet: Total Palmitome
Protein ID	Protein Description	ABE Mean Ratio	ABE Max Mean Ratio	C-C Mean Ratio	C-C Max Mean Ratio	5% FDR	P-value
MAL13P1.117	DHHC-type zinc finger protein, putative	5.4095	7.11094			+	0.0100458
MAL13P1.135	SNARE protein, putative	2.7664	3.1791			+	0.00499064
MAL13P1.167	signal peptidase 21 kDa subunit	3.0771	3.62781			+	0.00513619
MAL13P1.171	transmembrane protein Tmp21 homologue, putative	4.89873	5.11293			+	0.00130546
MAL13P1.186	1-deoxy-D-xylulose 5-phosphate synthase	2.6846	3.35115	2.5747	2.5747	+	0.00139596
MAL13P1.214	phosphoethanolamine N-methyltransferase	1.41063	1.46416	2.7336	2.9426	+	0.0166304
MAL13P1.22	DNA ligase I	1.97843	1.97843	1.04842	1.04842
MAL13P1.221	aspartate carbamoyltransferase	3.2936	3.7847	2.0453	2.33748	+	0.00128695
MAL13P1.225	thioredoxin	3.63683	4.32434			+	0.0150682
MAL13P1.228	conserved Plasmodium protein, unknown function	4.9652	5.0475			+	0.000209838
MAL13P1.231	Sec61 alpha subunit, PfSec61	3.28497	3.45463	3.31175	3.53387	+	6.96997e-05
MAL13P1.234	conserved Plasmodium protein, unknown function	2.848	2.93882
MAL13P1.237	conserved Plasmodium protein, unknown function	3.32447	3.32447	1.9285	2.06197	+	0.000358618
MAL13P1.260	conserved Plasmodium protein, unknown function	3.96193	3.96193	3.2054	3.2054	+	0.00130741
MAL13P1.270	proteasome subunit, putative	1.5211	1.63907	2.22645	2.4458	+	0.0268024
MAL13P1.271	V-type ATPase, putative	2.66287	3.18494			+	0.000575753
MAL13P1.295	conserved Plasmodium protein, unknown function	2.3577	2.99306	2.8218	2.8218	+	0.00130998
MAL13P1.298	conserved Plasmodium membrane protein, unknown function	3.342	3.342	8.771	8.771
MAL13P1.306	conserved Plasmodium protein, unknown function	6.89527	8.72863			+	0.0151713
MAL13P1.310	calpain	7.68013	10.1878			+	0.0195249
MAL13P1.329	conserved Plasmodium membrane protein, unknown function	3.87997	3.92365	2.2642	2.37941	+	0.00056221
MAL13P1.341	ribosome biogenesis protein MRT4, putative	3.1066	3.61235			+	0.00788735
MAL13P1.413	membrane associated histidine-rich protein, MAHRP-1	2.72003	3.0119	2.06895	2.06895	+	0.000195931
MAL13P1.44	protein phosphatase 2c-like protein, putative	4.69548	7.59652
MAL13P1.50	conserved Plasmodium protein, unknown function	2.8084	3.0625			+	0.0103918
MAL13P1.51	Rab5b, GTPase	2.76013	2.76013			+	0.0224111
MAL13P1.540	heat shock protein 70 (hsp70), putative	2.9672	3.45175	3.3196	3.92874	+	0.000103234
MAL13P1.56	m1-family aminopeptidase	3.0858	3.54452	2.6122	2.88642	+	9.48987e-06
MAL13P1.77	conserved Plasmodium protein, unknown function	4.02517	4.12359	3.0088	3.0088	+	1.14695e-05
MAL13P1.81	conserved Plasmodium protein, unknown function	15.4703	19.5764			+	0.0137698
MAL13P1.92	40S ribosomal protein S15/S19, putative	2.407	2.407	1.8494	1.99205	+	0.00167335
MAL13P1.94	conserved Plasmodium membrane protein, unknown function	10.61	10.61
MAL7P1.15	conserved Plasmodium membrane protein, unknown function	76.8303	76.8303			+	0.00122931
MAL7P1.150	cysteine desulfurase, putative	3.39603	3.89886			+	0.00251532
MAL7P1.159	1-cys peroxiredoxin	2.04925	3.46157
MAL7P1.208	rifin-like protein	1.48575	2.66077	8.7646	9.37001
MAL7P1.229	Cytoadherence linked asexual protein	2.83045	4.14196
MAL7P1.27	chloroquine resistance transporter	13.5357	13.699	6.64575	6.64575	+	7.37138e-05
MAL7P1.58	Pfmc-2TM Maurer's cleft two transmembrane protein	2.7304	3.49708			+	0.0138595
MAL7P1.68	zinc finger protein, putative	3.53007	3.53007
MAL7P1.81	eukaryotic translation initiation factor 3 37.28 kDa subunit, putative	2.65323	2.65323			+	0.00112713
MAL8P1.105	conserved protein, unknown function	3.10943	3.68529			+	0.00791262
MAL8P1.109	protein phosphatase, putative	6.09163	6.09163			+	0.00365287
MAL8P1.125	tyrosyl-tRNA synthetase, putative	1.4676	1.49174	2.25445	2.25445	+	0.00975539
MAL8P1.139	conserved Plasmodium membrane protein, unknown function	7.2572	7.2572	2.2532	2.2532
MAL8P1.17	protein disulfide isomerase	2.31433	2.45712	3.5869	3.75558	+	0.00133117
MAL8P1.218	rifin	1.40734	3.0431
MAL8P1.32	nucleoside transporter, putative	3.47353	4.17951			+	0.00667245
MAL8P1.53	conserved Plasmodium protein, unknown function	2.20077	2.61433	1.51565	2.52507	+	0.00168842
MAL8P1.57	C-13 antigen	2.75843	2.98431			+	0.00185791
MAL8P1.62	conserved Plasmodium protein, unknown function	9.63693	11.8328			+	0.00911933
MAL8P1.69	14-3-3 protein, putative	1.42813	1.45734	2.11415	2.35574	+	0.00716409
MAL8P1.7	conserved Plasmodium protein, unknown function	0.559023	13.4505
MAL8P1.73	conserved Plasmodium protein, unknown function	3.42727	4.01411	1.66675	2.12031	+	0.00259906
MAL8P1.84	conserved Plasmodium protein, unknown function	11.3494	11.8979			+	0.00601337
PF07_0008	Plasmodium exported protein, unknown function	2.70087	2.97564	2.02	2.0932	+	0.00016114
PF07_0016	conserved Plasmodium membrane protein, unknown function	3.58725	3.58725
PF07_0019	conserved Plasmodium protein, unknown function	2.75335	2.75335
PF07_0023	DNA replication licensing factor mcm7 homologue, putative	2.3086	2.32476	3.5613	3.5613	+	0.0127875
PF07_0029	heat shock protein 86	1.6197	1.6197	2.51935	2.68826	+	0.00533613
PF07_0033	Cg4 protein	1.59513	1.695	1.84975	2.45574	+	0.00153617
PF07_0047	cell division cycle ATPase, putative	2.7777	3.0912			+	0.00269035
PF07_0061	conserved Plasmodium protein, unknown function	2.73497	13.0198	0.121908	0.121908
PF07_0078	transmembrane protein, putative	5.6709	6.20339			+	0.00321208
PF07_0079	60S ribosomal protein L11a, putative	3.4717	3.4717	1.88075	2.44138	+	0.000519787
PF07_0085	ferrodoxin reductase-like protein	2.60103	3.3081			+	0.0281384
PF07_0088	40S ribosomal protein S5, putative	1.58387	1.70931	2.02095	2.28502	+	0.00432933
PF07_0127	conserved Plasmodium protein, unknown function	9.8557	9.8557	5.01065	5.68878	+	0.00115848
PF07_0129	acyl-coA synthetase, PfACS5	1.9004	2.20504	2.4793	4.05273	+	0.000941668
PF08_0008	conserved Plasmodium protein, unknown function	1.5027	1.9321	4.2429	5.59114	+	0.0239166
PF08_0009	translation initiation factor EIF-2b alpha subunit, putative	2.4325	3.27327			+	0.0170228
PF08_0031	oxoglutarate/malate translocator protein, putative	3.46563	3.82227			+	0.00705474
PF08_0032	DNAJ protein, putative	2.6704	3.33775	2.2695	4.58329	+	0.000540508
PF08_0035	conserved Plasmodium protein, unknown function	4.11227	4.11227	5.2343	5.55966	+	0.00122152
PF08_0045	2-oxoglutarate dehydrogenase E1 component	2.2839	2.51045	1.97265	1.97265	+	9.41426e-06
PF08_0046	conserved Plasmodium protein, unknown function	4.6808	5.7881
PF08_0054	heat shock 70 kDa protein	1.68307	1.68307	2.1419	2.27204	+	0.00194474
PF08_0064	vacuolar protein-sorting protein, VPS2	1.8333	1.8333	2.268	2.268	+	0.0121932
PF08_0081	conserved Plasmodium protein, unknown function	2.23583	2.26562	2.61315	2.61315	+	0.00055537
PF08_0089	conserved Plasmodium protein, unknown function	0.0039241	0.0039241	3.07685	3.07685
PF08_0091	conserved Plasmodium protein, unknown function	2.74233	3.62288	2.155	2.56485	+	0.000314156
PF08_0095	dihydropteroate synthetase	2.01853	2.01853	2.13985	2.13985	+	0.000160081
PF08_0110	PfRab18, GTPase	2.74803	2.83686	1.63955	1.63955	+	0.00138105
PF08_0113	vacuolar proton translocating ATPase subunit A, putative	2.6451	2.6451	2.2376	3.52159	+	0.000157232
PF08_0131	1-cys peroxiredoxin	3.4605	3.4605			+	0.000559715
PF08_0139	rifin	2.7998	5.29268
PF08_0141	erythrocyte membrane protein 1, PfEMP1	2.0235	4.54514	1.05334	1.08729	+	0.0317089
PF10_0033	conserved Plasmodium protein, unknown function	2.1079	2.1079	1.7947	1.9165	+	1.07198e-05
PF10_0039	membrane skeletal protein IMC1-related	4.26877	4.26877	9.5654	10.51	+	0.00374302
PF10_0057	regulator of nonsense transcripts, putative	1.86523	1.86523	3.94635	3.94635	+	0.0277233
PF10_0068	RNA binding protein, putative	2.13687	2.19942	1.95335	2.02664	+	4.76331e-07
PF10_0077	eukaryotic translation initiation factor 3 subunit 7, putative	1.7896	2.0236	1.92025	2.43487	+	0.000178479
PF10_0084	tubulin beta chain, putative	1.59577	1.61168	1.8118	2.39065	+	0.000837118
PF10_0086	adenylate kinase	1.6814	1.69024	2.10715	2.16841	+	0.00163606
PF10_0104	conserved Plasmodium protein, unknown function	4.77697	7.42379			+	0.00861057
PF10_0107	conserved protein, unknown function	16.7833	16.7833	8.45575	8.45575	+	7.56655e-06
PF10_0112	conserved Plasmodium membrane protein, unknown function	8.63423	12.0974			+	0.0258824
PF10_0121	hypoxanthine phosphoribosyltransferase	2.0939	2.17044	2.02785	2.65472	+	0.000121682
PF10_0123	GMP synthetase	2.6639	2.6639			+	0.000966042
PF10_0126	conserved Plasmodium protein, unknown function	9.14293	9.14293	4.97845	5.4177	+	0.00012383
PF10_0130	conserved Plasmodium protein, unknown function	4.00093	4.59837			+	0.00368168
PF10_0153	heat shock protein 60	1.88983	2.05188	2.3952	2.57123	+	0.000706984
PF10_0155	enolase	2.2482	2.45806	2.92005	3.03685	+	0.00043853
PF10_0159	glycophorin-binding protein 130 precursor	1.99545	2.36656	3.54205	3.54205	+	0.00787635
PF10_0177b	conserved Plasmodium protein, unknown function	3.20557	5.23447			+	0.0220489
PF10_0187	60S ribosomal protein L30e, putative	3.01177	3.01177	1.71435	2.00064	+	0.000839378
PF10_0193	microtubule-associated protein 1 light chain 3, putative	2.08063	2.08063	9.01915	11.1502	+	0.0157869
PF10_0203	ADP-ribosylation factor	2.47677	2.47677	2.31005	2.44332	+	7.10807e-05
PF10_0216	conserved Plasmodium membrane protein, unknown function	3.2165	3.79599			+	0.0023507
PF10_0220	phospholipid scramblase 1, putative	10.6503	10.6503	12.6404	13.5177	+	0.000339605
PF10_0254	conserved Plasmodium protein, unknown function	3.25363	3.25363	2.644	2.644	+	0.0064182
PF10_0272	60S ribosomal protein L3, putative	2.87067	2.87067	1.6881	2.03063	+	0.000783408
PF10_0278	nucleolar preribosomal assembly protein, putative	2.9511	3.82687			+	0.00251739
PF10_0289	adenosine deaminase, putative	2.2471	2.31449	3.3834	3.71061	+	0.00121672
PF10_0323	early transcribed membrane protein 10.2, etramp 10.2	3.65043	4.08535	2.59545	4.63088	+	0.000138948
PF10_0363	pyruvate kinase 2, putative	2.37213	3.56169	3.0796	3.0796	+	0.00743746
PF10_0366	ADP/ATP transporter on adenylate translocase	3.9543	4.3009	2.373	2.81685	+	0.000220978
PF11_0025	Pfmc-2TM Maurer's cleft two transmembrane protein	3.26117	3.26117			+	0.0045597
PF11_0038	Plasmodium exported protein, unknown function	6.3864	8.94825			+	0.0148054
PF11_0052	Qa-SNARE protein, putative	9.7064	9.7064	7.4665	8.32178	+	2.0048e-05
PF11_0055	conserved protein, unknown function	3.08723	3.64523	3.5748	3.73645	+	0.000164294
PF11_0065	40S ribosomal protein S4, putative	2.81957	2.81957	1.25345	1.30754	+	0.0102638
PF11_0068	conserved protein, unknown function	2.82343	3.15401			+	0.00757619
PF11_0069	conserved Plasmodium protein, unknown function	2.2129	2.43269	2.4166	3.04288	+	6.35301e-05
PF11_0071	RuvB DNA helicase, putative	1.92163	1.96612	2.16515	2.16515	+	0.00012803
PF11_0087	Rad51 homolog	1.8977	5.73244
PF11_0097	succinyl-CoA synthetase alpha subunit, putative	3.68117	3.8746			+	0.00139771
PF11_0099	heat shock protein DnaJ homologue Pfj2	2.905	3.10828	2.129	2.30087	+	0.000737104
PF11_0125	conserved Plasmodium protein, unknown function	8.7331	8.77393			+	0.00368271
PF11_0139	protein tyrosine phosphatase	11.0063	13.5565			+	0.0170808
PF11_0162	falcipain-3	2.7476	3.20366	1.5912	1.5912	+	0.00333005
PF11_0164	peptidyl-prolyl cis-trans isomerase	3.87453	4.3666	2.92305	3.6919	+	3.19289e-05
PF11_0168	moving junction protein	3.08893	4.72792
PF11_0172	folate/biopterin transporter, putative	3.323	4.40597	3.5107	5.00686	+	0.000274172
PF11_0179	conserved Plasmodium protein, unknown function	3.04443	3.04443			+	0.0238456
PF11_0183	GTP-binding nuclear protein ran/tc4	2.09977	2.09977	1.9895	2.0748	+	0.000137217
PF11_0188	heat shock protein 90, putative	1.92497	2.29108	2.19435	2.29392	+	0.000225883
PF11_0197	conserved Plasmodium protein, unknown function	6.952	7.88496			+	0.00385701
PF11_0205	alternative splicing factor ASF-1	2.9943	3.32879
PF11_0211	conserved Plasmodium protein, unknown function	8.06177	8.06177	4.3627	6.42819	+	0.000119918
PF11_0217	conserved Plasmodium membrane protein, unknown function	7.0487	8.1648			+	0.0106914
PF11_0244	conserved Plasmodium protein, unknown function	2.69793	3.03495			+	0.00843567
PF11_0246	conserved Plasmodium protein, unknown function	2.468	4.67888			+	0.0126242
PF11_0251	endoplasmic reticulum oxidoreductin, putative	3.34367	5.06876	1.5608	1.68169	+	0.00785872
PF11_0257	ethanolamine kinase, putative	1.4711	1.49585	2.8763	5.17184	+	0.0215292
PF11_0270	threonine -- tRNA ligase, putative	3.0058	3.0058	10.838	10.838	+	0.0266649
PF11_0281	protein phosphatase, putative	2.8094	3.2002	1.8016	1.8016	+	0.00318358
PF11_0286	conserved Plasmodium protein, unknown function	3.06617	4.03039	1.3845	1.3845	+	0.0113449
PF11_0287	conserved protein, unknown function	1.5033	19.9742
PF11_0301	spermidine synthase	3.6857	3.83965	2.44665	2.57446	+	0.000105282
PF11_0310	transporter, putative	4.14037	4.39702			+	0.00144425
PF11_0313	60S ribosomal protein P0	1.75343	1.75343	2.34215	2.5993	+	0.00171005
PF11_0331	TCP-1/cpn60 chaperonin family	1.97213	1.97213	2.2729	2.2729	+	0.000502097
PF11_0332	conserved Plasmodium protein, unknown function	2.75993	2.75993			+	0.00873597
PF11_0338	aquaglyceroporin	3.82543	4.36267	2.42185	2.60095	+	0.000199884
PF11_0351	heat shock protein hsp70 homologue	2.04567	2.05407	2.41705	2.54868	+	0.00023628
PF11_0352	protein disulfide isomerase	2.08787	2.42736	1.969	2.50487	+	5.80449e-05
PF11_0364	conserved Plasmodium protein, unknown function	5.21757	5.49964	1.9809	1.9809	+	0.00220714
PF11_0370	3-oxo-5-alpha-steroid 4-dehydrogenase, putative	3.4128	3.67074	1.99565	1.99565	+	0.000557318
PF11_0380	DNAJ protein, putative	2.63273	2.95181			+	0.000481172
PF11_0384	cleft lip and palate associated transmembrane protein-related	3.04353	3.42548	2.0276	4.87579	+	0.0018004
PF11_0385	UVB-resistance protein UVR8 homologue	3.89897	4.10048			+	0.0046888
PF11_0415	conserved Plasmodium protein, unknown function	3.6354	3.6354	10.77	11.431	+	0.00635704
PF11_0433	conserved Plasmodium protein, unknown function	2.06224	2.52947	3.82655	3.82655
PF11_0438	60S ribosomal protein L35Ae, putative	3.568	3.568	1.31955	1.43784	+	0.010481
PF11_0443	DNAJ protein, putative	2.81243	3.5249			+	0.00589746
PF11_0473	conserved Plasmodium protein, unknown function	6.8121	6.8121
PF11_0503	Plasmodium exported protein (PHISTc), unknown function	2.76157	3.50408			+	0.0121566
PF11_0509	ring-infected erythrocyte surface antigen, putative	4.19393	4.19393			+	0.00289554
PF13_0014	40S ribosomal protein S7, putative	1.5995	1.5995	1.50345	2.35414	+	0.000241927
PF13_0032	hydrolase, putative	2.7603	3.22545			+	0.0104328
PF13_0045	40S ribosomal protein S27, putative	2.76157	2.76157
PF13_0058	RNA binding protein, putative	4.59857	4.59857			+	0.0250535
PF13_0070	branched-chain alpha keto-acid dehydrogenase, putative	4.32183	4.57097			+	0.00542802
PF13_0082	cop-coated vesicle membrane protein p24 precursor, putative	3.1109	3.7055			+	0.00722838
PF13_0086	conserved Plasmodium protein, unknown function	7.74245	7.74245
PF13_0102	DnaJ/SEC63 protein, putative	2.39547	2.80676	1.98185	2.33018	+	0.000233837
PF13_0116	conserved Plasmodium protein, unknown function	3.71573	4.22151			+	0.00168723
PF13_0119	Rab11a, GTPase	3.11787	3.49376			+	0.00513532
PF13_0121	dihydrolipamide succinyltransferase component of 2-oxoglutarate dehydrogenase complex	1.77452	4.90401
PF13_0129	60S ribosomal protein L6, putative	2.04457	2.04457	1.7632	1.99765	+	0.000136741
PF13_0133	plasmepsin V	2.65757	2.99597			+	0.0047347
PF13_0141	L-lactate dehydrogenase	1.78417	1.78417	2.60705	2.90866	+	0.00301124
PF13_0143	phosphoribosylpyrophosphate synthetase	1.88057	1.969	2.2147	2.7127	+	0.000286079
PF13_0156	proteasome subunit beta type 7 precursor, putative	3.65783	4.31967	1.5446	1.5446	+	0.00740049
PF13_0171	60S ribosomal protein L23, putative	2.0756	2.0756	1.7087	1.7087	+	2.90717e-05
PF13_0176	apurinic/apyrimidinic endonuclease Apn1	5.42485	6.11379
PF13_0180	cochaperonin	2.4347	2.4347	2.5383	2.5383	+	0.000837379
PF13_0192	conserved Plasmodium protein, unknown function	2.62293	2.8576			+	0.000562682
PF13_0197	Merozoite Surface Protein 7 precursor, MSP7	4.0934	4.61431	3.4504	3.4504	+	9.13369e-05
PF13_0213	60S ribosomal protein L6-2, putative	2.84433	2.84433	1.0239	1.08428	+	0.0325507
PF13_0214	elongation factor 1-gamma, putative	2.86653	2.86653			+	0.00151805
PF13_0229	aconitase	7.3509	7.88837			+	0.00528117
PF13_0232	casein kinase II beta chain	1.6032	6.60442			+	0.00654579
PF13_0238	kelch protein, putative	1.7707	1.86718	2.2258	2.2258	+	0.00421948
PF13_0242	isocitrate dehydrogenase (NADP), mitochondrial precursor	2.26603	2.86845	2.6841	3.85125	+	0.00228093
PF13_0243	conserved Plasmodium protein, unknown function	8.17713	15.5722
PF13_0252	nucleoside transporter 1	5.58063	5.6196	3.35645	3.46409	+	7.20369e-05
PF13_0257	glutamate--tRNA ligase, putative	2.2966	2.2966	1.16156	1.41662
PF13_0272	thioredoxin-related protein, putative	3.78737	3.78737	3.1062	4.40034	+	0.000108766
PF13_0276	membrane-associated histidine rich protein 2, (MARHP2)	2.65287	3.07133	2.0317	2.0317	+	0.000511009
PF13_0281	conserved Plasmodium protein, unknown function	3.81873	4.26257			+	0.00732906
PF13_0282	proteasome subunit, putative	2.6286	2.6286
PF13_0300	mitochondrial inner membrane translocase, putative	3.02797	3.40228			+	0.00390767
PF13_0304	elongation factor-1 alpha	2.64527	2.64527	2.03	2.14143	+	0.000122136
PF13_0322	falcilysin	3.4204	4.13273	2.25985	2.54808	+	0.00036228
PF13_0328	proliferating cell nuclear antigen	3.16117	3.16117	2.2105	2.2105	+	6.46038e-05
PF13_0338	cysteine-rich surface protein	3.67983	4.44764	9.4639	9.95649	+	0.0028031
PF14_0014	Plasmodium exported protein, unknown function	8.86875	9.51286
PF14_0033	Sel1 protein	3.2487	4.34516	0.821805	0.821805
PF14_0053	ribonucleotide reductase small subunit	2.20863	2.29786	2.8968	2.8968	+	0.0020484
PF14_0065	conserved Plasmodium membrane protein, unknown function	9.9343	9.9343	7.7747	8.28792	+	1.43534e-05
PF14_0068	fibrillarin, putative	2.67187	2.92734	1.8797	1.95967	+	9.78394e-05
PF14_0069	conserved Plasmodium protein, unknown function	8.3176	8.64353			+	0.00175049
PF14_0075	plasmepsin IV	3.03707	3.51293	1.53665	1.53665	+	0.00788972
PF14_0076	plasmepsin I	3.30367	3.37307
PF14_0077	plasmepsin II	3.63637	4.12148	1.9512	1.9512	+	0.00328145
PF14_0078	HAP protein	3.25063	4.01112			+	0.0053249
PF14_0083	40S ribosomal protein S8e, putative	3.2512	3.2512	1.82115	2.04782	+	0.00106787
PF14_0092	conserved Plasmodium membrane protein, unknown function	4.79067	4.94338			+	0.00107026
PF14_0094	conserved Plasmodium protein, unknown function	9.72795	12.0511
PF14_0102	rhoptry-associated protein 1, RAP1	2.68227	3.11159	2.1804	2.31839	+	0.000145002
PF14_0104	eukaryotic translation initiation factor 2 gamma subunit, putative	2.9564	2.9564	2.8503	3.234	+	3.91515e-06
PF14_0105	conserved Plasmodium protein, unknown function	3.69997	5.05742			+	0.0190662
PF14_0127	N-myristoyltransferase	2.7197	2.7197
PF14_0137	DNAJ protein, putative	2.88723	3.72395			+	0.012702
PF14_0164	NADP-specific glutamate dehydrogenase	1.9679	1.9679	2.2166	2.2166	+	0.00582202
PF14_0165	conserved Plasmodium protein, unknown function			5.5755	42.8241
PF14_0174	pseudouridine synthase, putative	2.91447	3.13507			+	0.00252771
PF14_0186	conserved Plasmodium protein, unknown function	3.00847	3.54593			+	0.00499813
PF14_0201	surface protein, Pf113	1.54747	1.72523	11.1665	11.673
PF14_0211	Ctr copper transporter domain containing protein, putative	4.22937	6.07111			+	0.016233
PF14_0230	60S ribosomal protein L5, putative	3.19607	3.19607	1.74855	1.83145	+	0.000839842
PF14_0241	basic transcription factor 3b, putative	1.33597	1.43791	2.51215	3.15136	+	0.0230405
PF14_0275	conserved Plasmodium protein, unknown function	3.0602	3.2433	2.21215	2.21215	+	0.00276947
PF14_0301	conserved protein, unknown function	5.3724	5.66089			+	0.0031247
PF14_0326	dynein-related AAA-type ATPase	9.24592	9.24592
PF14_0329	conserved protein, unknown function	1.78233	1.78233	2.17	2.36353	+	0.00123449
PF14_0341	glucose-6-phosphate isomerase	2.74165	2.74165	2.44135	2.44135	+	0.00505438
PF14_0352	ribonucleoside-diphosphate reductase, large subunit	2.26413	3.62366			+	0.0119937
PF14_0359	HSP40, subfamily A, putative	2.71987	2.91016			+	0.00185221
PF14_0361	Sec62, putative	2.22587	2.40987	2.9037	3.37364	+	0.00409275
PF14_0368	thioredoxin peroxidase 1	2.8955	2.8955
PF14_0369	copper transporter putative	3.8907	4.18721			+	0.00216978
PF14_0373	ubiquinol-cytochrome C reductase iron-sulfur subunit, putative	3.22127	3.90509			+	0.00897705
PF14_0377	vesicle-associated membrane protein, putative	3.19765	3.47122
PF14_0378	triosephosphate isomerase	2.37257	2.56942	2.55235	3.08863	+	4.67857e-05
PF14_0384	allantoicase, putative	2.3164	3.14561			+	0.00479624
PF14_0393	structure specific recognition protein	2.72047	3.03354	2.108	2.39594	+	0.000126005
PF14_0394	conserved Plasmodium protein, unknown function	4.84993	5.64448			+	0.00530499
PF14_0401	tRNA binding protein, putative	6.07977	6.28177			+	0.00225572
PF14_0419	conserved Plasmodium protein, unknown function	1.2129	1.2129	2.2544	2.2544
PF14_0421	apicoplast 1-acyl-sn-glycerol-3-phosphate acyltransferase, putative	4.22637	5.46072			+	0.00520112
PF14_0425	fructose-bisphosphate aldolase	2.20053	2.34076	2.83285	3.53333	+	0.000394696
PF14_0439	M17 leucyl aminopeptidase	2.1836	2.40935	2.66405	2.90878	+	0.000282218
PF14_0447	glutaminyl-peptide cyclotransferase, putative	4.8707	5.54932			+	0.00606267
PF14_0453	conserved Plasmodium protein, unknown function	4.26577	4.63412			+	0.00310557
PF14_0455	multidrug resistance protein 2 (heavy metal transport family)	2.36537	2.82324	2.141	6.02649	+	2.65282e-05
PF14_0486	elongation factor 2	2.25483	2.25483	2.2391	2.53769	+	2.24929e-05
PF14_0493	sortilin, putative	3.57287	3.88898	2.0699	2.54839	+	0.000444174
PF14_0495	rhoptry neck protein 2	2.2954	2.72287	2.0752	2.80196	+	0.000112507
PF14_0497	aminomethyltransferase, putative	2.90007	2.90007	2.1975	2.1975	+	0.000272587
PF14_0500	SNARE protein, putative	10.9427	13.4388			+	0.00673258
PF14_0517	peptidase, putative	5.4057	5.7465			+	0.00336856
PF14_0527	conserved Plasmodium protein, unknown function	2.43237	2.43237	2.1943	2.24195	+	0.000521581
PF14_0528	hemolysin, putative	3.99497	4.2219	3.37995	3.85327	+	1.75938e-05
PF14_0541	V-type H(+)-translocating pyrophosphatase, putative	3.60347	3.81146	2.4328	2.75846	+	9.48973e-05
PF14_0543	signal peptide peptidase	3.02743	3.41238	1.58225	1.58832	+	0.00338171
PF14_0553	cysteine proteinase falcipain-1	3.5874	4.00499	2.2187	2.56855	+	0.000412213
PF14_0567	conserved Plasmodium protein, unknown function	3.31667	3.55593	2.13905	2.49636	+	0.000216344
PF14_0571	conserved Plasmodium membrane protein, unknown function	3.27877	3.35829	1.46945	1.46945	+	0.00514368
PF14_0574	conserved Plasmodium protein, unknown function	3.59465	4.28686
PF14_0578	conserved Plasmodium protein, unknown function	9.41067	9.41067	9.97145	10.2131	+	0.000149115
PF14_0579	60S ribosomal protein L27, putative	3.82973	3.82973	1.07375	1.21274	+	0.028144
PF14_0586	conserved Plasmodium protein, unknown function	7.0839	7.0839	6.60615	7.38446	+	0.000171132
PF14_0593	conserved Plasmodium protein, unknown function	2.21733	2.49862	1.8404	2.33013	+	1.58482e-05
PF14_0598	glyceraldehyde-3-phosphate dehydrogenase	2.49783	2.49783	2.1382	2.19828	+	4.13369e-06
PF14_0607	conserved Plasmodium membrane protein, unknown function	5.54803	5.54803	6.0284	6.0284	+	0.000501539
PF14_0655	helicase 45	2.25783	2.29604	1.81135	1.92376	+	0.000131212
PF14_0673	RAP protein, putative	4.55205	6.66992
PF14_0678	exported protein 2	2.75713	2.75713	2.03575	2.37099	+	3.92495e-05
PF14_0679	inorganic anion exchanger, inorganic anion antiporter	5.9582	6.79838	3.7735	6.28398	+	0.000615913
PF14_0681	diacylglycerol kinase, putative	8.6998	8.6998	1.60965	1.74531	+	0.00916328
PF14_0744	Plasmodium exported protein, unknown function	2.68275	2.68275
PF14_0758	Plasmodium exported protein (hyp17), unknown function	3.888	4.24483
PF14_0778	conserved Plasmodium membrane protein, unknown function	3.70777	3.70777			+	0.00120925
PFA0110w	DNAJ protein, putative	5.10547	5.10547	1.9307	25.5198	+	0.00463878
PFA0130c	Serine/Threonine protein kinase, FIKK family, putative	3.64453	4.70808			+	0.0129188
PFA0160c	nucleoside transporter, putative	3.91657	4.24748			+	0.0141556
PFA0195w	conserved Plasmodium protein, unknown function	3.63723	4.24824			+	0.00209308
PFA0205w	conserved Plasmodium membrane protein, unknown function	6.9802	8.56851	0.027966	1.03423
PFA0245w	transporter, putative	3.1309	3.64927			+	0.00719552
PFA0255c	conserved Plasmodium protein, unknown function	1.71863	1.92126	2.2189	2.2189	+	0.00199786
PFA0335w	Rab5c, GTPase	3.5739	3.8109			+	0.00121592
PFA0375c	lipid/sterol:H+ symporter	2.85747	3.39141			+	0.00638929
PFA0615w	Plasmodium exported protein, unknown function	3.45575	3.6804
PFA0670c	Plasmodium exported protein (hyp8), unknown function	2.35193	2.7705	2.1171	2.1171	+	0.000106018
PFA0760w	rifin	2.66113	3.07146			+	0.0118823
PFB0100c	knob-associated histidine-rich protein	3.0666	3.0666
PFB0106c	Plasmodium exported protein, unknown function	4.8604	5.98499	0.058699	0.058699
PFB0210c	hexose transporter, PfHT1	4.08267	4.40788	2.5829	2.73453	+	0.000128666
PFB0260w	proteasome 26S regulatory subunit, putative	2.23917	2.23917	2.1983	2.68852	+	3.84833e-05
PFB0335c	serine repeat antigen 6 (SERA-6)	2.39155	2.91646	2.0022	2.2437	+	7.43065e-05
PFB0340c	serine repeat antigen 5 (SERA-5)	2.21227	2.37328	3.00575	3.23117	+	0.000604507
PFB0395w	conserved Plasmodium protein, unknown function	3.40447	5.01225
PFB0460c	conserved Plasmodium protein, unknown function	2.0307	9.39861
PFB0475c	conserved Plasmodium protein, unknown function	4.71157	6.06625			+	0.0177829
PFB0525w	asparagine-tRNA ligase, putative	5.816	6.91074	1.88545	1.88545	+	0.00503969
PFB0555c	conserved Plasmodium membrane protein, unknown function	1.98333	2.70544	1.43215	1.43215	+	0.00801082
PFB0560w	conserved Plasmodium protein, unknown function	2.4883	2.4883	6.5106	6.5106
PFB0595w	heat shock 40 kDa protein, putative	1.62557	1.62557	2.5677	2.5677	+	0.0076944
PFB0695c	acyl-CoA synthetase, PfACS8	5.49767	6.60107			+	0.00419712
PFB0815w	Calcium-dependent protein kinase 1	4.7055	4.7055	2.5316	3.60169	+	0.000377214
PFB0865w	small nuclear ribonucleoprotein, putative	2.69007	2.94452			+	0.0032074
PFB0921c	Plasmodium exported protein, unknown function	6.3513	6.3513			+	0.01502
PFB0935w	cytoadherence linked asexual protein 2	2.18525	2.71056	1.8974	1.8974	+	0.00187406
PFB0953w	Plasmodium exported protein (hyp15), unknown function	4.7276	5.05896
PFB1035w	rifin	2.17805	3.13407
PFC0045w	rifin	1.93875	3.8042
PFC0120w	Cytoadherence linked asexual protein 3.1	3.2266	3.77653	2.6517	2.77602	+	3.7087e-05
PFC0160w	binding protein, putative	6.9968	7.91496			+	0.00541567
PFC0170c	dihydrolipoamide acyltransferase, putative	3.64707	3.64707	2.3757	2.3757	+	0.000228758
PFC0185w	membrane skeletal protein IMC1-related	3.89913	3.89913			+	0.0265989
PFC0250c	AP endonuclease (DNA-[apurinic or apyrimidinic site] lyase), putative	2.9567	2.9567
PFC0275w	FAD-dependent glycerol-3-phosphate dehydrogenase, putative	2.21617	2.50388	2.2427	2.45232	+	0.000249531
PFC0290w	40S ribosomal protein S23, putative	3.21237	3.21237			+	0.00537882
PFC0350c	TCP-1/cpn60 chaperonin family	2.14067	2.14067	2.3569	2.49431	+	0.000593667
PFC0365w	PRP19-like protein, putative	3.37953	3.37953			+	0.000408274
PFC0400w	60S Acidic ribosomal protein P2, putative	2.05997	2.05997	2.0339	2.65824	+	0.00106455
PFC0435w	conserved Plasmodium protein, unknown function	1.9476	2.12864	2.50275	2.78266	+	0.00169136
PFC0725c	formate-nitrate transporter, putative	4.06263	4.58683	2.7427	2.86954	+	0.000362314
PFC0730w	HVA22/TB2/DP1 family protein, putative	2.18987	2.34382	0.60598	2.4635
PFC0740c	binding protein, putative	3.59695	4.62871
PFC0745c	proteasome component C8, putative	4.46693	4.46693	2.6944	3.20915	+	8.6867e-05
PFC0775w	40S ribosomal protein S11, putative	3.1705	3.29671	1.6584	1.6584	+	0.00224631
PFC0800w	band 7-related protein	2.3495	2.3495	1.9172	1.9172	+	6.65132e-05
PFC0835c	conserved protein, unknown function	2.05743	2.50638	1.59625	1.59625	+	0.00117154
PFC0875w	ABC transporter, putative	3.3245	4.12627			+	0.00261542
PFC0912w	signal peptidase, putative	4.04267	4.27933			+	0.00444363
PFC0915w	ATP-dependent RNA Helicase, putative	3.1905	3.2881	1.2717	1.2717	+	0.0126399
PFC0975c	peptidyl-prolyl cis-trans isomerase	1.9181	1.92654	2.5294	2.83883	+	0.00139561
PFD0090c	Plasmodium exported protein (PHISTa), unknown function	3.5089	3.5089	1.8916	1.8916	+	0.00054349
PFD0275w	secy-independent transporter protein, putative	3.9108	4.48053
PFD0295c	apical sushi protein, ASP			4.9725	4.9725
PFD0305c	vacuolar ATP synthase subunit b	2.29503	2.85895	2.73475	3.43318	+	0.000292332
PFD0355c	Peptidyl-tRNA hydrolase PTH2, putative	3.55063	3.5679			+	0.00228737
PFD0462w	DNAJ protein	2.39837	3.12313	1.4465	1.4465	+	0.00571881
PFD0660w	phosphoglycerate mutase, putative	4.0073	4.38839			+	0.00497507
PFD0795w	conserved Plasmodium protein, unknown function	3.2007	3.29531	1.66245	2.35758	+	0.00175266
PFD0835c	LETM1-like protein, putative	2.84213	3.15957			+	0.00498138
PFD0895c	Bet3 transport protein, putative	27.8777	27.8777			+	0.00423125
PFD0955w	apical merozoite protein			5.9286	6.55468
PFD1037w	conserved Plasmodium protein, unknown function	3.60193	4.14661			+	0.00710144
PFD1110w	conserved Plasmodium membrane protein, unknown function	5.26227	5.75486	2.1528	2.37655	+	0.00223601
PFD1165w	Serine/Threonine protein kinase, FIKK family	6.2041	6.86836			+	0.00602275
PFD1200c	Plasmodium exported protein (hyp6), unknown function	8.2813	9.13019
PFE0040c	Mature parasite-infected erythrocyte surface antigen (MESA) or PfEMP2	8.4326	8.4326	7.2613	7.69494	+	1.75863e-05
PFE0050w	Plasmodium exported protein, unknown function	2.42113	2.66617	2.2665	2.57319	+	5.91983e-05
PFE0060w	PIESP2 erythrocyte surface protein	2.5237	3.15429	2.4851	2.70636	+	4.75147e-05
PFE0075c	rhoptry-associated protein 3, RAP3	2.27477	2.49114	2.0766	2.20896	+	1.53422e-05
PFE0080c	rhoptry-associated protein 2, RAP2	3.09123	3.80773	1.72205	1.80392	+	0.00245996
PFE0165w	actin-depolymerizing factor, putative	2.38003	2.38003	2.7362	10.1154	+	0.00164211
PFE0225w	3-methyl-2-oxobutanoate dehydrogenase (lipoamide), putative	3.41713	6.4263			+	0.0288551
PFE0240w	conserved Plasmodium protein, unknown function	4.8213	5.36656
PFE0340c	rhomboid protease ROM4	8.91837	8.91837	5.0052	5.0052	+	0.000174884
PFE0395c	6-cysteine protein, putative			10.4737	10.9193
PFE0410w	triose phosphate transporter	2.75703	3.5056			+	0.0231718
PFE0435c	single-strand binding protein, putative	3.11183	3.11183			+	0.00537972
PFE0440w	conserved Plasmodium protein, unknown function	2.61013	186.111	2.8533	2.8533	+	0.000102324
PFE0555w	stearoyl-CoA Delta 9 desaturase, putative	2.62613	3.06921			+	0.00931014
PFE0660c	purine nucleotide phosphorylase, putative	4.29803	6.7432	2.73735	3.19558	+	8.60407e-05
PFE0675c	deoxyribodipyrimidine photolyase (photoreactivating enzyme, DNA photolyase), putative	2.0598	2.4121	2.3315	61.5171	+	0.000550529
PFE0785c	metabolite/drug transporter, putative	6.11913	6.86956	3.5487	3.8153	+	2.79442e-05
PFE0850c	60S ribosomal protein L12, putative	2.01103	2.01103	2.04755	2.30554	+	8.14686e-05
PFE1025c	conserved Plasmodium protein, unknown function	4.6245	4.6245			+	0.00426719
PFE1050w	adenosylhomocysteinase(S-adenosyl-L-homocystein e hydrolase)	1.9428	1.9428	2.34355	2.46606	+	0.000911134
PFE1130w	conserved protein, unknown function	5.7975	5.7975	3.35245	6.35747	+	0.00243971
PFE1150w	multidrug resistance protein	2.99617	3.29738	2.38225	2.67118	+	4.49092e-05
PFE1155c	mitochondrial processing peptidase alpha subunit, putative	3.24003	3.97128			+	0.0120931
PFE1170w	DNAJ protein, putative	2.6938	2.91068			+	4.13729e-05
PFE1285w	membrane skeletal protein IMC1-related	5.6345	5.6345	8.90675	10.8887	+	0.00177062
PFE1445c	conserved Plasmodium protein, unknown function	3.47877	4.49352			+	0.00874223
PFE1485w	conserved Plasmodium protein, unknown function	2.24595	2.69931	23.483	512.6
PFE1590w	early transcribed membrane protein 5, ETRAMP5	3.0921	3.36678	2.5369	2.65825	+	0.000384868
PFE1600w	Plasmodium exported protein (PHISTb), unknown function	2.7367	3.19975	2.085	2.56264	+	0.000393717
PFF0060w	Pfmc-2TM Maurer's cleft two transmembrane protein	2.9642	2.9642	2.04	2.30411	+	0.000152757
PFF0200c	transcription factor with AP2 domain(s), putative	1.99135	3.65737
PFF0230c	glyoxalase I, putative	11.542	11.542
PFF0335c	probable protein, unknown function	1.8363	2.48048	8.2827	9.10808
PFF0365c	G-protein associated signal transduction protein, putative	2.17883	3.85875			+	0.0152094
PFF0380w	conserved Plasmodium protein, unknown function	7.92063	9.90386	4.3759	5.04396	+	0.000185616
PFF0410w	conserved Plasmodium protein, unknown function	3.0116	3.6678	2.4137	2.4137	+	0.000112755
PFF0430w	chaperone, putative	2.2344	2.28253	2.35615	2.64201	+	0.000332291
PFF0435w	ornithine aminotransferase	1.77833	1.87298	2.48005	3.03888	+	0.00166314
PFF0450c	Zn2+ or Fe2+ permease	3.6486	4.24623			+	0.00692237
PFF0455w	citrate synthase-like protein, putative	8.97215	10.3026
PFF0570c	conserved Plasmodium protein, unknown function	3.0922	3.0922
PFF0595c	leucine-rich repeat protein 5, LRR5	2.17023	3.08461	0.055463	0.055463
PFF0615c	6-cysteine protein, putative	5.26525	10.0982	6.88275	7.29724	+	0.0135939
PFF0620c	pfs45-48 related protein, putative	1.10224	3.35147	5.6466	6.03591
PFF0645c	integral membrane protein, putative			14.119	14.119
PFF0675c	myosin E	6.00687	6.00687	3.2957	3.71438	+	0.00464873
PFF0690c	organic anion transporter	4.2824	4.60443			+	0.00428612
PFF0825c	mitochondrial import receptor subunit tom40	4.52013	4.63577			+	0.00287796
PFF0835w	conserved Plasmodium protein, unknown function	1.42887	1.54025	2.3193	2.3193	+	0.0125562
PFF0850c	stevor	3.19203	3.87135			+	0.00439219
PFF0860c	histone h2a	2.77083	3.08896	1.4656	1.60298	+	0.0052368
PFF0865w	histone H3	2.05327	2.05327	1.83265	1.88205	+	0.000110394
PFF0870w	conserved Plasmodium membrane protein, unknown function	2.95487	3.25405			+	0.00741755
PFF0940c	cell division cycle protein 48 homologue, putative	1.96427	1.99103	1.89595	2.98826	+	1.98165e-05
PFF0995c	Merozoite surface protein 10, MSP10			7.65965	14.2886
PFF1025c	pyridoxine/pyridoxal 5-phosphate biosynthesis enzyme	1.42217	1.42217	2.4137	2.95427	+	0.0149902
PFF1265w	oxidoreductase, short-chain dehydrogenase family, putative	2.84645	3.4959
PFF1295w	conserved Plasmodium protein, unknown function	4.82903	10.2133	0.0584035	48.8711
PFF1300w	pyruvate kinase	2.47743	2.47743	2.5492	3.0115	+	2.77853e-05
PFF1335c	4-methyl-5(B-hydroxyethyl)-thiazol monophosphate biosynthesis enzyme	1.60303	1.70734	2.3297	2.75108	+	0.00534518
PFF1375c	ethanolaminephosphotransferase, putative	3.16237	3.35014	3.3183	4.03173	+	0.00017489
PFF1415c	DNAJ domain protein, putative	4.00627	4.34081	4.4237	4.8278	+	0.000916325
PFF1560c	rifin	2.90435	3.32712	0.26551	0.26551
PFI0086w	Plasmodium exported protein, unknown function	3.0748	3.52695
PFI0175w-a	conserved Plasmodium protein, unknown function	5.2494	5.2494	4.7715	4.7715
PFI0235w	replication factor A-related protein, putative	3.58317	3.58317	1.4368	1.4368	+	0.00933618
PFI0240c	Cu2+ -transporting ATPase, Cu2+ transporter	3.01317	3.14068			+	0.00411676
PFI0250c	conserved Plasmodium membrane protein, unknown function	2.0458	3.12601
PFI0265c	RhopH3	4.35317	4.89661	2.65325	2.87572	+	0.000239957
PFI0500w	conserved Plasmodium protein, unknown function	8.08103	9.12099			+	0.00304323
PFI0525w	nucleotide binding protein, putative	2.38343	3.06546			+	0.00328729
PFI0530c	DNA primase large subunit, putative	2.8393	3.31194			+	0.00744287
PFI0605c	conserved Plasmodium protein, unknown function	3.76763	4.88033			+	0.0141986
PFI0695c	phospholipid or glycerol acyltransferase, putative	2.71033	3.11485			+	0.0150827
PFI0720w	transporter, putative	3.78947	4.10957	3.09175	3.52977	+	0.000110966
PFI0735c	NADH dehydrogenase, putative	2.87827	3.93155			+	0.00386957
PFI0805w	conserved Plasmodium protein, unknown function	4.7354	4.7354
PFI0860c	ATP-dependent RNA Helicase, putative	2.59237	2.59237	1.9047	1.9047	+	0.00121015
PFI0875w	Heat shock protein 70 (HSP70) homologue	2.1326	2.31469	3.29455	3.44673	+	0.00160107
PFI0880c	glideosome-associated protein 50	3.9143	4.34768			+	0.00767159
PFI0935w	DNAJ-like molecular chaperone protein, putative	4.17757	4.4957	1.7372	2.06989	+	0.00296006
PFI0975c	conserved Plasmodium protein, unknown function	2.537	3.90238			+	0.00612489
PFI1020c	inosine-5'-monophosphate dehydrogenase	2.2272	2.49873	2.24575	2.5981	+	3.03783e-05
PFI1090w	S-adenosylmethionine synthetase	2.05623	2.05623	2.5965	2.80714	+	0.000474446
PFI1105w	phosphoglycerate kinase	1.6415	1.6415	2.62805	2.83015	+	0.00600708
PFI1130c	DNA-directed RNA polymerase II, putative	2.05607	2.66335	2.491	2.491	+	0.00353974
PFI1170c	thioredoxin reductase	6.1178	6.1178
PFI1215w	splicing factor 3A	1.36115	1.57412	1.5511	2.51585	+	0.0061859
PFI1270w	conserved Plasmodium protein, unknown function	2.9924	3.57519	1.16955	1.44301	+	0.0170162
PFI1370c	phosphatidylserine decarboxylase	5.39263	6.78799			+	0.0119415
PFI1445w	High molecular weight rhoptry protein-2	2.44067	2.94833	1.82015	1.98079	+	0.000445773
PFI1475w	merozoite surface protein 1 precursor	2.28797	2.35444	6.2086	6.40801	+	0.00739679
PFI1555w	conserved Plasmodium protein, unknown function	15.5733	17.903			+	0.00706175
PFI1670c	vacuolar ATP synthase subunit E, putative	1.69897	1.88092	2.0863	2.0863	+	0.00122807
PFI1730w	cytoadherence linked asexual protein 9(CLAG9)	2.61607	3.07307	1.99075	2.48093	+	0.000287422
PFI1780w	Plasmodium exported protein (PHISTc), unknown function	2.78417	3.13961	2.33305	2.55469	+	0.000215077
PFI1815c	rifin	2.81225	2.99793
PFL0035c	acyl-CoA synthetase, PfACS7	4.6292	4.6292			+	0.0022291
PFL0055c	RESA-like protein with PHIST and DnaJ domains	3.73843	4.91685			+	0.00632322
PFL0105w	conserved Plasmodium protein, unknown function	3.37183	3.75337			+	0.000968464
PFL0110c	mitochondrial phosphate carrier protein	2.83583	3.35101			+	0.0104703
PFL0185c	nucleosome assembly protein 1, putative	2.1582	2.4059	2.1491	2.45119	+	8.2772e-05
PFL0210c	eukaryotic initiation factor 5a, putative	1.18775	1.37511	2.31195	3.25691
PFL0565w	heat shock protein DNAJ homologue Pfj4	3.18973	3.18973	1.33135	1.57908	+	0.00954032
PFL0575w	conserved Plasmodium protein, unknown function	5.05173	5.05173			+	0.0194501
PFL0580w	DNA replication licensing factor MCM5, putative	2.73183	3.41947			+	0.000172173
PFL0590c	non-SERCA-type Ca2+ -transporting P-ATPase	2.2919	2.55512	2.3088	2.55114	+	5.48236e-05
PFL0595c	glutathione peroxidase	2.54	3.02591	2.01195	3.68499	+	0.000147221
PFL0620c	glycerol-3-phosphate acyltransferase	2.45747	2.76681	2.90585	3.15987	+	0.000282547
PFL0720w	conserved Plasmodium membrane protein, unknown function	6.38357	7.87508			+	0.00882249
PFL0895c	conserved Plasmodium protein, unknown function	1.50533	1.50533	2.28865	2.60926	+	0.00918051
PFL0950c	aminophospholipid-transporting P-ATPase	4.08833	4.46611	1.77275	1.77275	+	0.00246139
PFL1070c	endoplasmin homolog precursor, putative	3.0686	3.54966	3.1665	3.33001	+	0.000114536
PFL1090w	glideosome-associated protein 45	9.73573	9.73573	11.5255	12.0541	+	0.000109166
PFL1125w	phospholipid-transporting ATPase, putative	6.38507	6.46864	2.10515	2.10515	+	0.00306539
PFL1160c	conserved Plasmodium protein, unknown function	11.7019	11.7019			+	0.00221858
PFL1170w	polyadenylate-binding protein, putative	2.30317	2.33054	2.22145	2.37264	+	6.11776e-06
PFL1245w	ubiquitin-activating enzyme E1, putative	1.8372	1.8372	2.7841	2.7841	+	0.0124725
PFL1300c	conserved Plasmodium protein, unknown function	3.0756	3.56239			+	0.00582434
PFL1415w	conserved Plasmodium protein, unknown function	8.4586	8.72014	3.8959	4.93755	+	9.12974e-05
PFL1420w	macrophage migration inhibitory factor homologue	3.0896	3.35597	2.0842	2.0842	+	0.000312257
PFL1425w	t-complex protein 1, gamma subunit, putative	1.64687	1.64687	1.80875	2.31723	+	0.00214291
PFL1545c	chaperonin, cpn60	1.96997	2.14044	2.25705	2.49706	+	0.000197933
PFL1550w	lipoamide dehydrogenase	2.77213	3.05572			+	0.0249452
PFL1570w	conserved Plasmodium protein, unknown function	3.66813	4.35163			+	0.0100069
PFL1700c	V-type K+-independent H+-translocating inorganic pyrophosphatase	3.874	4.37146			+	0.00957654
PFL1720w	serine hydroxymethyltransferase	1.7933	1.7933	3.07355	3.44139	+	0.00634519
PFL1725w	ATP synthase beta chain, mitochondrial precursor, putative	1.84247	2.22381	2.06225	2.32516	+	0.000353063
PFL1825w	conserved Plasmodium membrane protein, unknown function	5.66813	5.96481			+	0.00964383
PFL1880w	acyl-CoA synthetase, PfACS11	2.5117	2.88972	2.3571	2.72	+	0.000137121
PFL1920c	hydroxyethylthiazole kinase, putative	2.5604	2.74171	3.8763	3.8763	+	0.0201462
PFL1925w	cell division protein FtsH, putative	3.10097	3.64704			+	0.00652324
PFL2175w	ubiquitin conjugating enzyme E2, putative	2.79647	2.96992			+	0.00163842
PFL2220w	conserved Plasmodium protein, unknown function	3.58577	3.58577			+	0.00734721
PFL2225w	myosin A tail domain interacting protein	4.00587	4.00587	8.2588	8.74339	+	0.00177226
PFL2245w	signal recognition particle, beta subunit, putative	2.26683	2.33619	1.9712	2.65491	+	0.000192775
PFL2465c	thymidylate kinase	3.45185	3.77595	2.089	2.089	+	0.0329713
PFL2505c	rhoptry neck protein 3, putative	2.32227	2.80746	2.02405	2.3322	+	0.000126606
