# Supplementary material for: Analysis of Protein Palmitoylation Reveals a Pervasive Role in Plasmodium Development and Pathogenesis
Source: Cell Host Microbe. 2012 Aug 16;12(2):246–58. doi: 10.1016/j.chom.2012.06.005 (PMC3501726; doi:10.1016/j.chom.2012.06.005)
Supplement: Table S5. Total MaxQuant Results for All Biological Replicates, Related to Figure 3 — This table also includes all available percent 13C6,15N1-isoleucine incorporation data for each protein. [file mmc5.xlsx]

## Sheet: RAW
id	Peptide IDs	Oxidation (M) Site IDs	Carbamidomethyl (C) Site IDs	Deamidated (NQ) Site IDs	DeStreak (C) Site IDs	Nethylmaleimide (C) Site IDs	Oxidation (M) Site Positions	Carbamidomethyl (C) Site Positions	Deamidated (NQ) Site Positions	DeStreak (C) Site Positions	Nethylmaleimide (C) Site Positions	Protein IDs	Peptide Counts (all)	Peptide Counts (razor+unique)	Peptide Counts (unique)	Only identified by site	Protein Names	Gene Names	Protein Descriptions	Uniprot	Uniprot Name	ENSEMBL	VEGA	REFSEQ	Pfam	Pfam Names	Pfam Descriptions	GOCC	GOCC Names	GOMF	GOMF Names	GOBP	GOBP Names	KEGG	KEGG Pathways	KEGG Pathway Names	KEGG Ortholog	Proteins	Peptides (seq)	Peptides (seq/mod)	Peptides (seq/mod/labels)	Razor Peptides (seq)	Razor Peptides (seq/mod)	Razor Peptides (seq/mod/labels)	Unique Peptides (seq)	Unique Peptides (seq/mod)	Unique Peptides (seq/mod/labels)	Peptides (seq) ABE Sil01	Peptides (seq) ABE Sil02
0	161;162;262;672;673;674;1753;1754;2998;3882;3883;3884;6668;6692;8462;8463;9362;9504;10005;11874;11875;11997;11999;12216;12932;16418;18208;18852;18853;18896;19868;19890;19892;20382;20479;20758;20759;20972;21277;21278;21461;21974;21975;21976;22160;22400;22946;24683;24684;25168;25344;25345;25346;25813;26767	0;1;2;3	0;1	0;1;2;3;4;5;6;7;8;9;10;11;835;836;837;838;839;840	0	0	150;271;306;321	25;427	152;154;187;190;240;296;303;307;316;319;320;353;354;357;380;382;444;447	427	427	CON_00009865;IPI00009865;CON_IPI00418663;IPI00418663;IPI00015309;CON_IPI00015309;CON_IPI00311493;IPI00375910;CON_IPI00375910;CON_6685565;IPI00008692;IPI00297641;CON_18266794;CON_00131382;IPI00294649;CON_6686303;IPI00790172;IPI00795958;CON_00845846;IPI00745035	55;55;4;4;2;2;2;1;1;1;1;1;1;1;1;1;1;1;1;1	55;55;4;4;2;2;2;1;1;1;1;1;1;1;1;1;1;1;1;1	13;13;0;0;0;0;0;0;0;0;0;0;0;0;0;0;0;0;0;0	FALSE	Keratin, type I cytoskeletal 10;Cytokeratin-10;Keratin-10	KRT10;KPP	>IPI:CON_00009865.2|SWISS-PROT:P13645 Tax_Id=9606 Gene_Symbol=KRT10 Keratin, type I cytoskeletal 10;Keratin, type I cytoskeletal 10	P13645	K1C10_HUMAN	ENST00000269576	OTTHUMP00000165049;OTTHUMP00000181319	NP_000412	PF00038	Filament	Intermediate filament protein	GO:0005882;GO:0044422;GO:0044424;GO:0044430;GO:0044446;GO:0044464	intermediate filament;organelle part;intracellular part;cytoskeletal part;intracellular organelle part;cell part	GO:0005198;GO:0005488;GO:0005515;GO:0030280	structural molecule activity;binding;protein binding;structural constituent of epidermis	GO:0008544;GO:0009888;GO:0032502;GO:0048856	epidermis development;tissue development;developmental process;anatomical structure development	hsa:3858			K07604	20	55	87	87	55	87	87	13	23	23	49	29
1	670;12227;12931;14863;19890;19892;23608	4					416					IPI00009866;CON_00009866;CON_IPI00009866	7;7;7	1;1;1	1;1;1	FALSE	Keratin, type I cytoskeletal 13;Cytokeratin-13;Keratin-13	KRT13	Isoform 1 of Keratin, type I cytoskeletal 13;>IPI:CON_00009866.6|SWISS-PROT:P13646-1 Tax_Id=9606 Gene_Symbol=KRT13 Isoform 1 of Keratin, type I cytoskeletal 13;>IPI:CON_IPI00009866.6|SWISS-PROT:P13646-1 Tax_Id=9606 Gene_Symbol=KRT13 Isoform 1 of Keratin, t	P13646-1;P13646;A1A4E9;A8K2H9;B4DL17	K1C13_HUMAN	ENST00000157775;ENST00000246635	OTTHUMP00000164632;OTTHUMP00000181306	NP_705694	PF00038	Filament	Intermediate filament protein	GO:0005882;GO:0044422;GO:0044424;GO:0044430;GO:0044446;GO:0044464	intermediate filament;organelle part;intracellular part;cytoskeletal part;intracellular organelle part;cell part	GO:0005198	structural molecule activity	GO:0008544;GO:0009888;GO:0032502;GO:0048856	epidermis development;tissue development;developmental process;anatomical structure development	hsa:3860			K07604	3	7	9	9	1	1	1	1	1	1	5	4
2	1042;2852;4559;4628;4629;5110;5111;5911;6330;6611;7067;9437;10864;11902;11942;11943;13021;13196;13750;14738;17028;17029;17145;17146;17173;17174;17598;19497;19708;19709;20259;20409;20913;21593;22008;22009;22708;22709;22724;23263;23264;23704;23705;24078;24191;24705;25251;25650;25786;25794	5;6;7;8;9;10;11;12;13	2	12;13;14;15;16	1;2	1	247;274;284;297;303;305;314;327;389	479	176;177;256;263;332	55;479	55	CON_00009867;IPI00009867;IPI00796776;CON_IPI00406377	50;50;47;4	38;38;35;0	10;10;8;0	FALSE	Keratin, type II cytoskeletal 5;Cytokeratin-5;Keratin-5;58 kDa cytokeratin;cDNA FLJ59922, highly similar to Keratin, type II cytoskeletal 5	KRT5	>IPI:CON_00009867.3|SWISS-PROT:P13647 Tax_Id=9606 Gene_Symbol=KRT5 Keratin, type II cytoskeletal 5;Keratin, type II cytoskeletal 5;cDNA FLJ54081, highly similar to Keratin, type II cytoskeletal 5	P13647;Q9UEK9;B4DL32;B4E1T1	K2C5_HUMAN;B4DL32_HUMAN	ENST00000252242	OTTHUMP00000167613;OTTHUMP00000167614	NP_000415	PF00038	Filament	Intermediate filament protein	GO:0005882;GO:0044422;GO:0044424;GO:0044430;GO:0044446;GO:0044464;GO:0045095	intermediate filament;organelle part;intracellular part;cytoskeletal part;intracellular organelle part;cell part;keratin filament	GO:0005198;GO:0005200;GO:0005488;GO:0005515	structural molecule activity;structural constituent of cytoskeleton;binding;protein binding	GO:0008544;GO:0009888;GO:0032502;GO:0048856	epidermis development;tissue development;developmental process;anatomical structure development	hsa:3852			K07605	4	50	68	68	38	49	49	10	11	11	33	18
3	47;2068;2069;2662;3473;4506;4507;4748;5531;6037;6065;6066;6067;6068;6069;6690;7094;7095;7096;8052;8467;9260;9261;9262;10033;10034;11997;11998;12201;15433;15531;15532;16443;16444;18288;19049;19050;19214;19252;19274;19312;19313;19977;19978;19979;20682;20683;20973;20974;22252;23235;23255;23256;25093	14;15;16;17;18;19;20	3	17;18;19;20;21;22;23;841;842;843;844;845;846;847;848;849			234;245;269;276;286;296;326	432	178;179;302;303;308;312;324;328;332;343;344;348;351;364;385;387			CON_00019359;IPI00019359	54;54	53;53	53;53	FALSE	Keratin, type I cytoskeletal 9;Cytokeratin-9;Keratin-9	KRT9	>IPI:CON_00019359.3|SWISS-PROT:P35527 Tax_Id=9606 Gene_Symbol=KRT9 Keratin, type I cytoskeletal 9;Keratin, type I cytoskeletal 9	P35527	K1C9_HUMAN	ENST00000246662	OTTHUMP00000164967;OTTHUMP00000181348	NP_000217	PF00038	Filament	Intermediate filament protein	GO:0005737;GO:0005882;GO:0044422;GO:0044424;GO:0044430;GO:0044446;GO:0044464	cytoplasm;intermediate filament;organelle part;intracellular part;cytoskeletal part;intracellular organelle part;cell part	GO:0005198;GO:0005200;GO:0005488;GO:0005515	structural molecule activity;structural constituent of cytoskeleton;binding;protein binding	GO:0006996;GO:0007010;GO:0008544;GO:0009888;GO:0009987;GO:0016043;GO:0032502;GO:0043588;GO:0045103;GO:0045104;GO:0045109;GO:0048856	organelle organization;cytoskeleton organization;epidermis development;tissue development;cellular process;cellular component organization;developmental process;skin development;intermediate filament-based process	hsa:3857			K07604	2	54	84	85	53	83	84	53	83	84	36	34
4	27;28;989;1043;2866;2867;2996;3500;4628;4629;5113;6002;6003;6034;6035;6063;6064;6071;6603;6700;6701;7070;7074;7804;10098;10099;10864;11763;11942;11943;13021;13194;13356;13357;13666;13667;15462;17042;17043;17173;17175;18854;18855;18856;19862;19863;20439;20445;20521;21229;21271;21272;21570;21571;22549;22550;23263;23264;23685;23686;23687;24117;24124;24125;24126;24198;24908;25560;25786;25796;25952;25…	21;22;23;24;25;26	2	15;16;24;25;26;27;28;29;30;31;32;850;851;852;853;854;855;856;857;858;859;860	1		222;263;300;343;473;497	495	192;193;207;208;209;210;256;257;261;262;264;286;348;361;425;427;435;446;449;456;457;551	495		CON_00021304;IPI00021304;IPI00791653;IPI00792970	73;73;5;5	73;73;5;5	52;52;5;5	FALSE	Keratin, type II cytoskeletal 2 epidermal;Cytokeratin-2e	KRT2;KRT2A;KRT2E	>IPI:CON_00021304.1|SWISS-PROT:P35908 Tax_Id=9606 Gene_Symbol=KRT2 Keratin, type II cytoskeletal 2 epidermal;Keratin, type II cytoskeletal 2 epidermal	P35908	K22E_HUMAN	ENST00000309680	OTTHUMP00000167603	NP_000414	PF00038	Filament	Intermediate filament protein	GO:0005813;GO:0005815;GO:0005882;GO:0043226;GO:0043228;GO:0043229;GO:0043232;GO:0044422;GO:0044424;GO:0044430;GO:0044444;GO:0044446;GO:0044464;GO:0045095	centrosome;microtubule organizing center;intermediate filament;organelle;non-membrane-bounded organelle;intracellular organelle;intracellular non-membrane-bounded organelle;organelle part;intracellular part;cytoskeletal part;cytoplasmic part	GO:0005198;GO:0005200;GO:0005488;GO:0005515	structural molecule activity;structural constituent of cytoskeleton;binding;protein binding	GO:0001775;GO:0006928;GO:0008283;GO:0009987;GO:0016477;GO:0031424;GO:0032502;GO:0032980;GO:0043616;GO:0048870;GO:0051546	cell activation;cell motion;cell proliferation;cellular process;cell migration;keratinization;developmental process;keratinocyte activation;keratinocyte proliferation;cell motility;keratinocyte migration	hsa:3849			K07605	4	73	103	103	73	103	103	52	68	68	51	25
5	689;7771;11874;11997;11999;12227;13965;13966;20478;24682			861					106			CON_00112947	10	4	2	FALSE	Keratin, type I cytoskeletal 19;Cytokeratin-19;Keratin-19	Krt19;Krt1-19	>IPI:CON_00112947.1|SWISS-PROT:P19001 Tax_Id=10090 Gene_Symbol=Krt19 Keratin, type I cytoskeletal 19	P19001	K1C19_MOUSE	ENSMUST00000007317			PF00038	Filament	Intermediate filament protein	GO:0005882;GO:0005886;GO:0016020;GO:0030018;GO:0042383;GO:0044422;GO:0044424;GO:0044430;GO:0044444;GO:0044446;GO:0044449;GO:0044464	intermediate filament;plasma membrane;membrane;Z disc;sarcolemma;organelle part;intracellular part;cytoskeletal part;cytoplasmic part;intracellular organelle part;contractile fiber part;cell part	GO:0005198	structural molecule activity			mmu:16669			K07604	1	10	10	10	4	4	4	2	2	2	5	5
6	11874;15372											CON_00122281	2	1	1	FALSE			>IPI:CON_00122281.2|TREMBL:A2AB72 Tax_Id=10090 Gene_Symbol=Krt32 Keratin complex 1, acidic, gene 2	A2AB72																		1	2	2	2	1	1	1	1	1	1	1	1
7	4628;4629;5112;15120;17145;17146;17173;19159;23263;23264;23554;24135;25786			12;13;14;33;34					147;148;228;235;304			CON_00124499	13	3	3	FALSE	Keratin, type II cytoskeletal 79;Cytokeratin-79;Keratin-79;Type II keratin-38	Krt79;Kb38	>IPI:CON_00124499.2|TREMBL:Q8VED5 Tax_Id=10090 Gene_Symbol=Krt79 Keratin 79	Q8VED5	K2C79_MOUSE	ENSMUST00000023799;ENSMUST00000108882			PF00038	Filament	Intermediate filament protein	GO:0005882;GO:0044422;GO:0044424;GO:0044430;GO:0044446;GO:0044464;GO:0045095	intermediate filament;organelle part;intracellular part;cytoskeletal part;intracellular organelle part;cell part;keratin filament	GO:0005198	structural molecule activity			mmu:223917			K07605	1	13	16	16	3	3	3	3	3	3	6	4
8	2853;4628;4629;5110;6611;10864;11942;11943;13021;17600;18565;19710;19711;21378;21980;22551;22724;23263;23264;25786;25795		2	15;16	1			463	160;161	463		CON_00131368	21	3	3	FALSE	Keratin, type II cytoskeletal 6A;Cytokeratin-6A;K6a keratin;Keratin-6 alpha	Krt6a;Ker2;Krt2-6;Krt2-6a;Krt6	>IPI:CON_00131368.3|SWISS-PROT:P50446 Tax_Id=10090 Gene_Symbol=Krt6a Keratin, type II cytoskeletal 6A	P50446	K2C6A_MOUSE	ENSMUST00000023788			PF00038	Filament	Intermediate filament protein	GO:0005882;GO:0044422;GO:0044424;GO:0044430;GO:0044446;GO:0044464;GO:0045095	intermediate filament;organelle part;intracellular part;cytoskeletal part;intracellular organelle part;cell part;keratin filament	GO:0005198	structural molecule activity	GO:0002009;GO:0006996;GO:0007010;GO:0009653;GO:0009987;GO:0016043;GO:0031424;GO:0032502;GO:0045103;GO:0045104;GO:0045109;GO:0048729	morphogenesis of an epithelium;organelle organization;cytoskeleton organization;anatomical structure morphogenesis;cellular process;cellular component organization;keratinization;developmental process;intermediate filament-based process	mmu:16687			K07605	1	21	27	28	3	3	3	3	3	3	11	8
9	7702;12227;12228;19528;19852;23608;23609;25498											CON_00135197	8	4	4	FALSE	Keratin, type I cytoskeletal 20;Cytokeratin-20;Keratin-20	Krt20	>IPI:CON_00135197.5|SWISS-PROT:Q9D312 Tax_Id=10090 Gene_Symbol=Krt20 Keratin, type I cytoskeletal 20	Q9D312	K1C20_MOUSE	ENSMUST00000017743			PF00038	Filament	Intermediate filament protein	GO:0005882;GO:0044422;GO:0044424;GO:0044430;GO:0044446;GO:0044464	intermediate filament;organelle part;intracellular part;cytoskeletal part;intracellular organelle part;cell part	GO:0005198;GO:0005488;GO:0005515	structural molecule activity;binding;protein binding	GO:0006915;GO:0006950;GO:0006996;GO:0007010;GO:0008219;GO:0009987;GO:0012501;GO:0016043;GO:0016265;GO:0032879;GO:0032880;GO:0033554;GO:0045103;GO:0045104;GO:0045109;GO:0050708;GO:0050789;GO:0050794;GO:0050896;GO:0051046;GO:0051049;GO:0051223;GO:0051716;GO:0060341;GO:0065007;GO:0070201	apoptosis;response to stress;organelle organization;cytoskeleton organization;cell death;cellular process;programmed cell death;cellular component organization;death;regulation of localization;regulation of protein localization;cellular response to stress	mmu:66809			K07604	1	8	8	8	4	4	4	4	4	4	3	3
10	5427;11874;11997;11999;12227;19890;19892;20638;23608											CON_00136056	9	2	2	FALSE	Keratin, type I cytoskeletal 13;Cytokeratin-13;Keratin-13;47 kDa cytokeratin	Krt13;Krt1-13	>IPI:CON_00136056.1|SWISS-PROT:P08730-1 Tax_Id=10090 Gene_Symbol=Krt13 Isoform 1 of Keratin, type I cytoskeletal 13	P08730-1;P08730	K1C13_MOUSE	ENSMUST00000007275;ENSMUST00000107412			PF00038	Filament	Intermediate filament protein	GO:0005882;GO:0044422;GO:0044424;GO:0044430;GO:0044446;GO:0044464	intermediate filament;organelle part;intracellular part;cytoskeletal part;intracellular organelle part;cell part	GO:0005198;GO:0005488;GO:0005515	structural molecule activity;binding;protein binding			mmu:16663			K07604	1	9	11	11	2	2	2	2	2	2	6	5
11	4559;4628;4629;5110;5911;6611;7067;10864;11942;11943;13021;13196;13786;13787;14738;17145;17146;21378;22008;22009;22708;22709;22724;23263;23264;23704;23705;24078;25547;25786;25794	6;7;8;9;11;27;28	2	12;13;15;16	1		268;291;297;299;308;321;383	473	170;171;250;257	473		CON_00139301	31	1	1	FALSE	Keratin, type II cytoskeletal 5;Cytokeratin-5;Keratin-5	Krt5;Krt2-5	>IPI:CON_00139301.3|SWISS-PROT:Q922U2 Tax_Id=10090 Gene_Symbol=Krt5 Keratin, type II cytoskeletal 5	Q922U2	K2C5_MOUSE	ENSMUST00000023709			PF00038	Filament	Intermediate filament protein	GO:0005882;GO:0044422;GO:0044424;GO:0044430;GO:0044446;GO:0044464;GO:0045095	intermediate filament;organelle part;intracellular part;cytoskeletal part;intracellular organelle part;cell part;keratin filament	GO:0005198;GO:0005488;GO:0005515	structural molecule activity;binding;protein binding			mmu:110308			K07605	1	31	42	43	1	1	1	1	1	1	23	12
12	1190;5112;7799;13021;20072;22082;23267;26174		4		3			423		423		IPI00166205;CON_IPI00166205;CON_00166205;IPI00477227	8;8;8;8	6;6;6;6	6;6;6;6	FALSE	Keratin, type II cytoskeletal 78;Cytokeratin-78;Keratin-78;Type II keratin-40;Keratin-5b	KRT78;K5B;KB40	Isoform 2 of Keratin, type II cytoskeletal 78;>IPI:CON_IPI00166205.2|SWISS-PROT:Q8N1N4-2 Tax_Id=9606 Gene_Symbol=KRT78 Isoform 2 of Keratin, type II cytoskeletal 78;>IPI:CON_00166205.2|TREMBL:Q7RTT2 Tax_Id=9606 Gene_Symbol=KRT78 Keratin-78;Isoform 1 of Ker	Q8N1N4-2;Q8N1N4;B4DQ49;Q7RTT2;Q8N1N4-1;A8K4D6	K2C78_HUMAN	ENST00000304620;ENST00000359499	OTTHUMP00000167594	NP_775487	PF00038	Filament	Intermediate filament protein	GO:0005882;GO:0044422;GO:0044424;GO:0044430;GO:0044446;GO:0044464;GO:0045095	intermediate filament;organelle part;intracellular part;cytoskeletal part;intracellular organelle part;cell part;keratin filament	GO:0005198;GO:0005488;GO:0005515	structural molecule activity;binding;protein binding			hsa:196374			K07605	4	8	11	11	6	7	7	6	7	7	3	0
13	670;962;1108;1109;1762;1763;1764;4412;6588;8151;8740;8743;8744;9348;9505;11116;11874;11876;11997;11999;12227;12228;13019;16419;16420;16997;19846;19928;20315;20478;20481;22681;22721;23154;23608;23609;24682;24850;25344;25345;25346	3;29;30;31;32;33;34	5	10;11			121;239;259;274;289;296;353	40	123;125			IPI00217963;CON_00217963;CON_IPI00217963;CON_00131209;CON_IPI00131209;CON_IPI00874585;IPI00789536;IPI00794731;IPI00795719;IPI00879511;IPI00908905;IPI00829790;IPI00793646;IPI00792629;IPI00796480;IPI00791348;IPI00880009;IPI00793909;CON_IPI00166126;IPI00166126;IPI00790226	41;41;41;16;16;16;10;8;6;5;4;4;3;3;3;2;2;2;1;1;1	23;23;23;6;6;6;3;2;1;0;0;0;0;0;0;0;0;0;0;0;0	23;23;23;6;6;6;3;2;1;0;0;0;0;0;0;0;0;0;0;0;0	FALSE	Keratin, type I cytoskeletal 16;Cytokeratin-16;Keratin-16	KRT16;KRT16A	Keratin, type I cytoskeletal 16;>IPI:CON_00217963.3|SWISS-PROT:P08779 Tax_Id=9606 Gene_Symbol=KRT16 Keratin, type I cytoskeletal 16;>IPI:CON_IPI00217963.3|SWISS-PROT:P08779 Tax_Id=9606 Gene_Symbol=KRT16 Keratin, type I cytoskeletal 16	P08779;A8K488;Q16195	K1C16_HUMAN	ENST00000301653	OTTHUMP00000164740;OTTHUMP00000183331	NP_005548	PF00038	Filament	Intermediate filament protein	GO:0005882;GO:0044422;GO:0044424;GO:0044430;GO:0044446;GO:0044464	intermediate filament;organelle part;intracellular part;cytoskeletal part;intracellular organelle part;cell part	GO:0005198;GO:0005200;GO:0005488;GO:0005515	structural molecule activity;structural constituent of cytoskeleton;binding;protein binding	GO:0008283;GO:0008544;GO:0009888;GO:0009987;GO:0032502;GO:0048856	cell proliferation;epidermis development;tissue development;cellular process;developmental process;anatomical structure development	hsa:3868			K07604	21	41	56	56	23	32	32	23	32	32	24	16
14	200;201;2862;2863;2995;4173;5113;5115;5514;5658;5920;6036;6062;6651;6720;6721;7804;10097;11384;11941;12140;13193;13354;13355;13786;13787;15463;17040;17041;17145;17146;17599;18380;18381;19408;19409;19410;20455;20465;20706;20707;20970;20971;21230;21258;21259;21378;21517;21518;21576;21577;22006;22934;22935;23238;23365;23366;23367;24131;25561;25786;25787;25792;25793	35;36;37;38;39	6;7	12;24;35;36;37;38;39;40;41;42;43;44;850;851;852;862;863;864;865	4;5	2;3	259;262;296;469;493	49;497	188;189;190;203;204;205;206;226;236;237;268;275;279;282;374;381;442;445;452	49;497	49;497	IPI00220327;CON_00220327	64;64	61;61	49;49	FALSE	Keratin, type II cytoskeletal 1;Cytokeratin-1;Keratin-1;67 kDa cytokeratin;Hair alpha protein	KRT1;KRTA	Keratin, type II cytoskeletal 1;>IPI:CON_00220327.3|SWISS-PROT:P04264 Tax_Id=9606 Gene_Symbol=KRT1 Keratin, type II cytoskeletal 1	P04264;B2RA01	K2C1_HUMAN	ENST00000252244	OTTHUMP00000167602	NP_006112	PF00038	Filament	Intermediate filament protein	GO:0005886;GO:0016020;GO:0044464	plasma membrane;membrane;cell part	GO:0004871;GO:0004872;GO:0005198;GO:0005200;GO:0005488;GO:0005515;GO:0005529;GO:0030246;GO:0060089	signal transducer activity;receptor activity;structural molecule activity;structural constituent of cytoskeleton;binding;protein binding;sugar binding;carbohydrate binding;molecular transducer activity	GO:0001867;GO:0002252;GO:0002253;GO:0002376;GO:0002541;GO:0002682;GO:0002684;GO:0006950;GO:0006952;GO:0006955;GO:0006956;GO:0006959;GO:0006979;GO:0008152;GO:0008544;GO:0009888;GO:0016485;GO:0019538;GO:0022603;GO:0030193;GO:0030195;GO:0032101;GO:0032502;GO:0042221;GO:0042730;GO:0043170;GO:0043283;GO:0044238;GO:0045087;GO:0045765;GO:0048518;GO:0048519;GO:0048583;GO:0048584;GO:0048856;GO:0050776;GO:…	complement activation, lectin pathway;immune effector process;activation of immune response;immune system process;activation of plasma proteins involved in acute inflammatory response;regulation of immune system process	hsa:3848			K07605	2	64	94	96	61	89	91	49	72	72	47	37
15	4628;4629;5112;5911;7068;10864;11942;11943;13021;19160;21378;21980;23263;23264;25786;25795		2	15;16	1			461	158;159	461		CON_00221797	16	1	1	FALSE	Keratin, type II cytoskeletal 75;Cytokeratin-75;Keratin-75;Type II keratin-18;Type II keratin-K6hf;Keratin-6 hair follicle	Krt75;Kb18	>IPI:CON_00221797.1|TREMBL:Q8BGZ7;Q99MH7 Tax_Id=10090 Gene_Symbol=Krt75 10 days neonate skin cDNA, RIKEN full-length enriched library, clone:4732475I03 product:CYTOKERATIN homolog	Q8BGZ7;Q99MH7	K2C75_MOUSE	ENSMUST00000042957			PF00038	Filament	Intermediate filament protein	GO:0005882;GO:0044422;GO:0044424;GO:0044430;GO:0044446;GO:0044464;GO:0045095	intermediate filament;organelle part;intracellular part;cytoskeletal part;intracellular organelle part;cell part;keratin filament	GO:0005198	structural molecule activity			mmu:109052			K07605	1	16	21	22	1	1	1	1	1	1	9	6
16	690;11874;11997;11999;12227;20478;22683;23608;24682;25344;25345;25346	3		10;11;866			102		104;106;121			CON_00225378	12	2	2	FALSE			>IPI:CON_00225378.3|TREMBL:A2A4G1 Tax_Id=10090 Gene_Symbol=Krt15 Keratin complex 1, acidic, gene 15	A2A4G1																		1	12	19	19	2	3	3	2	3	3	9	6
17	185;488;489;835;1043;1148;2853;4628;4629;5110;5111;5915;5994;6611;10864;11360;11942;11943;13021;17031;17145;17146;17173;17175;18565;19497;19708;19709;20173;20409;20964;21586;21980;22551;23263;23264;24705;25650;25786;25795		2	12;13;15;16;27;855	1			474	171;172;251;258;327;340	474		IPI00299145;CON_00299145	40;40	17;17	1;1	FALSE	Keratin, type II cytoskeletal 6C;Cytokeratin-6C;K6c keratin;Cytokeratin-6E;Keratin K6h	KRT6C;KRT6E	Keratin, type II cytoskeletal 6C;>IPI:CON_00299145.9|SWISS-PROT:P48668 Tax_Id=9606 Gene_Symbol=KRT6C Keratin, type II cytoskeletal 6C	P48668;B4DRY0	K2C6C_HUMAN	ENST00000252250	OTTHUMP00000167616	NP_775109	PF00038	Filament	Intermediate filament protein	GO:0005882;GO:0044422;GO:0044424;GO:0044430;GO:0044446;GO:0044464;GO:0045095	intermediate filament;organelle part;intracellular part;cytoskeletal part;intracellular organelle part;cell part;keratin filament	GO:0005198	structural molecule activity	GO:0006996;GO:0007010;GO:0009987;GO:0016043	organelle organization;cytoskeleton organization;cellular process;cellular component organization	hsa:286887			K07605	2	40	53	53	17	19	19	1	1	1	21	15
18	185;488;489;835;1043;1148;2853;4628;4629;5112;5915;5994;6611;10864;11942;11943;13021;17031;17145;17146;17173;17175;18565;19497;19708;19709;20173;20409;20965;21586;21980;22551;23263;23264;25650;25786;25795		2	12;13;15;16;27;855	1			474	171;172;251;258;327;340	474		IPI00300725;CON_00300725;IPI00909059	37;37;37	2;2;2	1;1;1	FALSE	Keratin, type II cytoskeletal 6A;Cytokeratin-6A;K6a keratin;Cytokeratin-6D;cDNA FLJ53910, highly similar to Keratin, type II cytoskeletal 6A	KRT6A;K6A;KRT6D	Keratin, type II cytoskeletal 6A;>IPI:CON_00300725.7|SWISS-PROT:P02538 Tax_Id=9606 Gene_Symbol=KRT6A Keratin, type II cytoskeletal 6A;cDNA FLJ53910, highly similar to Keratin, type II cytoskeletal 6A	P02538;A4QPC1;A8K2I0;B2R853;B4DRU6;B4DWU6;B4DRR0	K2C6A_HUMAN;B4DRR0_HUMAN	ENST00000330722	OTTHUMP00000167615	NP_005545	PF00038	Filament	Intermediate filament protein	GO:0005882;GO:0044422;GO:0044424;GO:0044430;GO:0044446;GO:0044464;GO:0045095	intermediate filament;organelle part;intracellular part;cytoskeletal part;intracellular organelle part;cell part;keratin filament	GO:0005198;GO:0005200;GO:0005488;GO:0005515	structural molecule activity;structural constituent of cytoskeleton;binding;protein binding	GO:0007398;GO:0008284;GO:0009888;GO:0009987;GO:0030154;GO:0032502;GO:0042127;GO:0048518;GO:0048522;GO:0048856;GO:0048869;GO:0050789;GO:0050794;GO:0065007	ectoderm development;positive regulation of cell proliferation;tissue development;cellular process;cell differentiation;developmental process;regulation of cell proliferation;positive regulation of biological process	hsa:3853			K07605	3	37	50	50	2	2	2	1	1	1	20	14
19	607;2853;4628;4629											CON_00347096;CON_IPI00347096	4;4	1;1	1;1	FALSE	Keratin, type II cytoskeletal 72;Cytokeratin-72;Keratin-72;Type-II keratin-35;Type II inner root sheath-specific keratin-K6irs2	Krt72;Kb35	>IPI:CON_00347096.2|TREMBL:Q6IME9 Tax_Id=10090 Gene_Symbol=Krt72 Type-II keratin Kb35;>IPI:CON_IPI00347096.2|SWISS-PROT:Q6IME9 Tax_Id=10090 Gene_Symbol=Krt72 Keratin, type II cytoskeletal 72	Q6IME9	K2C72_MOUSE	ENSMUST00000071104			PF00038	Filament	Intermediate filament protein	GO:0005882;GO:0044422;GO:0044424;GO:0044430;GO:0044446;GO:0044464;GO:0045095	intermediate filament;organelle part;intracellular part;cytoskeletal part;intracellular organelle part;cell part;keratin filament	GO:0005198	structural molecule activity			mmu:105866			K07605	2	4	5	5	1	1	1	1	1	1	2	1
20	159;160;670;963;1108;1109;1757;1758;2941;4413;4414;4415;6594;8740;8741;8742;8814;9348;9505;10006;11874;11997;11999;12227;12228;13020;15508;15509;16421;17004;19845;20316;20454;20478;20755;20756;22722;23155;23355;23608;23609;24682;25344;25345;25346;25723	3;40;41;42;43;44;45	5	10;11;45;46;867			119;212;237;272;287;338;351	40	121;123;219;263;269			CON_00384444;IPI00384444;IPI00792454;CON_00468696;CON_IPI00468696;IPI00789750;IPI00654614;IPI00180956;IPI00240503;IPI00798387;IPI00791342;IPI00793186;IPI00879658;CON_00828528;IPI00789893;IPI00793191	46;46;32;19;19;19;12;10;10;10;7;7;6;6;5;4	40;40;32;18;18;15;12;8;8;8;4;7;5;6;4;3	15;15;10;3;3;4;4;0;0;0;2;3;3;2;2;2	FALSE	Keratin, type I cytoskeletal 14;Cytokeratin-14;Keratin-14	KRT14	>IPI:CON_00384444.5|SWISS-PROT:P02533 Tax_Id=9606 Gene_Symbol=KRT14 Keratin, type I cytoskeletal 14;Keratin, type I cytoskeletal 14;30 kDa protein	P02533	K1C14_HUMAN	ENST00000167586	OTTHUMP00000164624;OTTHUMP00000183330;OTTHUMP00000181311	NP_000517	PF00038	Filament	Intermediate filament protein	GO:0005634;GO:0005737;GO:0005882;GO:0043226;GO:0043227;GO:0043229;GO:0043231;GO:0044422;GO:0044424;GO:0044430;GO:0044446;GO:0044464;GO:0045095	nucleus;cytoplasm;intermediate filament;organelle;membrane-bounded organelle;intracellular organelle;intracellular membrane-bounded organelle;organelle part;intracellular part;cytoskeletal part;intracellular organelle part;cell part;keratin filament	GO:0005198;GO:0005200;GO:0005488;GO:0005515	structural molecule activity;structural constituent of cytoskeleton;binding;protein binding	GO:0006996;GO:0007010;GO:0008544;GO:0009888;GO:0009987;GO:0010926;GO:0016043;GO:0022607;GO:0032502;GO:0045103;GO:0045104;GO:0045109;GO:0045110;GO:0048856	organelle organization;cytoskeleton organization;epidermis development;tissue development;cellular process;anatomical structure formation;cellular component organization;cellular component assembly;developmental process;intermediate filament-based process	hsa:3861			K07604	16	46	74	74	40	62	62	15	22	22	30	23
21	4628;4629;5112;10864;11942;11943;13021;23263;23264;25628		2	15;16	1			457	154;155	457		CON_00420312	10	1	1	FALSE	Keratin, type II cytoskeletal 4;Cytokeratin-4;Cytoskeletal 57 kDa keratin	Krt4;Krt2-4	>IPI:CON_00420312.4|SWISS-PROT:P07744 Tax_Id=10090 Gene_Symbol=Krt4 Keratin, type II cytoskeletal 4	P07744	K2C4_MOUSE	ENSMUST00000023797			PF00038	Filament	Intermediate filament protein	GO:0005882;GO:0044422;GO:0044424;GO:0044430;GO:0044446;GO:0044464;GO:0045095	intermediate filament;organelle part;intracellular part;cytoskeletal part;intracellular organelle part;cell part;keratin filament	GO:0005198;GO:0005488;GO:0005515;GO:0046982;GO:0046983	structural molecule activity;binding;protein binding;protein heterodimerization activity;protein dimerization activity	GO:0008285;GO:0009790;GO:0009987;GO:0030154;GO:0030855;GO:0032502;GO:0042127;GO:0048519;GO:0048523;GO:0048869;GO:0050678;GO:0050680;GO:0050789;GO:0050794;GO:0065007	negative regulation of cell proliferation;embryonic development;cellular process;cell differentiation;epithelial cell differentiation;developmental process;regulation of cell proliferation;negative regulation of biological process	mmu:16682			K07605	1	10	15	15	1	1	1	1	1	1	7	4
22	4628;4629;5113;17145;17146;21379;23263;23264;23364;23554;25786			12;13;24;33;34;850;851;852					175;176;190;191;192;193;255;262			CON_00462140	11	2	1	FALSE	Keratin, type II cytoskeletal 1b;Cytokeratin-1B;Keratin-77;Type II keratin Kb39;Embryonic type II keratin-1	Krt77;Krt1b	>IPI:CON_00462140.1|SWISS-PROT:Q6IFZ6 Tax_Id=10090 Gene_Symbol=Krt77 Keratin, type II cytoskeletal 1b	Q6IFZ6	K2C1B_MOUSE	ENSMUST00000087996			PF00038	Filament	Intermediate filament protein	GO:0005882;GO:0044422;GO:0044424;GO:0044430;GO:0044446;GO:0044464;GO:0045095	intermediate filament;organelle part;intracellular part;cytoskeletal part;intracellular organelle part;cell part;keratin filament	GO:0005198	structural molecule activity			mmu:406220			K07605	1	11	15	15	2	2	2	1	1	1	6	4
23	11627;21382;21383;22020											CON_00686892	4	4	4	FALSE			>IPI:CON_00686892.1|TREMBL:Q3SZH5 (Bos taurus) Similar to Angiotensinogen	Q3SZH5																		1	4	4	4	4	4	4	4	4	4	2	4
24	13587;13588											CON_00686980	2	2	2	FALSE			>IPI:CON_00686980.1|ENSEMBL:ENSBTAP00000038329 (Bos taurus) 9 kDa protein																			1	2	2	2	2	2	2	2	2	2	1	1
25	4208;5852;5899;5991;12040;12123;12463;14287;21285	46;47;48				4	192;197;402				153	CON_00687651;IPI00879937	9;1	9;1	8;0	FALSE			>IPI:CON_00687651.1|SWISS-PROT:P28800 (Bos taurus) Alpha-2-antiplasmin precursor	P28800																		2	9	12	12	9	12	12	8	11	11	9	8
26	303;919;920;1168;4192;4410;5448;9959;13597;13710;13711;17906;17907;19568;20461;20687;21520;22000;22042;23632;23983;25486	49;50;51;52;53					122;136;314;371;456					CON_00688316;IPI00032179;IPI00844156	22;5;3	22;5;3	22;5;3	FALSE			>IPI:CON_00688316.2|SWISS-PROT:P41361 (Bos taurus) Antithrombin-III precursor	P41361																		3	22	29	30	22	29	30	22	29	30	20	19
27	12;4516;4575;5047;5540;13465;19585;22401;23189;23622											CON_00688367	10	10	10	FALSE			>IPI:CON_00688367.1|ENSEMBL:ENSBTAP00000018574 (Bos taurus) 55 kDa protein																			1	10	10	10	10	10	10	10	10	10	9	9
28	5884;20551											CON_00688783	2	2	2	FALSE			>IPI:CON_00688783.2|SWISS-PROT:Q3Y5Z3 (Bos taurus) Adiponectin precursor	Q3Y5Z3																		1	2	2	2	2	2	2	2	2	2	1	1
29	405;406;9917											CON_00688815	3	3	3	FALSE			>IPI:CON_00688815.2|SWISS-PROT:P81644 (Bos taurus) Apolipoprotein A-II precursor	P81644																		1	3	3	3	3	3	3	3	3	3	1	0
30	13848;21548;22177											CON_00689304	3	3	3	FALSE			>IPI:CON_00689304.2|TREMBL:Q2KIT0 (Bos taurus) Similar to collagen, type X, alpha 1	Q2KIT0																		1	3	4	4	3	4	4	3	4	4	3	3
31	1751;1752;2132;2133;5491;5492;5493;10004;12012;12702;12975;14069;19488;23508;24575	54;55					240;241					CON_00689530	15	4	4	FALSE			>IPI:CON_00689530.2|TREMBL:A2I7N3;Q27984 (Bos taurus) SERPINA3-7	A2I7N3;Q27984																		1	15	15	15	4	4	4	4	4	4	15	13
32	643;2683;5619;7077;13878;13879;13880;13968;15579;24004;24005	56	8;9				121	84;129				CON_00690298	11	11	11	FALSE			>IPI:CON_00690298.1|ENSEMBL:ENSBTAP00000034412 (Bos taurus) similar to C4b-binding protein alpha chain																			1	11	16	16	11	16	16	11	16	16	9	10
33	528											CON_00691212	1	1	1	FALSE			>IPI:CON_00691212.1|SWISS-PROT:Q3SZR3 (Bos taurus) Alpha-1-acid glycoprotein precursor	Q3SZR3																		1	1	1	1	1	1	1	1	1	1	1	0
34	2175;6333;9032;15500;15501;18251;19509											CON_00691819	7	7	7	FALSE			>IPI:CON_00691819.1|SWISS-PROT:P02672 (Bos taurus) Fibrinogen alpha chain precursor	P02672																		1	7	8	9	7	8	9	7	8	9	1	1
35	21293;21889;23826;25677;25678		10					215				CON_00691861	5	5	5	FALSE			>IPI:CON_00691861.2|TREMBL:Q1RMN8 (Bos taurus) Similar to Immunoglobulin lambda-like polypeptide 1	Q1RMN8																		1	5	6	6	5	6	6	5	6	6	5	4
36	324;4216;12350;18139;25195											CON_00692205	5	5	5	FALSE			>IPI:CON_00692205.1|SWISS-PROT:P06868 (Bos taurus) Plasminogen precursor	P06868																		1	5	5	5	5	5	5	5	5	5	2	2
37	834;5754;12189;20164;21474;24865											CON_00692686	6	6	6	FALSE			>IPI:CON_00692686.1|TREMBL:Q2KJF1 (Bos taurus) Alpha-1-B glycoprotein	Q2KJF1																		1	6	7	7	6	7	7	6	7	7	5	4
38	346;1414;4492;7459;19922;23512;26008											CON_00694255;IPI00026314;IPI00647556;IPI00646773;IPI00796316;IPI00377087;IPI00513782;IPI00641047	7;6;6;6;3;3;2;2	7;6;6;6;3;3;2;2	7;6;6;6;3;3;2;2	FALSE	Gelsolin;Actin-depolymerizing factor;Brevin;AGEL;Gelsolin (Amyloidosis, Finnish type)	GSN;RP11-477J21.1-003	>IPI:CON_00694255.1|TREMBL:Q3SX14 (Bos taurus) Similar to Gelsolin;Isoform 1 of Gelsolin;gelsolin isoform c;Isoform 2 of Gelsolin	Q3SX14;P06396-1;P06396;Q5T0I2;Q5T0I1;Q69YR8;P06396-2;A2A418	GELS_HUMAN;Q5T0I1_HUMAN	ENST00000341272;ENST00000373818;ENST00000373808	OTTHUMP00000022011;OTTHUMP00000022013;OTTHUMP00000162202	NP_000168;NP_001121138;NP_001121139;NP_001121134;NP_001121135;NP_001121136;NP_001121137;NP_937895	PF00626	Gelsolin	Gelsolin repeat	GO:0005576;GO:0005829;GO:0005856;GO:0015629;GO:0043226;GO:0043228;GO:0043229;GO:0043232;GO:0044424;GO:0044444;GO:0044464;GO:0030027;GO:0042995	extracellular region;cytosol;cytoskeleton;actin cytoskeleton;organelle;non-membrane-bounded organelle;intracellular organelle;intracellular non-membrane-bounded organelle;intracellular part;cytoplasmic part;cell part;lamellipodium;cell projection	GO:0003779;GO:0005488;GO:0005509;GO:0005515;GO:0008092;GO:0043167;GO:0043169;GO:0046872	actin binding;binding;calcium ion binding;protein binding;cytoskeletal protein binding;ion binding;cation binding;metal ion binding	GO:0006461;GO:0006996;GO:0007010;GO:0007015;GO:0008064;GO:0008154;GO:0009892;GO:0009987;GO:0010605;GO:0010639;GO:0010926;GO:0016043;GO:0019222;GO:0022607;GO:0030029;GO:0030036;GO:0030041;GO:0030832;GO:0030833;GO:0030834;GO:0030835;GO:0030837;GO:0031323;GO:0031324;GO:0031333;GO:0032268;GO:0032269;GO:0032271;GO:0032272;GO:0032535;GO:0032956;GO:0032970;GO:0033043;GO:0034621;GO:0034622;GO:0043242;GO:…	protein complex assembly;organelle organization;cytoskeleton organization;actin filament organization;regulation of actin polymerization or depolymerization;actin polymerization or depolymerization;negative regulation of metabolic process;cellular process	hsa:2934	ko04810	Regulation of actin cytoskeleton	K05768	8	7	8	8	7	8	8	7	8	8	6	6
39	52;166;167;168;1952;1953;6290;7411;7412;8954;10560;11745;13714;13866;14148;14149;17471;21878;22365;22366;22367;24699;25711	57;58					222;243					CON_00695489	23	23	23	FALSE			>IPI:CON_00695489.1|SWISS-PROT:P34955 (Bos taurus) Alpha-1-antiproteinase precursor	P34955																		1	23	28	29	23	28	29	23	28	29	21	21
40	944;6746;11082;23924											CON_00695728	4	4	4	FALSE			>IPI:CON_00695728.3|ENSEMBL:ENSBTAP00000031900 (Bos taurus) 121 kDa protein																			1	4	4	4	4	4	4	4	4	4	1	1
41	4139;6770;6771											CON_00695749	3	3	3	FALSE			>IPI:CON_00695749.1|ENSEMBL:ENSBTAP00000031360 (Bos taurus) 55 kDa protein																			1	3	3	3	3	3	3	3	3	3	2	2
42	22982;24879											CON_00697412	2	2	2	FALSE			>IPI:CON_00697412.1|ENSEMBL:ENSBTAP00000014147 (Bos taurus) 12 kDa protein																			1	2	2	2	2	2	2	2	2	2	2	2
43	2835;4929;5488;7769;8118;12973;14069;20236;20237;20464;21432;21851;21852;22744;23562;23804;24099;25028;25642	59;60					237;238					CON_00700622;REV_MAL8P1_112;REV_PF14_0266	19;1;1	19;1;1	7;0;0	FALSE			>IPI:CON_00700622.3|SWISS-PROT:Q9TTE1 (Bos taurus) Endopin-1 precursor	Q9TTE1																		3	19	23	23	19	23	23	7	8	8	17	17
44	4848;15198	61					93					CON_00700655	2	2	2	FALSE			>IPI:CON_00700655.3|TREMBL:Q2KIU3 (Bos taurus) Similar to C1q and tumor necrosis factor related protein 5	Q2KIU3																		1	2	3	3	2	3	3	2	3	3	2	2
45	14570;21017;21865											CON_00701166;CON_00742645;CON_00714019	3;3;3	3;3;3	3;3;3	FALSE			>IPI:CON_00701166.1|SWISS-PROT:P01044-1 (Bos taurus) Isoform HMW of Kininogen-1 precursor;>IPI:CON_00742645.1|TREMBL:Q2KJ62 (Bos taurus) KNG protein;>IPI:CON_00714019.1|SWISS-PROT:P01045-1 (Bos taurus) Isoform HMW of Kininogen-2 precursor	P01044-1;P01044;Q2KJ62;P01045-1;P01045																		3	3	3	3	3	3	3	3	3	3	2	2
46	5548;9290;16379;23112;24422											CON_00701268;CON_00710250	5;5	5;5	5;5	FALSE			>IPI:CON_00701268.1|ENSEMBL:ENSBTAP00000024462 (Bos taurus) 47 kDa protein;>IPI:CON_00710250.3|ENSEMBL:ENSBTAP00000024466 (Bos taurus) 44 kDa protein																			2	5	6	6	5	6	6	5	6	6	0	4
47	1989;5095;5165;11996;13741;18402;26197											CON_00702820	7	7	7	FALSE			>IPI:CON_00702820.2|TREMBL:Q2KIF2 (Bos taurus) Similar to leucine-rich alpha-2-glycoprotein 1	Q2KIF2																		1	7	7	7	7	7	7	7	7	7	3	3
48	545;9310;9311;12000;12001;12177;12178;15398;20252;20253	62					127					IPI00013991;CON_00703268;IPI00513698;IPI00220709;IPI00646748;IPI00218820;IPI00910712;IPI00909308;IPI00910322	10;10;9;9;9;8;7;6;4	1;1;0;0;0;0;0;0;0	1;1;0;0;0;0;0;0;0	FALSE	Tropomyosin beta chain;Tropomyosin-2;Beta-tropomyosin;Tropomyosin 2 (Beta);cDNA FLJ57036, highly similar to Homo sapiens tropomyosin 2 (beta) (TPM2), transcript variant 2, mRNA;cDNA FLJ57891, highly similar to Tropomyosin beta chain	TPM2;TMSB;RP11-112J3.4-005;RP11-112J3.4-006	Isoform 1 of Tropomyosin beta chain;>IPI:CON_00703268.2|TREMBL:Q3SX28;Q5KR48 (Bos taurus) Tropomyosin 2;Tropomyosin 2;Isoform 2 of Tropomyosin beta chain;Tropomyosin 2;Isoform 3 of Tropomyosin beta chain;cDNA FLJ57036, highly similar to Homo sapiens tropom	P07951-1;P07951;A7XZE4;Q3SX28;Q5KR48;Q5TCU8;P07951-2;B4DGC2;Q5TCU3;P07951-3;B4E3P1;B4DTK3	TPM2_HUMAN;Q5TCU8_HUMAN;Q5TCU3_HUMAN;B4E3P1_HUMAN;B4DTK3_HUMAN	ENST00000360958;ENST00000378292;ENST00000378300;ENST00000378309;ENST00000329305	OTTHUMP00000021357;OTTHUMP00000021358;OTTHUMP00000021356;OTTHUMP00000021359	NP_003280;NP_998839	PF00261	Tropomyosin	Tropomyosin	GO:0005862;GO:0044422;GO:0044424;GO:0044430;GO:0044444;GO:0044446;GO:0044449;GO:0044464	muscle thin filament tropomyosin;organelle part;intracellular part;cytoskeletal part;cytoplasmic part;intracellular organelle part;contractile fiber part;cell part	GO:0003779;GO:0005198;GO:0005488;GO:0005515;GO:0008092;GO:0008307	actin binding;structural molecule activity;binding;protein binding;cytoskeletal protein binding;structural constituent of muscle	GO:0043462;GO:0050790;GO:0051336;GO:0065007;GO:0065009	regulation of ATPase activity;regulation of catalytic activity;regulation of hydrolase activity;biological regulation;regulation of molecular function	hsa:7169	ko04260	Cardiac muscle contraction	K10374	9	10	11	11	1	1	1	1	1	1	7	7
49	788;1753;11874;25344	63		47;48			90		92;94			CON_00703407	4	1	1	FALSE			>IPI:CON_00703407.2|TREMBL:Q148H6 (Bos taurus) Hypothetical protein MGC139876	Q148H6																		1	4	8	8	1	1	1	1	1	1	3	3
50	6243;7062;9210;24700											CON_00704837;CON_00823795	4;4	4;4	4;4	FALSE			>IPI:CON_00704837.1|ENSEMBL:ENSBTAP00000018229 (Bos taurus) 54 kDa protein;>IPI:CON_00823795.1|SWISS-PROT:Q3MHN5 (Bos taurus) Vitamin D-binding protein precursor	Q3MHN5																		2	4	5	5	4	5	5	4	5	5	4	3
51	3094;12692											CON_00705801;IPI00007199	2;1	2;1	2;1	FALSE	Protein Z-dependent protease inhibitor;Serpin A10	SERPINA10;ZPI;UNQ707/PRO1358	>IPI:CON_00705801.1|ENSEMBL:ENSBTAP00000013050 (Bos taurus) hypothetical protein;Protein Z-dependent protease inhibitor	Q9UK55;B2RBZ5	ZPI_HUMAN	ENST00000261994;ENST00000393096	OTTHUMP00000028413	NP_001094077;NP_057270	PF00079	Serpin	Serpin (serine protease inhibitor)	GO:0005576	extracellular region	GO:0004857;GO:0004866;GO:0004867;GO:0030234;GO:0030414	enzyme inhibitor activity;endopeptidase inhibitor activity;serine-type endopeptidase inhibitor activity;enzyme regulator activity;peptidase inhibitor activity			hsa:51156				2	2	2	2	2	2	2	2	2	2	1	1
52	1678;14833;14834;21636;25661	64;65;66					172;239;243					CON_00706159	5	5	5	FALSE			>IPI:CON_00706159.1|TREMBL:Q2KIH2;Q68RU0 (Bos taurus) Ovarian and testicular apolipoprotein N	Q2KIH2;Q68RU0																		1	5	7	7	5	7	7	5	7	7	4	3
53	2835;7769;7770;8118;12974;19488;20236;20237;20464;21432;22745;23562;23563;23804;24099;24916;25642	59;60					237;238					CON_00707034	17	5	4	FALSE			>IPI:CON_00707034.3|TREMBL:A2I7N0;Q28922;Q3ZEJ6 (Bos taurus) SERPINA3-4	A2I7N0;Q28922;Q3ZEJ6																		1	17	20	20	5	5	5	4	4	4	16	15
54	6940;6941;7397;7401;7402;23513											CON_00707101	6	6	6	FALSE			>IPI:CON_00707101.1|SWISS-PROT:P12763 (Bos taurus) Alpha-2-HS-glycoprotein precursor	P12763																		1	6	6	6	6	6	6	6	6	6	6	4
55	223;224;733;1167;1424;1425;1765;1787;1788;1881;1885;2345;4405;5019;5370;5672;5750;6398;7247;7312;10301;11406;11407;11702;12047;12362;12409;12410;12812;12894;12895;12896;13924;13925;14227;14271;14272;14288;15037;15357;15955;19043;19233;19371;19663;19899;19900;20212;20213;20388;21047;21423;21424;22641;23838;25080;25986;26285;26286;26362;26635	67;68;69	11;12;13;14;15;16;17;18;19;20;21;22;23	49;868;869;870;871	6;7;8;9;10	5;6;7;8;9;10;11;12	111;469;571	58;99;114;115;125;147;223;288;392;415;471;510;537	53;56;57;427;428	99;288;301;302;537	58;99;223;288;415;471;510;537	CON_00708398;IPI00878282	61;2	61;2	56;0	FALSE			>IPI:CON_00708398.1|SWISS-PROT:P02769 (Bos taurus) Bovine serum albumin precursor	P02769																		2	61	111	111	61	111	111	56	105	105	49	49
56	1269;4909;12684;14404;20540											CON_00710025	5	5	5	FALSE			>IPI:CON_00710025.1|SWISS-PROT:P50448 (Bos taurus) Factor XIIa inhibitor precursor	P50448																		1	5	7	7	5	7	7	5	7	7	4	3
57	826;1206;1237;2684;2771;4865;6644;13110;13636;19303;19800;19801;21061;23140;23184;25286;26696											CON_00710490	17	2	2	FALSE			>IPI:CON_00710490.3|SWISS-PROT:P01030 (Bos taurus) similar to Complement C4-A precursor	P01030																		1	17	17	17	2	2	2	2	2	2	12	11
58	13789;14749;14750;23915;24129;24333;24334	70		872			33		55			CON_00710783	7	2	2	FALSE			>IPI:CON_00710783.2|SWISS-PROT:P01966 (Bos taurus) Hemoglobin subunit alpha	P01966																		1	7	14	14	2	3	3	2	3	3	7	7
59	9461;12399;24184;25364	71					446					CON_00710799	4	4	4	FALSE			>IPI:CON_00710799.1|SWISS-PROT:P00735 (Bos taurus) Prothrombin precursor (Fragment)	P00735																		1	4	4	4	4	4	4	4	4	4	2	2
60	2948;5388;6408;20463					13					176	CON_00712934	4	4	3	FALSE			>IPI:CON_00712934.1|TREMBL:Q3ZBS7 (Bos taurus) Vitronectin	Q3ZBS7																		1	4	4	4	4	4	4	3	3	3	3	3
61	102;347;993;2962;3245;3601;6968;7157;7337;8726;8727;8841;10103;10385;13862;13863;14131;14395;14396;18944;20214;20407;20679;22169;22170;22868;23351;24195;24354;24355;25242;25243;25612;26797	72;73;74;75					439;491;493;989					CON_00713505;IPI00887739	34;2	34;2	32;0	FALSE			>IPI:CON_00713505.1|SWISS-PROT:Q2UVX4 (Bos taurus) Complement C3 precursor	Q2UVX4																		2	34	41	41	34	41	41	32	39	39	26	28
62	5192;5489;6737;14789;15720;20881;21162	76					321					CON_00713748;IPI00292946	7;2	7;2	7;2	FALSE			>IPI:CON_00713748.1|SWISS-PROT:Q9TT36 (Bos taurus) Thyroxine-binding globulin precursor	Q9TT36																		2	7	7	7	7	7	7	7	7	7	5	5
63	5747;12767;14022;20477;23787;23788;24390;24505;25434;25571	77					103					CON_00713814	10	2	2	FALSE			>IPI:CON_00713814.2|SWISS-PROT:P10096 (Bos taurus) Glyceraldehyde-3-phosphate dehydrogenase	P10096																		1	10	15	15	2	3	3	2	3	3	5	6
64	2693;8693	78					437					CON_00714446	2	1	1	FALSE			>IPI:CON_00714446.3|SWISS-PROT:Q3ZBD7 (Bos taurus) Glucose-6-phosphate isomerase	Q3ZBD7																		1	2	2	2	1	1	1	1	1	1	0	0
65	1043;2995;4173;5113;5114;11763;11942;13193;18566;20706;21517;21518;23238;25786	36		38;39;50;51;865;873;874;875;876;877			465		184;185;186;199;200;201;202;212;213;215			CON_00714876	14	2	2	FALSE			>IPI:CON_00714876.1|ENSEMBL:ENSBTAP00000038253 (Bos taurus) 63 kDa protein																			1	14	21	22	2	2	2	2	2	2	11	8
66	468;5446;5592;10353;10894;14241;18308;22747;24387;25401											CON_00715188;IPI00022395	10;2	10;2	10;2	FALSE			>IPI:CON_00715188.1|SWISS-PROT:Q3MHN2 (Bos taurus) Complement component C9 precursor	Q3MHN2																		2	10	11	11	10	11	11	10	11	11	9	8
67	1941;3000;4187;4188;11733;11734;12165;12995;13914;19296;19297;19473;19474;19477;19798;19799;24024;24025;24583;25105;25106;25141;25142;25174;25175;25238;25239;25582			878					161			CON_00715548	28	28	27	FALSE			>IPI:CON_00715548.1|SWISS-PROT:P15497 (Bos taurus) Apolipoprotein A-I precursor	P15497																		1	28	30	30	28	30	30	27	29	29	24	25
68	99;3310;4784;4785;11672;13064;13248;15130;16216;24093;24656;24703;25379;25380	79;80;81		52;53;54			1;54;74		55;56;72			CON_00716455	14	13	10	FALSE			>IPI:CON_00716455.1|SWISS-PROT:P02070 (Bos taurus) Hemoglobin subunit beta	P02070																		1	14	22	22	13	19	19	10	16	16	14	13
69	4;5;917;3097;4214;4602;5058;6641;7209;11543;11586;13761;14462;18743;18744;22446;24242;25187;25307	82;83;84;85;86					286;287;357;359;430					CON_00717930;IPI00556036	19;2	19;2	17;0	FALSE			>IPI:CON_00717930.1|TREMBL:Q3T052;Q5EA67 (Bos taurus) Inter-alpha (Globulin) inhibitor H4	Q3T052;Q5EA67																		2	19	22	22	19	22	22	17	20	20	16	16
70	2931;6186;12032;24596;25943;26218											CON_00718067	6	6	6	FALSE			>IPI:CON_00718067.1|TREMBL:Q3KUS7 (Bos taurus) Complement factor B	Q3KUS7																		1	6	6	6	6	6	6	6	6	6	5	5
71	268;269;695;1399;1979;2849;2850;4245;5676;5940;9743;19407;19686;20265;22090;23790;24445;24446	87;88	24			14	326;470	281			281	CON_00718725	18	18	18	FALSE			>IPI:CON_00718725.2|TREMBL:Q1RMK2 (Bos taurus) IGHM protein	Q1RMK2																		1	18	25	26	18	25	26	18	25	26	16	18
72	34;826;1205;1237;2684;2771;4865;5637;6644;13110;13636;19303;19800;21061;22268;23140;23184;25286;26696											CON_00727340	19	19	4	FALSE			>IPI:CON_00727340.2|ENSEMBL:ENSBTAP00000007350 (Bos taurus) similar to Complement C4-A precursor																			1	19	20	20	19	20	20	4	5	5	13	13
73	2835;7395;7769;8118;12974;14069;20236;20237;20466;21432;23562;23645;23804;23837;24134;25642	59;60					237;238					CON_00727712	16	5	5	FALSE			>IPI:CON_00727712.3|TREMBL:A2I7N1 (Bos taurus) SERPINA3-5	A2I7N1																		1	16	19	19	5	5	5	5	5	5	15	12
74	519;740;956;1092;1212;1978;2365;2808;2812;3891;4766;5808;6503;6652;6653;6780;7044;7563;9267;9699;9700;9899;13086;13226;15615;18279;19932;20176;20451;21808;21900;22218;23769;24352;25219;25903	89;90;91;92;93					101;500;963;1212;1389					CON_00729194;IPI00478003	36;4	36;4	34;2	FALSE			>IPI:CON_00729194.2|ENSEMBL:ENSBTAP00000024146 (Bos taurus) similar to alpha-2-macroglobulin isoform 1																			2	36	41	41	36	41	41	34	38	38	32	28
75	18146;20375											CON_00729821	2	2	2	FALSE			>IPI:CON_00729821.1|REFSEQ:XP_585019 (Bos taurus) similar to afamin					XP_585019														1	2	3	3	2	3	3	2	3	3	2	2
76	11702;14271;20211;24233;25080;26285;26286											IPI00022434;IPI00745872;CON_00745872;CON_IPI00745872;IPI00908876;IPI00878517;IPI00384697;IPI00216773	7;7;7;7;7;7;5;3	2;2;2;2;2;2;2;1	2;2;2;2;2;2;2;1	FALSE	Putative uncharacterized protein ALB;Serum albumin;cDNA FLJ50830, highly similar to Serum albumin	ALB;GIG20;GIG42;PRO0903;PRO1708;PRO2044;PRO2619;PRO2675;UNQ696/PRO1341	Putative uncharacterized protein ALB;Isoform 1 of Serum albumin;>IPI:CON_00745872.2|SWISS-PROT:P02768-1 Tax_Id=9606 Gene_Symbol=ALB Isoform 1 of Serum albumin precursor;>IPI:CON_IPI00745872.2|SWISS-PROT:P02768-1 Tax_Id=9606 Gene_Symbol=ALB Isoform 1 of Ser	A6NBZ8;B2RBS8;B4DPP6;Q56G89;P02768-1;P02768;A8K9P0;B4DPR2;P02768-2	A6NBZ8_HUMAN;ALBU_HUMAN;B4DPR2_HUMAN	ENST00000380904;ENST00000295897	OTTHUMP00000160370;OTTHUMP00000196832	NP_000468	PF00273	Serum_albumin	Serum albumin family	GO:0005604;GO:0005615;GO:0005737;GO:0044420;GO:0044421;GO:0044424;GO:0044464;GO:0031093;GO:0031974;GO:0031983;GO:0032991;GO:0043233;GO:0043234;GO:0044422;GO:0044433;GO:0044444;GO:0044446;GO:0060205	basement membrane;extracellular space;cytoplasm;extracellular matrix part;extracellular region part;intracellular part;cell part;platelet alpha granule lumen;membrane-enclosed lumen;vesicle lumen;macromolecular complex;organelle lumen;protein complex	GO:0005488;GO:0008270;GO:0043167;GO:0043169;GO:0043498;GO:0046872;GO:0046914;GO:0003676;GO:0003677;GO:0005496;GO:0005504;GO:0005507;GO:0005515;GO:0008144;GO:0008289;GO:0015643;GO:0016209;GO:0019842;GO:0030170;GO:0031406;GO:0033293;GO:0048037;GO:0070279	binding;zinc ion binding;ion binding;cation binding;cell surface binding;metal ion binding;transition metal ion binding;nucleic acid binding;DNA binding;steroid binding;fatty acid binding;copper ion binding;protein binding;drug binding;lipid binding	GO:0006810;GO:0007610;GO:0007622;GO:0007623;GO:0010033;GO:0010035;GO:0010038;GO:0022410;GO:0042221;GO:0042749;GO:0042752;GO:0042753;GO:0045187;GO:0045188;GO:0045938;GO:0046010;GO:0046689;GO:0048511;GO:0048512;GO:0048518;GO:0048520;GO:0048583;GO:0048584;GO:0050789;GO:0050795;GO:0050896;GO:0051234;GO:0051239;GO:0051240;GO:0065007;GO:0001897;GO:0001906;GO:0001907;GO:0006950;GO:0007154;GO:0009267;GO:…	transport;behavior;rhythmic behavior;circadian rhythm;response to organic substance;response to inorganic substance;response to metal ion;circadian sleep/wake cycle process;response to chemical stimulus;regulation of circadian sleep/wake cycle	hsa:213				8	7	8	8	2	2	2	2	2	2	6	5
77	1444;2680;2791;3845;6944;7387;8756;14366;20556;22580;23905;26759											CON_00788576;CON_SEROTRANS;IPI00298860;IPI00903112;IPI00789477;IPI00909837	12;11;1;1;1;1	12;11;1;1;1;1	12;11;1;1;1;1	FALSE			>IPI:CON_00788576.1|TREMBL:Q0IIK2 (Bos taurus) Transferrin;>IPI:CON_SEROTRANS|SWISS-PROT:Q29443 Serotransferrin - Bos taurus (Bovine).	Q0IIK2;Q29443																		6	12	13	13	12	13	13	12	13	13	9	9
78	672;673;674;2998;8462;11117;11874;12216;18272;19868;19890;19892;20758;20759;25168;25344	63		47;48			148		150;152			CON_00798492	16	2	2	FALSE	Keratin, type I cytoskeletal 10;Cytokeratin-10;Keratin-10;56 kDa cytokeratin;Keratin, type I cytoskeletal 59 kDa	Krt10;Krt1-10	>IPI:CON_00798492.2|SWISS-PROT:P02535-1 Tax_Id=10090 Gene_Symbol=Krt10 Isoform 1 of Keratin, type I cytoskeletal 10	P02535-1;P02535	K1C10_MOUSE	ENSMUST00000006961;ENSMUST00000103131			PF00038	Filament	Intermediate filament protein	GO:0005882;GO:0044422;GO:0044424;GO:0044430;GO:0044446;GO:0044464;GO:0045095	intermediate filament;organelle part;intracellular part;cytoskeletal part;intracellular organelle part;cell part;keratin filament	GO:0005198;GO:0005488;GO:0005515	structural molecule activity;binding;protein binding			mmu:16661			K07604	1	16	22	22	2	2	2	2	2	2	13	7
79	1751;1752;2132;2133;5490;6784;7112;7982;10004;10483;12013;12702;12975;14069;19488;23508;24575;25642	54;55		55			240;241		344			CON_00826162	18	16	6	FALSE			>IPI:CON_00826162.1|REFSEQ:XP_001252647 (Bos taurus) similar to endopin 2B					XP_001252647														1	18	21	21	16	19	19	6	9	9	18	16
80	11874;13579;23623											CON_00849205	3	2	2	FALSE			>IPI:CON_00849205.1|REFSEQ:XP_986630 Tax_Id=10090 Gene_Symbol=Krt33b keratin complex 1, acidic, gene 3					XP_986630														1	3	4	4	2	3	3	2	3	3	2	2
81	4628;4629;16024;23263;23264			15;16					173;174			IPI00300052;CON_130456;CON_105456	5;5;5	1;1;1	1;1;1	FALSE	Keratin, type II cuticular Hb4;Type II hair keratin Hb4;Keratin-84	KRT84;KRTHB4	Keratin, type II cuticular Hb4;>IPI:CON_130456|TREMBL:Q6ISB0 Keratin, hair, basic, 4 - Homo sapiens (Human).;>IPI:CON_105456|SWISS-PROT:Q9NSB2 Keratin, type II cuticular Hb4 (Hair keratin, type II Hb4) - Homo sapiens (Human).	Q9NSB2;B2RA43;Q701L6;Q6ISB0	KRT84_HUMAN	ENST00000257951	OTTHUMP00000167620	NP_149034	PF00038	Filament	Intermediate filament protein	GO:0005882;GO:0044422;GO:0044424;GO:0044430;GO:0044446;GO:0044464;GO:0045095	intermediate filament;organelle part;intracellular part;cytoskeletal part;intracellular organelle part;cell part;keratin filament	GO:0005198;GO:0030280	structural molecule activity;structural constituent of epidermis			hsa:3890			K07605	3	5	6	6	1	1	1	1	1	1	3	2
82	11874;21961											IPI00796364;CON_6016413;IPI00032513;CON_109456;IPI00872422;CON_6686299;IPI00031423;IPI00797594;CON_110456;IPI00292715;IPI00798228;CON_6685564;IPI00796822	2;2;2;2;2;2;2;2;1;1;1;1;1	1;1;1;1;1;1;1;1;1;1;1;1;1	1;1;1;1;1;1;1;1;1;1;1;1;1	FALSE	Keratin, type I cuticular Ha1;Hair keratin, type I Ha1;Keratin-31;Keratin, type I cuticular Ha3-II;Hair keratin, type I Ha3-II;Keratin-33B;Keratin, type I cuticular Ha4;Hair keratin, type I Ha4;Keratin-34	KRT31;HHA1;HKA1;KRTHA1;KRT33B;HHA3-II;HKA3B;KRTHA3B;KRT34;HHA4;HKA4;KRTHA4	51 kDa protein;>IPI:CON_6016413|SWISS-PROT:Q15323 Keratin, type I cuticular HA1 (Hair keratin, type I HA1);Keratin, type I cuticular Ha1;>IPI:CON_109456|TREMBL:Q9UE12 Type I hair keratin 1 - Homo sapiens (Human).;46 kDa protein;>IPI:CON_6686299|SWISS-PROT:	Q15323;Q16275;Q9UE12;Q14525;Q8IUT8;O76011;Q8N4W2	K1H1_HUMAN;KT33B_HUMAN;KRT34_HUMAN	ENST00000251645;ENST00000393998;ENST00000251646;ENST00000394004;ENST00000251648	OTTHUMP00000183434;OTTHUMP00000164621;OTTHUMP00000164627;OTTHUMP00000183325;OTTHUMP00000181342;OTTHUMP00000183324;OTTHUMP00000181341;OTTHUMP00000164635	NP_002268;NP_002270;NP_066293	PF00038	Filament	Intermediate filament protein	GO:0005882;GO:0044422;GO:0044424;GO:0044430;GO:0044446;GO:0044464	intermediate filament;organelle part;intracellular part;cytoskeletal part;intracellular organelle part;cell part	GO:0005198;GO:0005200;GO:0005488;GO:0005515	structural molecule activity;structural constituent of cytoskeleton;binding;protein binding	GO:0008544;GO:0009888;GO:0032502;GO:0048856	epidermis development;tissue development;developmental process;anatomical structure development	hsa:3881;hsa:3884			K07604	13	2	2	2	1	1	1	1	1	1	1	1
83	5175;11874											CON_18266793;IPI00796992;IPI00329240	2;2;2	1;1;1	1;1;1	FALSE	Keratin, type I cuticular Ha7;Hair keratin, type I Ha7;Keratin-37	KRT37;HHA7;HKA7;KRTHA7	>IPI:CON_18266793|SWISS-PROT:O76014 Keratin, type I cuticular HA7 (Hair keratin, type I HA7);53 kDa protein;Keratin, type I cuticular Ha7	O76014;Q6A165	KRT37_HUMAN	ENST00000225550	OTTHUMP00000183433;OTTHUMP00000164972	NP_003761	PF00038	Filament	Intermediate filament protein	GO:0005882;GO:0044422;GO:0044424;GO:0044430;GO:0044446;GO:0044464	intermediate filament;organelle part;intracellular part;cytoskeletal part;intracellular organelle part;cell part	GO:0005198	structural molecule activity			hsa:8688			K07604	3	2	2	2	1	1	1	1	1	1	1	1
84	242;11874											CON_6016414;IPI00291540	2;2	1;1	1;1	FALSE	Keratin, type I cuticular Ha2;Hair keratin, type I Ha2;Keratin-32	KRT32;HHA2;HKA2;KRTHA2	>IPI:CON_6016414|SWISS-PROT:Q14532 Keratin, type I cuticular HA2 (Hair keratin, type I HA2);Keratin, type I cuticular Ha2	Q14532	K1H2_HUMAN	ENST00000225899	OTTHUMP00000164628;OTTHUMP00000181345	NP_002269	PF00038	Filament	Intermediate filament protein	GO:0005882;GO:0044422;GO:0044424;GO:0044430;GO:0044446;GO:0044464	intermediate filament;organelle part;intracellular part;cytoskeletal part;intracellular organelle part;cell part	GO:0005198;GO:0005488;GO:0005515	structural molecule activity;binding;protein binding	GO:0008544;GO:0009888;GO:0032502;GO:0048856	epidermis development;tissue development;developmental process;anatomical structure development	hsa:3882			K07604	2	2	3	3	1	2	2	1	2	2	1	1
85	946;2954;5279;5841;6080;7024;12009;13610;18331;20099;25050;25617											CON_BGAL	12	12	12	FALSE			>IPI:CON_BGAL|SWISS-PROT:P00722 Beta-galactosidase - Escherichia coli.	P00722																		1	12	13	13	12	13	13	12	13	13	0	0
86	4836;4837;7159;7325;26203											CON_CASA1	5	5	5	FALSE			>IPI:CON_CASA1|SWISS-PROT:P02662 Alpha-S1-casein - Bos taurus (Bovine).	P02662																		1	5	6	6	5	6	6	5	6	6	4	4
87	766;4615;19222											CON_CASA2	3	3	3	FALSE			>IPI:CON_CASA2|SWISS-PROT:P02663 Alpha-S2-casein [Contains: Casocidin-1 - Bos taurus (Bovine).	P02663																		1	3	4	4	3	4	4	3	4	4	2	1
88	21862;26078											CON_CASK	2	2	2	FALSE			>IPI:CON_CASK|SWISS-PROT:P02668 Kappa-casein [Contains: Casoxin C; Casoxin 6; Casoxin A; Casoxin B; Casoplatelin] - Bos taurus (Bovine).	P02668																		1	2	2	2	2	2	2	2	2	2	1	0
89	11874;19890;19891											CON_IPI00004550;IPI00004550	3;3	1;1	1;1	FALSE	Keratin, type I cytoskeletal 24;Cytokeratin-24;Keratin-24;Type I keratin-24	KRT24;KA24	>IPI:CON_IPI00004550.5|SWISS-PROT:Q2M2I5 Tax_Id=9606 Gene_Symbol=KRT24 Keratin, type I cytoskeletal 24;Keratin, type I cytoskeletal 24	Q2M2I5	K1C24_HUMAN	ENST00000264651	OTTHUMP00000164527;OTTHUMP00000181315	NP_061889	PF00038	Filament	Intermediate filament protein	GO:0005882;GO:0044422;GO:0044424;GO:0044430;GO:0044446;GO:0044464	intermediate filament;organelle part;intracellular part;cytoskeletal part;intracellular organelle part;cell part	GO:0005198	structural molecule activity			hsa:192666			K07604	2	3	4	4	1	1	1	1	1	1	2	3
90	2852;4628;4629;5112;5911;6694;7068;10864;11942;11943;13021;17173;21980;23263;23264;25786;25795	5	2	14;15;16	1		319	514	211;212;367	514		IPI00005859;CON_IPI00005859	17;17	2;2	1;1	FALSE	Keratin, type II cytoskeletal 75;Cytokeratin-75;Keratin-75;Type II keratin-18;Type II keratin-K6hf;Keratin-6 hair follicle	KRT75;K6HF;KB18	cDNA FLJ60809, highly similar to Homo sapiens cytokeratin type II (K6HF), mRNA;>IPI:CON_IPI00005859.3|SWISS-PROT:O95678 Tax_Id=9606 Gene_Symbol=KRT75 Keratin, type II cytoskeletal 75	O95678;B4DQU4	K2C75_HUMAN	ENST00000252245	OTTHUMP00000167618	NP_004684	PF00038	Filament	Intermediate filament protein	GO:0005882;GO:0044422;GO:0044424;GO:0044430;GO:0044446;GO:0044464;GO:0045095	intermediate filament;organelle part;intracellular part;cytoskeletal part;intracellular organelle part;cell part;keratin filament	GO:0005198	structural molecule activity			hsa:9119			K07605	2	17	24	24	2	2	2	1	1	1	10	7
91	17094;23262	94					109					IPI00011694;CON_IPI00011694;IPI00000848;IPI00872703;IPI00554441;IPI00012505	2;2;1;1;1;1	2;2;1;1;1;1	1;1;0;0;0;0	FALSE	Trypsin-1;Trypsin I;Cationic trypsinogen;Serine protease 1;Beta-trypsin;Alpha-trypsin chain 1;Alpha-trypsin chain 2;Transmembrane protease, serine 13;Membrane-type mosaic serine protease;cDNA FLJ57344, highly similar to Transmembrane protease, serine 13 (EC 3.4.21.-)	PRSS1;TRP1;TRY1;TRYP1;TMPRSS13;MSP;TMPRSS11	Trypsin-1;>IPI:CON_IPI00011694.1|SWISS-PROT:P07477 Tax_Id=9606 Gene_Symbol=PRSS1 Trypsin-1 precursor;Isoform 1 of Transmembrane protease, serine 13;transmembrane protease, serine 13;Isoform 2 of Transmembrane protease, serine 13;Isoform 3 of Transmembrane	P07477;A1A508;A6XGL3;B2R5I5;Q45KI0;Q53ZF3;Q53ZV8;Q53ZX7;Q53ZX8;Q53ZX9;Q7Z445;Q7Z5P3;Q7Z5Y9;Q86W17;Q86W18;Q86W19;Q86W20;Q9BYE2-1;Q9BYE2;B4DTM9;Q1RMF8;Q9BYE2-2;Q9BYE2-3	TRY1_HUMAN;TMPSD_HUMAN;B4DTM9_HUMAN	ENST00000290968;ENST00000278940;ENST00000336500	OTTHUMP00000024975	NP_002760;NP_001070731	PF00089	Trypsin	Trypsin	GO:0005615;GO:0044421;GO:0016021;GO:0031224;GO:0044425;GO:0044464	extracellular space;extracellular region part;integral to membrane;intrinsic to membrane;membrane part;cell part	GO:0003824;GO:0004175;GO:0004252;GO:0005488;GO:0005509;GO:0005515;GO:0008233;GO:0008236;GO:0016787;GO:0017171;GO:0043167;GO:0043169;GO:0046872;GO:0070011;GO:0004871;GO:0004872;GO:0004888;GO:0005044;GO:0060089	catalytic activity;endopeptidase activity;serine-type endopeptidase activity;binding;calcium ion binding;protein binding;peptidase activity;serine-type peptidase activity;hydrolase activity;serine hydrolase activity;ion binding;cation binding	GO:0006508;GO:0007586;GO:0008152;GO:0009056;GO:0009057;GO:0019538;GO:0030163;GO:0032501;GO:0043170;GO:0043283;GO:0043285;GO:0044238	proteolysis;digestion;metabolic process;catabolic process;macromolecule catabolic process;protein metabolic process;protein catabolic process;multicellular organismal process;macromolecule metabolic process;biopolymer metabolic process	hsa:5644;hsa:84000	ko04080	Neuroactive ligand-receptor interaction	K01312;K09643	6	2	4	4	2	4	4	1	3	3	1	2
92	4628;17145;21761;23263											CON_IPI00017870;IPI00017870	4;4	1;1	1;1	FALSE	Keratin-8-like protein 1.	KRT8P11;RP11-13B9.3-001	>IPI:CON_IPI00017870.1|TREMBL:Q9H552 Tax_Id=9606 Gene_Symbol=- Keratin-8-like protein 1;Keratin-8-like protein 1	Q9H552	Q9H552_HUMAN		OTTHUMP00000021786		PF00038	Filament	Intermediate filament protein	GO:0005882;GO:0044422;GO:0044424;GO:0044430;GO:0044446;GO:0044464;GO:0045095	intermediate filament;organelle part;intracellular part;cytoskeletal part;intracellular organelle part;cell part;keratin filament	GO:0005198	structural molecule activity							2	4	4	4	1	1	1	1	1	1	2	0
93	7413;12227;12228;23608;23609											IPI00021298;CON_IPI00021298	5;5	1;1	1;1	FALSE	Keratin, type I cytoskeletal 20;Cytokeratin-20;Keratin-20;Protein IT	KRT20	Keratin, type I cytoskeletal 20;>IPI:CON_IPI00021298.1|SWISS-PROT:P35900 Tax_Id=9606 Gene_Symbol=KRT20 Keratin, type I cytoskeletal 20	P35900;B2R6W7	K1C20_HUMAN	ENST00000167588	OTTHUMP00000164518;OTTHUMP00000181321	NP_061883	PF00038	Filament	Intermediate filament protein	GO:0005737;GO:0005882;GO:0044422;GO:0044424;GO:0044430;GO:0044446;GO:0044464	cytoplasm;intermediate filament;organelle part;intracellular part;cytoskeletal part;intracellular organelle part;cell part	GO:0005198;GO:0005200;GO:0005488;GO:0005515	structural molecule activity;structural constituent of cytoskeleton;binding;protein binding	GO:0006915;GO:0006996;GO:0007010;GO:0008219;GO:0009987;GO:0012501;GO:0016043;GO:0016265;GO:0045103;GO:0045104;GO:0045109	apoptosis;organelle organization;cytoskeleton organization;cell death;cellular process;programmed cell death;cellular component organization;death;intermediate filament-based process;intermediate filament cytoskeleton organization	hsa:54474			K07604	2	5	5	5	1	1	1	1	1	1	3	2
94	4628;4629;5396;17177;21594;24213											IPI00902911;CON_IPI00061200;IPI00061200;IPI00796137	6;6;6;5	3;3;3;2	2;2;2;1	FALSE	Keratin, type II cytoskeletal 71;Cytokeratin-71;Keratin-71;Type II keratin-34;Type II inner root sheath-specific keratin-K6irs1	KRT71;K6IRS1;KB34;KRT6IRS1	cDNA FLJ16362 fis, clone THYMU2030912, highly similar to Homo sapiens keratin 6 irs (KRT6IRS), mRNA;>IPI:CON_IPI00061200.4|SWISS-PROT:Q3SY84 Tax_Id=9606 Gene_Symbol=KRT71 Keratin, type II cytoskeletal 71;Keratin, type II cytoskeletal 71;38 kDa protein	B3KVC1;Q3SY84	K2C71_HUMAN	ENST00000267119	OTTHUMP00000167612;OTTHUMP00000167611	NP_258259	PF00038	Filament	Intermediate filament protein			GO:0005198	structural molecule activity			hsa:112802			K07605	4	6	6	6	3	3	3	2	2	2	3	2
95	606;4628;4629;5396;10864;13021;15495;17176;24825		2		1			443		443		CON_IPI00174775;IPI00174775;IPI00878987	9;9;6	5;5;4	3;3;2	FALSE	Keratin, type II cytoskeletal 73;Cytokeratin-73;Keratin-73;Type II keratin-36;Type II inner root sheath-specific keratin-K6irs3	KRT73;K6IRS3;KB36;KRT6IRS3	>IPI:CON_IPI00174775.2|TREMBL:Q32MB2;Q86Y46 Tax_Id=9606 Gene_Symbol=KRT73 Keratin-73;Isoform 1 of Keratin, type II cytoskeletal 73;Isoform 2 of Keratin, type II cytoskeletal 73	Q32MB2;Q86Y46;Q86Y46-1;Q86Y46-2	K2C73_HUMAN	ENST00000305748	OTTHUMP00000167606	NP_778238	PF00038	Filament	Intermediate filament protein	GO:0005882;GO:0044422;GO:0044424;GO:0044430;GO:0044446;GO:0044464;GO:0045095	intermediate filament;organelle part;intracellular part;cytoskeletal part;intracellular organelle part;cell part;keratin filament	GO:0005198	structural molecule activity			hsa:319101			K07605	3	9	13	13	5	5	5	3	3	3	4	1
96	2996;4628;4629;5112;6611;11942;11943;13194;17145;17173;22232;23263;23264;23554	22		14;33;34			433		150;151;308			CON_IPI00241841;IPI00241841	14;14	2;2	1;1	FALSE	Keratin, type II cytoskeletal 79;Cytokeratin-79;Keratin-79;Type II keratin-38;Keratin-6-like	KRT79;K6L;KB38;KRT6L	>IPI:CON_IPI00241841.9|SWISS-PROT:Q5XKE5 Tax_Id=9606 Gene_Symbol=KRT79 Keratin, type II cytoskeletal 79;Keratin, type II cytoskeletal 79	Q5XKE5	K2C79_HUMAN	ENST00000330553	OTTHUMP00000167596	NP_787028	PF00038	Filament	Intermediate filament protein	GO:0005882;GO:0044422;GO:0044424;GO:0044430;GO:0044446;GO:0044464;GO:0045095	intermediate filament;organelle part;intracellular part;cytoskeletal part;intracellular organelle part;cell part;keratin filament	GO:0005198	structural molecule activity			hsa:338785			K07605	2	14	20	20	2	3	3	1	2	2	10	5
97	670;11874;11997;11999;12227;12931;20478;22682;23608;24682											IPI00290077;CON_IPI00290077;IPI00797326;IPI00788699;IPI00873994	10;10;5;5;5	2;2;1;1;2	1;1;1;1;1	FALSE	Keratin, type I cytoskeletal 15;Cytokeratin-15;Keratin-15;Putative uncharacterized protein KRT15;cDNA FLJ33920 fis, clone CTONG2016904, highly similar to KERATIN, TYPE I CYTOSKELETAL 15	KRT15;KRTB	Keratin, type I cytoskeletal 15;>IPI:CON_IPI00290077.1|SWISS-PROT:P19012 Tax_Id=9606 Gene_Symbol=KRT15 Keratin, type I cytoskeletal 15;Putative uncharacterized protein KRT15;cDNA FLJ33920 fis, clone CTONG2016904, highly similar to KERATIN, TYPE I CYTOSKELE	P19012;B3KQY1;B3KVF5;A8MT21;B3KRA2;A8MZ35	K1C15_HUMAN;A8MT21_HUMAN;B3KRA2_HUMAN;A8MZ35_HUMAN	ENST00000254043;ENST00000393976;ENST00000393974;ENST00000393973	OTTHUMP00000164634;OTTHUMP00000165060;OTTHUMP00000183326;OTTHUMP00000165061;OTTHUMP00000165059	NP_002266	PF00038	Filament	Intermediate filament protein	GO:0005882;GO:0044422;GO:0044424;GO:0044430;GO:0044446;GO:0044464	intermediate filament;organelle part;intracellular part;cytoskeletal part;intracellular organelle part;cell part	GO:0005198;GO:0005200;GO:0005488;GO:0005515	structural molecule activity;structural constituent of cytoskeleton;binding;protein binding	GO:0008544;GO:0009888;GO:0032502;GO:0048856	epidermis development;tissue development;developmental process;anatomical structure development	hsa:3866			K07604	5	10	10	10	2	2	2	1	1	1	8	6
98	934;1043;4628;5756;8364;17176;21234	95					109					IPI00290078;CON_IPI00290078;IPI00797452;IPI00910053	7;7;6;1	4;4;3;1	4;4;3;1	FALSE	Keratin, type II cytoskeletal 4;Cytokeratin-4;cDNA FLJ55805, highly similar to Keratin, type II cytoskeletal 4	KRT4;CYK4	keratin 4;>IPI:CON_IPI00290078.5|SWISS-PROT:P19013 Tax_Id=9606 Gene_Symbol=KRT4 keratin 4;cDNA FLJ55805, highly similar to Keratin, type II cytoskeletal 4	P19013;B4DKJ0;B4DRR7;B4DRS2;B4DRW1	K2C4_HUMAN;B4DRW1_HUMAN	ENST00000293774	OTTHUMP00000167597;OTTHUMP00000167598	NP_002263	PF00038	Filament	Intermediate filament protein	GO:0005882;GO:0044422;GO:0044424;GO:0044430;GO:0044446;GO:0044464;GO:0045095	intermediate filament;organelle part;intracellular part;cytoskeletal part;intracellular organelle part;cell part;keratin filament	GO:0005198	structural molecule activity	GO:0006996;GO:0007010;GO:0008285;GO:0009987;GO:0016043;GO:0030154;GO:0030855;GO:0032502;GO:0042127;GO:0048519;GO:0048523;GO:0048869;GO:0050678;GO:0050680;GO:0050789;GO:0050794;GO:0065007	organelle organization;cytoskeleton organization;negative regulation of cell proliferation;cellular process;cellular component organization;cell differentiation;epithelial cell differentiation;developmental process;regulation of cell proliferation	hsa:3851			K07605	4	7	7	7	4	4	4	4	4	4	2	1
99	228;989;2996;4628;4629;5112;6070;11763;11942;11943;13194;19662;22551;23263;23264;25786	22		15;16			489		206;207			CON_IPI00290857;IPI00290857	16;16	3;3	3;3	FALSE	Keratin, type II cytoskeletal 3;Cytokeratin-3;65 kDa cytokeratin	KRT3	>IPI:CON_IPI00290857.2|SWISS-PROT:P12035 Tax_Id=9606 Gene_Symbol=KRT3 Keratin, type II cytoskeletal 3;Keratin, type II cytoskeletal 3	P12035	K2C3_HUMAN	ENST00000309505	OTTHUMP00000167599	NP_476429	PF00038	Filament	Intermediate filament protein	GO:0005882;GO:0044422;GO:0044424;GO:0044430;GO:0044446;GO:0044464;GO:0045095	intermediate filament;organelle part;intracellular part;cytoskeletal part;intracellular organelle part;cell part;keratin filament	GO:0005198	structural molecule activity	GO:0006996;GO:0007010;GO:0009987;GO:0016043;GO:0030154;GO:0030855;GO:0032502;GO:0045103;GO:0045104;GO:0048869	organelle organization;cytoskeleton organization;cellular process;cellular component organization;cell differentiation;epithelial cell differentiation;developmental process;intermediate filament-based process	hsa:3850			K07605	2	16	22	22	3	4	4	3	4	4	9	6
100	23175;25585	96					199					IPI00304458;CON_IPI00304458	2;2	2;2	2;2	TRUE	Keratin, type I cytoskeletal 23;Cytokeratin-23;Keratin-23	KRT23	Keratin, type I cytoskeletal 23;>IPI:CON_IPI00304458.2|SWISS-PROT:Q9C075 Tax_Id=9606 Gene_Symbol=KRT23 Keratin, type I cytoskeletal 23	Q9C075;A8K084;B2RBC7;Q8TC04	K1C23_HUMAN	ENST00000209718	OTTHUMP00000164533;OTTHUMP00000181326	NP_056330	PF00038	Filament	Intermediate filament protein	GO:0005882;GO:0044422;GO:0044424;GO:0044430;GO:0044446;GO:0044464	intermediate filament;organelle part;intracellular part;cytoskeletal part;intracellular organelle part;cell part	GO:0005198	structural molecule activity			hsa:25984			K07604	2	2	2	2	2	2	2	2	2	2	0	0
101	608;2854;4628;4629;5911;13621;23263;23264;23352			15;16					99;100			CON_IPI00306959;IPI00306959;IPI00791554;IPI00655639	9;9;2;1	4;4;1;1	1;1;0;0	FALSE	Keratin, type II cytoskeletal 7;Cytokeratin-7;Sarcolectin	KRT7;SCL	>IPI:CON_IPI00306959.10|SWISS-PROT:P08729 Tax_Id=9606 Gene_Symbol=KRT7 Keratin, type II cytoskeletal 7;Keratin, type II cytoskeletal 7	P08729	K2C7_HUMAN	ENST00000331817	OTTHUMP00000167584		PF00038	Filament	Intermediate filament protein	GO:0005737;GO:0005882;GO:0044422;GO:0044424;GO:0044430;GO:0044446;GO:0044464;GO:0045095	cytoplasm;intermediate filament;organelle part;intracellular part;cytoskeletal part;intracellular organelle part;cell part;keratin filament	GO:0005198;GO:0005488;GO:0005515	structural molecule activity;binding;protein binding	GO:0006139;GO:0006259;GO:0006260;GO:0006417;GO:0006807;GO:0006996;GO:0007010;GO:0008152;GO:0009058;GO:0009059;GO:0009889;GO:0009987;GO:0010468;GO:0010556;GO:0010608;GO:0016043;GO:0019222;GO:0022402;GO:0022403;GO:0031323;GO:0031326;GO:0032268;GO:0034645;GO:0034960;GO:0034961;GO:0043170;GO:0043283;GO:0043284;GO:0044237;GO:0044238;GO:0044249;GO:0044260;GO:0044419;GO:0050789;GO:0050794;GO:0051246;GO:…	nucleobase, nucleoside, nucleotide and nucleic acid metabolic process;DNA metabolic process;DNA replication;regulation of translation;nitrogen compound metabolic process;organelle organization;cytoskeleton organization;metabolic process	hsa:3855			K07605	4	9	10	10	4	4	4	1	1	1	4	3
102	1753;4749;20603;25344	63		47;48			88		90;92			CON_IPI00328103;IPI00328103	4;4	2;2	2;2	FALSE	Keratin, type I cytoskeletal 27;Cytokeratin-27;Keratin-27;Type I inner root sheath-specific keratin-K25irs3	KRT27;KRT25C	>IPI:CON_IPI00328103.3|SWISS-PROT:Q7Z3Y8 Tax_Id=9606 Gene_Symbol=KRT27 Keratin, type I cytoskeletal 27;Keratin, type I cytoskeletal 27	Q7Z3Y8	K1C27_HUMAN	ENST00000301656	OTTHUMP00000164526;OTTHUMP00000181317	NP_853515	PF00038	Filament	Intermediate filament protein	GO:0005737;GO:0005882;GO:0044422;GO:0044424;GO:0044430;GO:0044446;GO:0044464	cytoplasm;intermediate filament;organelle part;intracellular part;cytoskeletal part;intracellular organelle part;cell part	GO:0005198	structural molecule activity							2	4	10	10	2	4	4	2	4	4	3	3
103	2831;4628;4629;10864;13021		2		1			465		465		IPI00880104;CON_IPI00329306;IPI00329306	5;5;5	1;1;1	1;1;1	FALSE	Keratin, type II cytoskeletal 74;Cytokeratin-74;Keratin-74;Type II keratin-37;Type II inner root sheath-specific keratin-K6irs4;Keratin-5c	KRT74;K6IRS4;KB37;KRT5C;KRT6IRS4	Putative uncharacterized protein KRT74;>IPI:CON_IPI00329306.3|SWISS-PROT:Q7RTS7 Tax_Id=9606 Gene_Symbol=KRT74 Keratin, type II cytoskeletal 74;Keratin, type II cytoskeletal 74	B5MD61;Q7RTS7	K2C74_HUMAN	ENST00000305620;ENST00000354310	OTTHUMP00000167610	NP_778223	PF00038	Filament	Intermediate filament protein	GO:0005882;GO:0044422;GO:0044424;GO:0044430;GO:0044446;GO:0044464;GO:0045095	intermediate filament;organelle part;intracellular part;cytoskeletal part;intracellular organelle part;cell part;keratin filament					hsa:121391			K07605	3	5	9	9	1	1	1	1	1	1	4	1
104	1753;3217;16442;25344	63		47;48			83		85;87			CON_IPI00375911;IPI00375911	4;4	2;2	2;2	FALSE	Keratin, type I cytoskeletal 25;Cytokeratin-25;Keratin-25;Type I inner root sheath-specific keratin-K25irs1;Keratin 25A	KRT25;KRT25A	>IPI:CON_IPI00375911.2|SWISS-PROT:Q7Z3Z0 Tax_Id=9606 Gene_Symbol=KRT25 Keratin, type I cytoskeletal 25;Keratin, type I cytoskeletal 25	Q7Z3Z0	K1C25_HUMAN	ENST00000312150	OTTHUMP00000164528;OTTHUMP00000181316	NP_853512	PF00038	Filament	Intermediate filament protein	GO:0005737;GO:0005882;GO:0044422;GO:0044424;GO:0044430;GO:0044446;GO:0044464	cytoplasm;intermediate filament;organelle part;intracellular part;cytoskeletal part;intracellular organelle part;cell part	GO:0005198	structural molecule activity			hsa:147183			K07604	2	4	9	9	2	3	3	2	3	3	2	2
105	4628;4629;5113;8549;21379;25786			24;850;851;852					187;188;189;190			IPI00376379;CON_IPI00376379	6;6	1;1	1;1	FALSE	Keratin, type II cytoskeletal 1b;Cytokeratin-1B;Keratin-77	KRT77;KRT1B	keratin 77;>IPI:CON_IPI00376379.3|SWISS-PROT:Q7Z794 Tax_Id=9606 Gene_Symbol=KRT77 Keratin 77	Q7Z794;Q0IIN1;Q147W7	K2C1B_HUMAN	ENST00000341809		NP_778253	PF00038	Filament	Intermediate filament protein	GO:0005882;GO:0044422;GO:0044424;GO:0044430;GO:0044446;GO:0044464;GO:0045095	intermediate filament;organelle part;intracellular part;cytoskeletal part;intracellular organelle part;cell part;keratin filament	GO:0005198	structural molecule activity							2	6	8	8	1	1	1	1	1	1	3	2
106	2256;11874;11997;11999;12227;15508;15509;19740;20478;23105;24682	43		46			177		184			IPI00479145;CON_IPI00479145;IPI00790191	11;11;6	3;3;1	1;1;0	FALSE	Keratin, type I cytoskeletal 19;Cytokeratin-19;Keratin-19	KRT19	Keratin, type I cytoskeletal 19;>IPI:CON_IPI00479145.2|SWISS-PROT:P08727 Tax_Id=9606 Gene_Symbol=KRT19 Keratin, type I cytoskeletal 19;25 kDa protein	P08727;B2R874	K1C19_HUMAN	ENST00000361566	OTTHUMP00000164620;OTTHUMP00000183327;OTTHUMP00000183328	NP_002267	PF00038	Filament	Intermediate filament protein	GO:0005882;GO:0043034;GO:0044422;GO:0044424;GO:0044430;GO:0044444;GO:0044446;GO:0044449;GO:0044464	intermediate filament;costamere;organelle part;intracellular part;cytoskeletal part;cytoplasmic part;intracellular organelle part;contractile fiber part;cell part	GO:0005198;GO:0005200;GO:0005488;GO:0005515;GO:0008307	structural molecule activity;structural constituent of cytoskeleton;binding;protein binding;structural constituent of muscle	GO:0006996;GO:0007010;GO:0009719;GO:0009725;GO:0009987;GO:0010033;GO:0016043;GO:0030029;GO:0030036;GO:0031032;GO:0042221;GO:0043627;GO:0044419;GO:0045214;GO:0048545;GO:0050896;GO:0051704	organelle organization;cytoskeleton organization;response to endogenous stimulus;response to hormone stimulus;cellular process;response to organic substance;cellular component organization;actin filament-based process;actin cytoskeleton organization	hsa:3880			K07604	3	11	18	18	3	3	3	1	1	1	6	5
107	11942;16023;23144											CON_IPI00736200	3	2	2	FALSE			>IPI:CON_IPI00736200.1|REFSEQ:XP_932229 Tax_Id=9606 Gene_Symbol=KRT126P similar to Keratin, type II cytoskeletal 2 oral					XP_932229														1	3	3	3	2	2	2	2	2	2	1	1
108	17145;17146;19772;25786			12;13					10;17			CON_IPI00748057;IPI00748057	4;4	1;1	1;1	FALSE			>IPI:CON_IPI00748057.2|H-INV:HIT000016045 Tax_Id=9606 Gene_Symbol=- Similar to Keratin, type II cytoskeletal 8;Pseudogene candidate				OTTHUMP00000171716															2	4	6	6	1	2	2	1	2	2	2	2
109	2857;12913;17145;19181											CON_IPI00787323;IPI00787323	4;4	3;3	1;1	FALSE			>IPI:CON_IPI00787323.2|H-INV:HIT000292931 Tax_Id=9606 Gene_Symbol=- Similar to Keratin, type II cytoskeletal 8;Similar to Keratin, type II cytoskeletal 8																			2	4	5	5	3	4	4	1	2	2	1	0
110	608;2854;4628;4629;5911;13621;21627;23263;23264			15;16					99;100			IPI00847342;CON_IPI00847342	9;9	1;1	1;1	FALSE	cDNA FLJ46620 fis, clone TLUNG2000654, highly similar to Keratin, type II cytoskeletal 7;KRT7 protein	KRT7	keratin 7;>IPI:CON_IPI00847342.1|TREMBL:Q3KNV1;Q96GE1 Tax_Id=9606 Gene_Symbol=KRT7 keratin 7	B3KY79;Q3KNV1;Q96GE1	B3KY79_HUMAN;Q3KNV1_HUMAN	ENST00000331817	OTTHUMP00000167580	NP_005547	PF00038	Filament	Intermediate filament protein	GO:0005882;GO:0044422;GO:0044424;GO:0044430;GO:0044446;GO:0044464;GO:0045095	intermediate filament;organelle part;intracellular part;cytoskeletal part;intracellular organelle part;cell part;keratin filament	GO:0005198;GO:0005488;GO:0005515	structural molecule activity;binding;protein binding							2	9	10	10	1	1	1	1	1	1	4	3
111	3215;11983;19182;20546;20745;21394;25366											CON_IPI00853265;IPI00853265;IPI00431749;IPI00375843;IPI00797471	7;7;7;5;5	7;7;7;5;5	5;5;5;4;4	FALSE	Keratin, type II cytoskeletal 80;Cytokeratin-80;Keratin-80;Type II keratin-20	KRT80;KB20	>IPI:CON_IPI00853265.1|SWISS-PROT:Q6KB66-1 Tax_Id=9606 Gene_Symbol=KRT80 Isoform 1 of Keratin, type II cytoskeletal 80;Isoform 1 of Keratin, type II cytoskeletal 80;Isoform 2 of Keratin, type II cytoskeletal 80;Isoform 3 of Keratin, type II cytoskeletal 80	Q6KB66-1;Q6KB66;Q6KB66-2;Q6KB66-3	K2C80_HUMAN	ENST00000301446;ENST00000394815	OTTHUMP00000196566;OTTHUMP00000167628;OTTHUMP00000196565;OTTHUMP00000167630;OTTHUMP00000167629	NP_872313;NP_001074961	PF00038	Filament	Intermediate filament protein	GO:0005882;GO:0044422;GO:0044424;GO:0044430;GO:0044446;GO:0044464;GO:0045095	intermediate filament;organelle part;intracellular part;cytoskeletal part;intracellular organelle part;cell part;keratin filament	GO:0005198	structural molecule activity			hsa:144501				5	7	8	8	7	8	8	5	6	6	0	0
112	670;1759;11874;12227;12931;19890;19892;23608											CON_IPI00873598;IPI00171196;IPI00873598;IPI00550661	8;8;8;4	1;1;1;0	1;1;1;0	FALSE	Keratin, type I cytoskeletal 13;Cytokeratin-13;Keratin-13	KRT13	>IPI:CON_IPI00873598.1|ENSEMBL:ENSP00000377550 Tax_Id=9606 Gene_Symbol=KRT13 46 kDa protein;keratin 13 isoform b;46 kDa protein;Isoform 2 of Keratin, type I cytoskeletal 13	P13646-2;P13646	K1C13_HUMAN	ENST00000157775;ENST00000246635	OTTHUMP00000164633;OTTHUMP00000181307	NP_002265	PF00038	Filament	Intermediate filament protein	GO:0005882;GO:0044422;GO:0044424;GO:0044430;GO:0044446;GO:0044464	intermediate filament;organelle part;intracellular part;cytoskeletal part;intracellular organelle part;cell part	GO:0005198	structural molecule activity	GO:0008544;GO:0009888;GO:0032502;GO:0048856	epidermis development;tissue development;developmental process;anatomical structure development	hsa:3860			K07604	4	8	10	10	1	1	1	1	1	1	6	5
113	730;12789;23500;23501;24897;25535	97					7					CON_LACB	6	6	6	FALSE			>IPI:CON_LACB|SWISS-PROT:P02754 Beta-lactoglobulin - Bos taurus (Bovine).	P02754																		1	6	9	9	6	9	9	6	9	9	2	1
114	18516			56;57;879					46;57;59			CON_LYSOZYME	1	1	1	FALSE			>IPI:CON_LYSOZYME|SWISS-PROT:P00698 Lysozyme C - Gallus gallus (Chicken).	P00698																		1	1	2	2	1	2	2	1	2	2	1	1
115	414;9174;9175;15705;22245;25766			58;880					86;96			CON_Strepavidin	6	6	6	FALSE			>IPI:CON_Strepavidin|IPI12345678 Streptavidin (S.avidinii)																			1	6	8	8	6	8	8	6	8	8	5	2
116	2715;14289;19120;19315;20828;20829;22482;22483;22761;22844;23611;23792;24589;24591	98				15;16	111				80;118	IPI00000005;IPI00892901	14;2	14;2	6;0	FALSE	GTPase NRas;Transforming protein N-Ras	NRAS;HRAS1	GTPase NRas	P01111;Q5U091	RASN_HUMAN	ENST00000369535;ENST00000406761	OTTHUMP00000013879	NP_002515	PF00071	Ras	Ras family	GO:0000139;GO:0005886;GO:0016020;GO:0031090;GO:0044422;GO:0044424;GO:0044431;GO:0044444;GO:0044446;GO:0044464	Golgi membrane;plasma membrane;membrane;organelle membrane;organelle part;intracellular part;Golgi apparatus part;cytoplasmic part;intracellular organelle part;cell part	GO:0000166;GO:0005488;GO:0005525;GO:0017076;GO:0019001;GO:0032553;GO:0032555;GO:0032561	nucleotide binding;binding;GTP binding;purine nucleotide binding;guanyl nucleotide binding;ribonucleotide binding;purine ribonucleotide binding;guanyl ribonucleotide binding	GO:0007154;GO:0007165;GO:0007242;GO:0007264;GO:0007265;GO:0009987;GO:0050789;GO:0050794;GO:0065007	cell communication;signal transduction;intracellular signaling cascade;small GTPase mediated signal transduction;Ras protein signal transduction;cellular process;regulation of biological process;regulation of cellular process;biological regulation	hsa:4893	ko04010;ko04012;ko04370;ko04810;ko04530;ko04540;ko04910;ko04912;ko04916;ko04650;ko04660;ko04662;ko04664;ko04062;ko04720;ko04730;ko04360;ko05200;ko05214;ko05216;ko05221;ko05220;ko05218;ko05211;ko05219;ko05215;ko05213;ko05223	MAPK signaling pathway;ErbB signaling pathway;VEGF signaling pathway;Regulation of actin cytoskeleton;Tight junction;Gap junction;Insulin signaling pathway;GnRH signaling pathway;Melanogenesis;Natural killer cell mediated cytotoxicity;T cell receptor signaling pathway;B cell receptor signaling pathway;Fc epsilon RI signaling pathway;Chemokine signaling pathway;Long-term potentiation;Long-term dep…	K07828	2	14	18	18	14	18	18	6	8	8	10	13
117	2715;14289;19315;20840;22484;22761;22845;23611;24589;24590	99				17;18	111				80;118	IPI00000006;IPI00741763;IPI00796085	10;8;6	3;3;2	3;3;2	FALSE	GTPase HRas;Transforming protein p21;p21ras;H-Ras-1;c-H-ras;Ha-Ras;GTPase HRas, N-terminally processed;P21 protein	HRAS;HRAS1	GTPase HRas;v-Ha-ras Harvey rat sarcoma viral oncogene homolog isoform 2;Protein	P01112;P78460;Q7KZ06;Q92468;Q9BR65;Q9UM97	RASH_HUMAN;P78460_HUMAN	ENST00000311189;ENST00000388730;ENST00000397596;ENST00000256078;ENST00000311175;ENST00000311936;ENST00000369535;ENST00000395977;ENST00000397594;ENST00000406761	OTTHUMP00000162769;OTTHUMP00000166055;OTTHUMP00000166053;OTTHUMP00000166054	NP_001123914;NP_005334;NP_789765	PF00071	Ras	Ras family	GO:0000139;GO:0005886;GO:0016020;GO:0031090;GO:0044422;GO:0044424;GO:0044431;GO:0044444;GO:0044446;GO:0044464;GO:0000267;GO:0005624;GO:0005626	Golgi membrane;plasma membrane;membrane;organelle membrane;organelle part;intracellular part;Golgi apparatus part;cytoplasmic part;intracellular organelle part;cell part;cell fraction;membrane fraction;insoluble fraction	GO:0000166;GO:0005488;GO:0005515;GO:0005525;GO:0008022;GO:0017076;GO:0019001;GO:0032553;GO:0032555;GO:0032561	nucleotide binding;binding;protein binding;GTP binding;protein C-terminus binding;purine nucleotide binding;guanyl nucleotide binding;ribonucleotide binding;purine ribonucleotide binding;guanyl ribonucleotide binding	GO:0006935;GO:0007154;GO:0007165;GO:0007166;GO:0007242;GO:0007264;GO:0007265;GO:0007610;GO:0007626;GO:0009605;GO:0009653;GO:0009887;GO:0009987;GO:0032502;GO:0040011;GO:0042221;GO:0042330;GO:0050789;GO:0050794;GO:0050896;GO:0065007;GO:0003008;GO:0006810;GO:0006897;GO:0006996;GO:0007010;GO:0007568;GO:0007569;GO:0007611;GO:0007612;GO:0007632;GO:0008284;GO:0008542;GO:0009314;GO:0009416;GO:0009628;GO:…	chemotaxis;cell communication;signal transduction;cell surface receptor linked signal transduction;intracellular signaling cascade;small GTPase mediated signal transduction;Ras protein signal transduction;behavior;locomotory behavior	hsa:3265	ko04010;ko04012;ko04370;ko04810;ko04510;ko04530;ko04540;ko04910;ko04912;ko04916;ko04650;ko04660;ko04662;ko04664;ko04062;ko04720;ko04730;ko04360;ko05200;ko05214;ko05216;ko05221;ko05220;ko05218;ko05211;ko05219;ko05215;ko05213;ko05223	MAPK signaling pathway;ErbB signaling pathway;VEGF signaling pathway;Regulation of actin cytoskeleton;Focal adhesion;Tight junction;Gap junction;Insulin signaling pathway;GnRH signaling pathway;Melanogenesis;Natural killer cell mediated cytotoxicity;T cell receptor signaling pathway;B cell receptor signaling pathway;Fc epsilon RI signaling pathway;Chemokine signaling pathway;Long-term potentiatio…	K02833	3	10	14	14	3	4	4	3	4	4	9	9
118	1980;6532;9529;9530;13457;15489;23284;24579	100		881			52		60			IPI00000118;IPI00396335;IPI00386904	8;8;3	8;8;3	8;8;3	FALSE	Intercellular adhesion molecule 4;Landsteiner-Wiener blood group glycoprotein	ICAM4;LW	Isoform Long of Intercellular adhesion molecule 4;Isoform Short of Intercellular adhesion molecule 4	Q14773-1;Q14773;Q14773-2	ICAM4_HUMAN	ENST00000340992;ENST00000380770;ENST00000393717	OTTHUMP00000076843	NP_001535;NP_071772	PF03921	ICAM_N	Intercellular adhesion molecule (ICAM), N-terminal domain	GO:0005576;GO:0005886;GO:0016020;GO:0016021;GO:0031224;GO:0044425;GO:0044464	extracellular region;plasma membrane;membrane;integral to membrane;intrinsic to membrane;membrane part;cell part	GO:0005102;GO:0005178;GO:0005488;GO:0005515;GO:0032403	receptor binding;integrin binding;binding;protein binding;protein complex binding	GO:0007155;GO:0009987;GO:0016337;GO:0022610	cell adhesion;cellular process;cell-cell adhesion;biological adhesion					3	8	12	12	8	12	12	8	12	12	7	7
119	2760;2761;6426;9289;15776											IPI00000270	5	5	5	FALSE	Ribonuclease 7;Skin-derived antimicrobial protein 2	RNASE7;UNQ2516/PRO6006	Ribonuclease 7	Q9H1E1;A8K9I2	RNAS7_HUMAN	ENST00000298690	OTTHUMP00000028311;OTTHUMP00000195134	NP_115961	PF00074	RnaseA	Pancreatic ribonuclease	GO:0005576	extracellular region	GO:0003676;GO:0003824;GO:0004518;GO:0004519;GO:0004521;GO:0004522;GO:0004540;GO:0005488;GO:0016787;GO:0016788;GO:0016892;GO:0016894	nucleic acid binding;catalytic activity;nuclease activity;endonuclease activity;endoribonuclease activity;pancreatic ribonuclease activity;ribonuclease activity;binding;hydrolase activity;hydrolase activity, acting on ester bonds	GO:0002376;GO:0006950;GO:0006952;GO:0006955;GO:0009607;GO:0009617;GO:0042742;GO:0045087;GO:0050896;GO:0051704;GO:0051707	immune system process;response to stress;defense response;immune response;response to biotic stimulus;response to bacterium;defense response to bacterium;innate immune response;response to stimulus;multi-organism process;response to other organism	hsa:84659			K01172	1	5	7	7	5	7	7	5	7	7	1	1
120	3804;9376;13118;13119;13120;14292;15565;15566	101;102;103					55;83;86					IPI00000695	8	1	1	FALSE	Guanine nucleotide-binding protein subunit alpha-14	GNA14	Guanine nucleotide-binding protein subunit alpha-14	O95837;B1ALW3	GNA14_HUMAN	ENST00000341700	OTTHUMP00000021515	NP_004288	PF00503	G-alpha	G-protein alpha subunit	GO:0005834;GO:0019897;GO:0019898;GO:0032991;GO:0043234;GO:0044425;GO:0044459;GO:0044464	heterotrimeric G-protein complex;extrinsic to plasma membrane;extrinsic to membrane;macromolecular complex;protein complex;membrane part;plasma membrane part;cell part	GO:0000166;GO:0003824;GO:0003924;GO:0004871;GO:0005488;GO:0005525;GO:0016462;GO:0016787;GO:0016817;GO:0016818;GO:0017076;GO:0017111;GO:0019001;GO:0032553;GO:0032555;GO:0032561;GO:0060089	nucleotide binding;catalytic activity;GTPase activity;signal transducer activity;binding;GTP binding;pyrophosphatase activity;hydrolase activity;hydrolase activity, acting on acid anhydrides	GO:0006464;GO:0006471;GO:0007154;GO:0007165;GO:0007166;GO:0007186;GO:0008152;GO:0009987;GO:0019538;GO:0034960;GO:0043170;GO:0043283;GO:0043412;GO:0043687;GO:0044237;GO:0044238;GO:0044260;GO:0044267;GO:0050789;GO:0050794;GO:0065007	protein modification process;protein amino acid ADP-ribosylation;cell communication;signal transduction;cell surface receptor linked signal transduction;G-protein coupled receptor protein signaling pathway;metabolic process;cellular process	hsa:9630	ko04020	Calcium signaling pathway	K04636	1	8	9	9	1	1	1	1	1	1	4	3
121	2776;14514;17322	104;105					1;221					IPI00000816;IPI00793344;IPI00792761;IPI00795516	3;2;2;2	1;1;1;1	1;1;1;1	FALSE	14-3-3 protein epsilon;cDNA FLJ60092, highly similar to 14-3-3 protein epsilon (14-3-3E);cDNA FLJ51975, moderately similar to 14-3-3 protein epsilon (14-3-3E)	YWHAE	14-3-3 protein epsilon;22 kDa protein;cDNA FLJ60092, highly similar to 14-3-3 protein epsilon;cDNA FLJ51975, moderately similar to 14-3-3 protein epsilon	P62258;B3KY71;Q4VJB6;B4DJB0;B4DJF2	1433E_HUMAN;B4DJB0_HUMAN;B4DJF2_HUMAN	ENST00000264335	OTTHUMP00000166035;OTTHUMP00000182972;OTTHUMP00000182974;OTTHUMP00000182975;OTTHUMP00000182973	NP_006752	PF00244	2007-03-15	14-3-3 protein	GO:0016023;GO:0031410;GO:0031982;GO:0031988;GO:0042470;GO:0043226;GO:0043227;GO:0043229;GO:0043231;GO:0044424;GO:0044444;GO:0044464;GO:0048770;GO:0005739	cytoplasmic membrane-bounded vesicle;cytoplasmic vesicle;vesicle;membrane-bounded vesicle;melanosome;organelle;membrane-bounded organelle;intracellular organelle;intracellular membrane-bounded organelle;intracellular part;cytoplasmic part;cell part	GO:0005488;GO:0005515;GO:0019899;GO:0019904	binding;protein binding;enzyme binding;protein domain specific binding	GO:0007154;GO:0007165;GO:0007242;GO:0009987;GO:0044419;GO:0050789;GO:0050794;GO:0051704;GO:0065007;GO:0001764;GO:0006605;GO:0006810;GO:0006886;GO:0006928;GO:0009892;GO:0010563;GO:0010605;GO:0015031;GO:0016477;GO:0019220;GO:0019222;GO:0021766;GO:0021987;GO:0031323;GO:0031324;GO:0031399;GO:0031400;GO:0032268;GO:0032269;GO:0032502;GO:0035303;GO:0035304;GO:0035305;GO:0035308;GO:0045184;GO:0045936;GO:…	cell communication;signal transduction;intracellular signaling cascade;cellular process;interspecies interaction between organisms;regulation of biological process;regulation of cellular process;multi-organism process;biological regulation	hsa:7531	ko04110	Cell cycle	K06630	4	3	7	9	1	1	1	1	1	1	3	3
122	1161;6318;6319;19288;19415;22944											IPI00000874;IPI00640741;IPI00641244;IPI00011937;IPI00639945	6;6;3;2;2	5;5;2;2;2	5;5;2;2;2	FALSE	Peroxiredoxin-1;Thioredoxin peroxidase 2;Thioredoxin-dependent peroxide reductase 2;Proliferation-associated gene protein;Natural killer cell-enhancing factor A	PRDX1;PAGA;PAGB;TDPX2	Peroxiredoxin-1;19 kDa protein;11 kDa protein	Q06830;B2R4P2;B5BU26	PRDX1_HUMAN	ENST00000262746;ENST00000319248	OTTHUMP00000009234;OTTHUMP00000009235;OTTHUMP00000009237;OTTHUMP00000009236	NP_002565;NP_859047;NP_859048	PF10417;PF00578	1-cysPrx_C;AhpC-TSA	C-terminal domain of 1-Cys peroxiredoxin;AhpC/TSA family	GO:0005634;GO:0016023;GO:0031410;GO:0031982;GO:0031988;GO:0042470;GO:0043226;GO:0043227;GO:0043229;GO:0043231;GO:0044424;GO:0044444;GO:0044464;GO:0048770	nucleus;cytoplasmic membrane-bounded vesicle;cytoplasmic vesicle;vesicle;membrane-bounded vesicle;melanosome;organelle;membrane-bounded organelle;intracellular organelle;intracellular membrane-bounded organelle;intracellular part;cytoplasmic part	GO:0003824;GO:0004601;GO:0005488;GO:0005515;GO:0016209;GO:0016491;GO:0016684;GO:0051920	catalytic activity;peroxidase activity;binding;protein binding;antioxidant activity;oxidoreductase activity;oxidoreductase activity, acting on peroxide as acceptor;peroxiredoxin activity	GO:0000302;GO:0001501;GO:0006800;GO:0006950;GO:0006979;GO:0008152;GO:0008283;GO:0009056;GO:0009987;GO:0019725;GO:0032502;GO:0033554;GO:0034599;GO:0034614;GO:0042221;GO:0042542;GO:0042592;GO:0042743;GO:0042744;GO:0044237;GO:0044248;GO:0045454;GO:0048731;GO:0048856;GO:0050789;GO:0050794;GO:0050896;GO:0051716;GO:0055114;GO:0065007;GO:0065008;GO:0070301	response to reactive oxygen species;skeletal system development;oxygen and reactive oxygen species metabolic process;response to stress;response to oxidative stress;metabolic process;cell proliferation;catabolic process;cellular process	hsa:5052			K03386	5	6	9	9	5	7	7	5	7	7	4	2
123	93;5780;11882;14657;23869;24668	106					1					IPI00001639	6	6	6	FALSE	Importin subunit beta-1;Karyopherin subunit beta-1;Nuclear factor P97;Importin-90	KPNB1;NTF97	Importin subunit beta-1	Q14974;B2RBR9;Q53XN2	IMB1_HUMAN	ENST00000290158	OTTHUMP00000035030;OTTHUMP00000181581	NP_002256	PF00514;PF02985;PF03810	Arm;HEAT;IBN_N	Armadillo/beta-catenin-like repeat;HEAT repeat;Importin-beta N-terminal domain	GO:0005643;GO:0005654;GO:0005829;GO:0032991;GO:0043234;GO:0044422;GO:0044424;GO:0044425;GO:0044428;GO:0044444;GO:0044446;GO:0044464;GO:0046930	nuclear pore;nucleoplasm;cytosol;macromolecular complex;protein complex;organelle part;intracellular part;membrane part;nuclear part;cytoplasmic part;intracellular organelle part;cell part;pore complex	GO:0005048;GO:0005488;GO:0005515;GO:0008139;GO:0008270;GO:0019904;GO:0042277;GO:0043167;GO:0043169;GO:0046872;GO:0046914	signal sequence binding;binding;protein binding;nuclear localization sequence binding;zinc ion binding;protein domain specific binding;peptide binding;ion binding;cation binding;metal ion binding;transition metal ion binding	GO:0000059;GO:0000060;GO:0006461;GO:0006605;GO:0006606;GO:0006607;GO:0006810;GO:0006886;GO:0006913;GO:0009987;GO:0010926;GO:0015031;GO:0016043;GO:0017038;GO:0022607;GO:0034621;GO:0034622;GO:0043623;GO:0043933;GO:0044419;GO:0045184;GO:0046907;GO:0051169;GO:0051170;GO:0051234;GO:0051649;GO:0051704;GO:0065003	protein import into nucleus, docking;protein import into nucleus, translocation;protein complex assembly;protein targeting;protein import into nucleus;NLS-bearing substrate import into nucleus;transport;intracellular protein transport	hsa:3837				1	6	7	8	6	7	8	6	7	8	6	6
124	2696;2716;4646;8613;8614;10529;19127;25674	107;108					250;295					IPI00001952	8	8	8	FALSE	Endonuclease domain-containing 1 protein	ENDOD1;KIAA0830	Endonuclease domain-containing 1 protein	O94919;A8K6K8	ENDD1_HUMAN	ENST00000278505		NP_055851	PF01223	Endonuclease_NS	DNA/RNA non-specific endonuclease	GO:0005576	extracellular region	GO:0003676;GO:0003824;GO:0004518;GO:0004519;GO:0005488;GO:0016787;GO:0016788;GO:0043167;GO:0043169;GO:0046872	nucleic acid binding;catalytic activity;nuclease activity;endonuclease activity;binding;hydrolase activity;hydrolase activity, acting on ester bonds;ion binding;cation binding;metal ion binding			hsa:23052	ko04210	Apoptosis	K01173	1	8	9	10	8	9	10	8	9	10	6	6
125	64;8823;9658;22942											IPI00002134;IPI00909766;IPI00607716	4;4;1	4;4;1	4;4;1	FALSE	26S proteasome non-ATPase regulatory subunit 5;26S proteasome subunit S5B;26S protease subunit S5 basic;cDNA FLJ52877, highly similar to 26S proteasome non-ATPase regulatory subunit 5	PSMD5;KIAA0072	26S proteasome non-ATPase regulatory subunit 5;cDNA FLJ52877, highly similar to 26S proteasome non-ATPase regulatory subunit 5	Q16401;A8K4T6;B4DZM8	PSMD5_HUMAN;B4DZM8_HUMAN	ENST00000210313	OTTHUMP00000021990	NP_005038	PF10508	Proteasom_PSMB	Proteasome non-ATPase 26S subunit	GO:0000502;GO:0005634;GO:0005829;GO:0032991;GO:0043226;GO:0043227;GO:0043229;GO:0043231;GO:0043234;GO:0044424;GO:0044444;GO:0044464	proteasome complex;nucleus;cytosol;macromolecular complex;organelle;membrane-bounded organelle;intracellular organelle;intracellular membrane-bounded organelle;protein complex;intracellular part;cytoplasmic part;cell part	GO:0005488	binding	GO:0006508;GO:0006511;GO:0008152;GO:0009056;GO:0009057;GO:0009987;GO:0010498;GO:0019538;GO:0019941;GO:0022402;GO:0030163;GO:0031145;GO:0034960;GO:0034962;GO:0043085;GO:0043086;GO:0043161;GO:0043170;GO:0043283;GO:0043285;GO:0043632;GO:0044092;GO:0044093;GO:0044237;GO:0044238;GO:0044248;GO:0044257;GO:0044260;GO:0044265;GO:0044267;GO:0050790;GO:0051340;GO:0051351;GO:0051352;GO:0051436;GO:0051437;GO:…	proteolysis;ubiquitin-dependent protein catabolic process;metabolic process;catabolic process;macromolecule catabolic process;cellular process;proteasomal protein catabolic process;protein metabolic process;modification-dependent protein catabolic process	hsa:5711			K06692	3	4	5	5	4	5	5	4	5	5	1	1
126	9734;19000;20594;24238;25299;25506;25864											IPI00002230;IPI00790972	7;2	7;2	7;2	FALSE	Arylacetamide deacetylase-like 1;Neutral cholesterol ester hydrolase	AADACL1;KIAA1363	arylacetamide deacetylase-like 1	Q6PIU2	ADCL1_HUMAN	ENST00000273512	OTTHUMP00000173605	NP_065843	PF07859	Abhydrolase_3	alpha/beta hydrolase fold	GO:0000267;GO:0005624;GO:0005626;GO:0005783;GO:0005792;GO:0016021;GO:0031224;GO:0042598;GO:0043226;GO:0043227;GO:0043229;GO:0043231;GO:0044424;GO:0044425;GO:0044444;GO:0044464	cell fraction;membrane fraction;insoluble fraction;endoplasmic reticulum;microsome;integral to membrane;intrinsic to membrane;vesicular fraction;organelle;membrane-bounded organelle;intracellular organelle;intracellular membrane-bounded organelle	GO:0003824;GO:0004091;GO:0016787;GO:0016788	catalytic activity;carboxylesterase activity;hydrolase activity;hydrolase activity, acting on ester bonds	GO:0006629;GO:0008152;GO:0009056;GO:0016042;GO:0044238	lipid metabolic process;metabolic process;catabolic process;lipid catabolic process;primary metabolic process	hsa:57552				2	7	7	7	7	7	7	7	7	7	7	6
127	1116;1350;1351;2317;3209;3276;3375;3747;4888;5494;6289;7714;7715;8516;10293;11889;12185;13751;14151;17673;20109;20110;20284;21659;21660;23186;23270;26503	109;110;111;112;113					285;300;305;332;333					IPI00002375;IPI00872080;IPI00303200	28;19;1	28;19;1	9;0;0	FALSE	Tropomodulin-1;Erythrocyte tropomodulin;Putative uncharacterized protein TMOD1	TMOD1;D9S57E;TMOD	Tropomodulin-1;Putative uncharacterized protein TMOD1 (Fragment)	P28289;B2RB77;A8MVS9	TMOD1_HUMAN;A8MVS9_HUMAN	ENST00000259365;ENST00000395211;ENST00000395208	OTTHUMP00000021743	NP_003266	PF03250	Tropomodulin	Tropomodulin	GO:0005634;GO:0005856;GO:0030016;GO:0043226;GO:0043227;GO:0043228;GO:0043229;GO:0043231;GO:0043232;GO:0043292;GO:0044424;GO:0044444;GO:0044464	nucleus;cytoskeleton;myofibril;organelle;membrane-bounded organelle;non-membrane-bounded organelle;intracellular organelle;intracellular membrane-bounded organelle;intracellular non-membrane-bounded organelle;contractile fiber;intracellular part	GO:0003779;GO:0005488;GO:0005515;GO:0005523;GO:0008092	actin binding;binding;protein binding;tropomyosin binding;cytoskeletal protein binding	GO:0006996;GO:0007010;GO:0009987;GO:0010926;GO:0010927;GO:0016043;GO:0022607;GO:0030029;GO:0030036;GO:0030239;GO:0031032;GO:0032502;GO:0048646	organelle organization;cytoskeleton organization;cellular process;anatomical structure formation;cellular component assembly involved in morphogenesis;cellular component organization;cellular component assembly;actin filament-based process	hsa:7111			K10370	3	28	39	39	28	39	39	9	10	10	23	27
128	145;1802;3088;3322;3331;3332;5791;5845;6584;6623;11989;12244;13558;13559;13973;13974;13982;13983;14203;14204;16380;19317;19318;21891;23863;24050;24165	114;115;116;117;118;119	25;26;27;28;29	59;882;883;884	11;12	19;20	44;83;92;198;204;610	125;172;237;337;473	84;89;188;190	237;337	291;337	IPI00002406;IPI00554618	27;26	27;26	27;26	FALSE	Lutheran blood group glycoprotein;B-CAM cell surface glycoprotein;Auberger B antigen;F8/G253 antigen	BCAM;LU;MSK19	Lutheran blood group glycoprotein;basal cell adhesion molecule isoform 2 precursor	P50895;A8MYF9;A9LST5;A9YWT4;A9YWT5;A9YWT6;A9YWT7	LU_HUMAN	ENST00000270233	OTTHUMP00000077494	NP_005572;NP_001013275	PF08205;PF00047;PF07686	C2-set_2;ig;V-set	CD80-like C2-set immunoglobulin domain;Immunoglobulin domain;Immunoglobulin V-set domain	GO:0005887;GO:0009897;GO:0016021;GO:0031224;GO:0031226;GO:0044425;GO:0044459;GO:0044464	integral to plasma membrane;external side of plasma membrane;integral to membrane;intrinsic to membrane;intrinsic to plasma membrane;membrane part;plasma membrane part;cell part	GO:0004871;GO:0004872;GO:0004888;GO:0005055;GO:0005488;GO:0005515;GO:0043236;GO:0050840;GO:0060089	signal transducer activity;receptor activity;transmembrane receptor activity;laminin receptor activity;binding;protein binding;laminin binding;extracellular matrix binding;molecular transducer activity	GO:0007154;GO:0007155;GO:0007160;GO:0007165;GO:0009987;GO:0022610;GO:0031589;GO:0050789;GO:0050794;GO:0065007	cell communication;cell adhesion;cell-matrix adhesion;signal transduction;cellular process;biological adhesion;cell-substrate adhesion;regulation of biological process;regulation of cellular process;biological regulation	hsa:4059			K06578	2	27	52	52	27	52	52	27	52	52	24	26
129	855;1740;1922;3304;5764;5969;9942;12476;14467;19621;20320;20747;23207;24756	120;121				21;22	199;342				286;364	IPI00002460;IPI00514510;IPI00021771	14;14;14	14;14;14	14;14;14	FALSE	cDNA, FLJ92798, highly similar to Homo sapiens annexin A7 (ANXA7), transcript variant 2, mRNA;Annexin A7;Annexin-7;Annexin VII;Synexin	ANXA7;ANX7;SNX;OK/SW-cl.95	cDNA, FLJ92798, highly similar to Homo sapiens annexin A7 (ANXA7), transcript variant 2, mRNA;Isoform 1 of Annexin A7;Isoform 2 of Annexin A7	B2R657;P20073-1;P20073;B2R7L2;Q53HM8;P20073-2;B4DHY4;B4DT77;B4DWU2	B2R657_HUMAN;ANXA7_HUMAN	ENST00000372919;ENST00000394847;ENST00000372921	OTTHUMP00000019813;OTTHUMP00000019812	NP_004025;NP_001147	PF00191	Annexin	Annexin			GO:0005488;GO:0005509;GO:0005543;GO:0005544;GO:0008289;GO:0043167;GO:0043169;GO:0046872;GO:0005515;GO:0048306	binding;calcium ion binding;phospholipid binding;calcium-dependent phospholipid binding;lipid binding;ion binding;cation binding;metal ion binding;protein binding;calcium-dependent protein binding			hsa:310				3	14	17	17	14	17	17	14	17	17	4	8
130	247;2883;4244;6823;17263;18705;20453;20954;22983;23074			60					223			IPI00784764;IPI00002483;REV_IPI00872857;REV_IPI00413447;REV_IPI00477614	10;10;1;1;1	10;10;1;1;1	10;10;1;1;1	FALSE	Zinc transporter 1;Solute carrier family 30 member 1	SLC30A1;ZNT1	solute carrier family 30 (zinc transporter), member 1;Zinc transporter 1	Q0VAK9;Q96KD7;Q9Y6M5	ZNT1_HUMAN	ENST00000367001	OTTHUMP00000035052;OTTHUMP00000042570	NP_067017	PF01545	Cation_efflux	Cation efflux family	GO:0005886;GO:0016020;GO:0016021;GO:0031224;GO:0044425;GO:0044464	plasma membrane;membrane;integral to membrane;intrinsic to membrane;membrane part;cell part	GO:0005488;GO:0008270;GO:0043167;GO:0043169;GO:0046872;GO:0046914	binding;zinc ion binding;ion binding;cation binding;metal ion binding;transition metal ion binding	GO:0000041;GO:0006810;GO:0006811;GO:0006812;GO:0006829;GO:0030001;GO:0051234	transition metal ion transport;transport;ion transport;cation transport;zinc ion transport;metal ion transport;establishment of localization					5	10	10	10	10	10	10	10	10	10	5	7
131	804;4597;4598;4599;22705;26549			61		23			39		53	IPI00002541	6	1	1	FALSE	CD44	CD44;hCG_1811182	CD44 antigen isoform 5 precursor	B6EAT9;O95370;Q86UZ1	B6EAT9_HUMAN	ENST00000263398;ENST00000278385		NP_001001392	PF00193	Xlink	Extracellular link domain	GO:0016020;GO:0044464	membrane;cell part	GO:0001871;GO:0005488;GO:0005539;GO:0005540;GO:0030246;GO:0030247	pattern binding;binding;glycosaminoglycan binding;hyaluronic acid binding;carbohydrate binding;polysaccharide binding	GO:0007155;GO:0009987;GO:0022610	cell adhesion;cellular process;biological adhesion					1	6	9	9	1	1	1	1	1	1	5	5
132	1446;1447;2436;2437;7326;7327;8158;8159;8479;8480;12097;12098;22471;24019	122;123;124		62;885			45;48;191		247;253			IPI00003269	14	2	2	FALSE	Beta-actin-like protein 2;Kappa-actin	ACTBL2	Beta-actin-like protein 2	Q562R1;B2RPJ1	ACTBL_HUMAN	ENST00000306758		NP_001017992	PF00022	Actin	Actin	GO:0005737;GO:0005856;GO:0043226;GO:0043228;GO:0043229;GO:0043232;GO:0044424;GO:0044464	cytoplasm;cytoskeleton;organelle;non-membrane-bounded organelle;intracellular organelle;intracellular non-membrane-bounded organelle;intracellular part;cell part	GO:0000166;GO:0001882;GO:0001883;GO:0005488;GO:0005515;GO:0005524;GO:0017076;GO:0030554;GO:0032553;GO:0032555;GO:0032559	nucleotide binding;nucleoside binding;purine nucleoside binding;binding;protein binding;ATP binding;purine nucleotide binding;adenyl nucleotide binding;ribonucleotide binding;purine ribonucleotide binding;adenyl ribonucleotide binding			hsa:345651				1	14	20	23	2	3	3	2	3	3	14	13
133	116;9903;13104;13243;15451;20772;20773					24					25	IPI00003348;IPI00790302;IPI00790896;IPI00797969	7;6;6;6	7;6;6;6	4;3;3;3	FALSE	Guanine nucleotide-binding protein G(I)/G(S)/G(T) subunit beta-2;Transducin beta chain 2;G protein subunit beta-2	GNB2	Guanine nucleotide-binding protein G(I)/G(S)/G(T) subunit beta-2;28 kDa protein;26 kDa protein;17 kDa protein	P62879;B3KPU1;Q6FHM2	GBB2_HUMAN	ENST00000303210;ENST00000393924;ENST00000393926	OTTHUMP00000025228;OTTHUMP00000174595;OTTHUMP00000174601;OTTHUMP00000174602;OTTHUMP00000174603;OTTHUMP00000174604;OTTHUMP00000174605	NP_005264	PF00400	WD40	WD domain, G-beta repeat			GO:0003824;GO:0003924;GO:0004871;GO:0016462;GO:0016787;GO:0016817;GO:0016818;GO:0017111;GO:0060089	catalytic activity;GTPase activity;signal transducer activity;pyrophosphatase activity;hydrolase activity;hydrolase activity, acting on acid anhydrides;hydrolase activity, acting on acid anhydrides, in phosphorus-containing anhydrides	GO:0007154;GO:0007165;GO:0007166;GO:0007186;GO:0007242;GO:0009719;GO:0009725;GO:0009755;GO:0009987;GO:0010033;GO:0032870;GO:0042221;GO:0050789;GO:0050794;GO:0050896;GO:0051716;GO:0065007	cell communication;signal transduction;cell surface receptor linked signal transduction;G-protein coupled receptor protein signaling pathway;intracellular signaling cascade;response to endogenous stimulus;response to hormone stimulus	hsa:2783	ko04062	Chemokine signaling pathway	K04537	4	7	7	7	7	7	7	4	4	4	3	3
134	1775;8298;19146;21933	125					197					IPI00003362	4	1	1	FALSE	78 kDa glucose-regulated protein;GRP 78;Heat shock 70 kDa protein 5;Immunoglobulin heavy chain-binding protein;Endoplasmic reticulum lumenal Ca(2+)-binding protein grp78	HSPA5;GRP78	HSPA5 protein	P11021;B0QZ61;B4DEF7;Q2KHP4	GRP78_HUMAN	ENST00000324460	OTTHUMP00000022124	NP_005338	PF00012	HSP70	Hsp70 protein	GO:0005634;GO:0005788;GO:0005793;GO:0009986;GO:0016021;GO:0016023;GO:0030176;GO:0031224;GO:0031227;GO:0031300;GO:0031301;GO:0031410;GO:0031974;GO:0031982;GO:0031988;GO:0042470;GO:0043226;GO:0043227;GO:0043229;GO:0043231;GO:0043233;GO:0044422;GO:0044424;GO:0044425;GO:0044432;GO:0044444;GO:0044446;GO:0044464;GO:0048471;GO:0048770;GO:0070013	nucleus;endoplasmic reticulum lumen;ER-Golgi intermediate compartment;cell surface;integral to membrane;cytoplasmic membrane-bounded vesicle;integral to endoplasmic reticulum membrane;intrinsic to membrane;intrinsic to endoplasmic reticulum membrane	GO:0000166;GO:0001882;GO:0001883;GO:0004857;GO:0004866;GO:0004869;GO:0005488;GO:0005509;GO:0005515;GO:0005524;GO:0017076;GO:0030234;GO:0030414;GO:0030554;GO:0030674;GO:0032553;GO:0032555;GO:0032559;GO:0043027;GO:0043028;GO:0043167;GO:0043169;GO:0046872;GO:0051082	nucleotide binding;nucleoside binding;purine nucleoside binding;enzyme inhibitor activity;endopeptidase inhibitor activity;cysteine-type endopeptidase inhibitor activity;binding;calcium ion binding;protein binding;ATP binding;purine nucleotide binding	GO:0006916;GO:0006950;GO:0007154;GO:0009267;GO:0009605;GO:0009987;GO:0009991;GO:0010466;GO:0010941;GO:0031667;GO:0031668;GO:0031669;GO:0033554;GO:0042149;GO:0042594;GO:0042981;GO:0043066;GO:0043067;GO:0043069;GO:0043086;GO:0043154;GO:0043281;GO:0044092;GO:0048519;GO:0048523;GO:0050789;GO:0050790;GO:0050793;GO:0050794;GO:0050896;GO:0051093;GO:0051336;GO:0051346;GO:0051716;GO:0052547;GO:0052548;GO:…	anti-apoptosis;response to stress;cell communication;cellular response to starvation;response to external stimulus;cellular process;response to extracellular stimulus;negative regulation of peptidase activity;regulation of cell death	hsa:3309			K09490	1	4	7	12	1	1	1	1	1	1	4	2
135	14959	126		63;64;65			439		431;440;441			IPI00003392	1	1	1	FALSE	Transmembrane protein 5	TMEM5	Transmembrane protein 5	Q9Y2B1;A8K017	TMEM5_HUMAN	ENST00000261234	OTTHUMP00000168333	NP_055069				GO:0005887;GO:0016021;GO:0031224;GO:0031226;GO:0044425;GO:0044459;GO:0044464	integral to plasma membrane;integral to membrane;intrinsic to membrane;intrinsic to plasma membrane;membrane part;plasma membrane part;cell part					hsa:10329				1	1	3	4	1	3	4	1	3	4	0	1
136	3083;6373;6564;9907;15160;15618;16040;20007;20008;20187;22127;25528;25915	127;128					703;811					IPI00003831;IPI00219258;IPI00219256;IPI00219259;IPI00219257;IPI00219260;IPI00219261;IPI00219262	13;13;12;12;12;12;12;12	1;1;1;1;1;1;1;1	1;1;1;1;1;1;1;1	FALSE	Plasma membrane calcium-transporting ATPase 3;Plasma membrane calcium ATPase isoform 3;Plasma membrane calcium pump isoform 3	ATP2B3	Isoform XB of Plasma membrane calcium-transporting ATPase 3;Isoform ZB of Plasma membrane calcium-transporting ATPase 3;Isoform XA of Plasma membrane calcium-transporting ATPase 3;Isoform XE of Plasma membrane calcium-transporting ATPase 3;Isoform ZA of Pl	Q16720-1;Q16720;Q16720-4;Q16720-2;Q16720-5;Q16720-3;Q16720-6;Q16720-7;A1L3B5;Q16720-8	AT2B3_HUMAN	ENST00000263519;ENST00000328831;ENST00000349466;ENST00000359149;ENST00000370181	OTTHUMP00000025917;OTTHUMP00000025916;OTTHUMP00000025918	NP_001001344;NP_068768	PF00689;PF00690;PF00122;PF00702	Cation_ATPase_C;Cation_ATPase_N;E1-E2_ATPase;Hydrolase	Cation transporting ATPase, C-terminus;Cation transporter/ATPase, N-terminus;E1-E2 ATPase;haloacid dehalogenase-like hydrolase	GO:0005794;GO:0005886;GO:0016020;GO:0016021;GO:0031224;GO:0043226;GO:0043227;GO:0043229;GO:0043231;GO:0044424;GO:0044425;GO:0044444;GO:0044464	Golgi apparatus;plasma membrane;membrane;integral to membrane;intrinsic to membrane;organelle;membrane-bounded organelle;intracellular organelle;intracellular membrane-bounded organelle;intracellular part;membrane part;cytoplasmic part;cell part	GO:0000166;GO:0000287;GO:0001882;GO:0001883;GO:0003824;GO:0005215;GO:0005388;GO:0005488;GO:0005509;GO:0005515;GO:0005516;GO:0005524;GO:0008324;GO:0015075;GO:0015082;GO:0015085;GO:0015399;GO:0015405;GO:0015662;GO:0016462;GO:0016787;GO:0016817;GO:0016818;GO:0016820;GO:0016887;GO:0017076;GO:0017111;GO:0019829;GO:0022804;GO:0022857;GO:0022890;GO:0022891;GO:0022892;GO:0030554;GO:0032553;GO:0032555;GO:…	nucleotide binding;magnesium ion binding;nucleoside binding;purine nucleoside binding;catalytic activity;transporter activity;calcium-transporting ATPase activity;binding;calcium ion binding;protein binding;calmodulin binding;ATP binding	GO:0006139;GO:0006163;GO:0006164;GO:0006753;GO:0006754;GO:0006807;GO:0006810;GO:0006811;GO:0006812;GO:0006816;GO:0008152;GO:0009058;GO:0009117;GO:0009141;GO:0009142;GO:0009144;GO:0009145;GO:0009150;GO:0009152;GO:0009165;GO:0009199;GO:0009201;GO:0009205;GO:0009206;GO:0009259;GO:0009260;GO:0009987;GO:0015674;GO:0030001;GO:0044237;GO:0044238;GO:0044249;GO:0046034;GO:0046483;GO:0051234;GO:0055086;GO:…	nucleobase, nucleoside, nucleotide and nucleic acid metabolic process;purine nucleotide metabolic process;purine nucleotide biosynthetic process;nucleoside phosphate metabolic process;ATP biosynthetic process;nitrogen compound metabolic process;transport	hsa:492	ko04020	Calcium signaling pathway	K05850	8	13	16	16	1	1	1	1	1	1	8	6
137	802;1047;12105											IPI00003856;IPI00719806;IPI00719366;IPI00853433	3;2;2;1	3;2;2;1	3;2;2;1	FALSE	V-type proton ATPase subunit E 1;Vacuolar proton pump subunit E 1;V-ATPase 31 kDa subunit;cDNA FLJ51833, highly similar to Homo sapiens ATPase, H+ transporting, lysosomal 31kDa, V1 subunit E1 (ATP6V1E1), transcript variant 2, mRNA;Putative uncharacterized protein ATP6V1E1;cDNA, FLJ78840, highly similar to Homo sapiens ATPase, H+ transporting, lysosomal 31 kDa, V1 subunit 0E1 (ATP6V1E1)	ATP6V1E1;ATP6E;ATP6E2	V-type proton ATPase subunit E 1;vacuolar H+ ATPase E1 isoform b;vacuolar H+ ATPase E1 isoform c	P36543;Q53Y06;A8MUE4;A8MUN4	VATE1_HUMAN;A8MUE4_HUMAN;A8MUN4_HUMAN	ENST00000253413;ENST00000399798;ENST00000399796	OTTHUMP00000065606	NP_001687;NP_001034455;NP_001034456	PF01991	vATP-synt_E	ATP synthase (E/31 kDa) subunit	GO:0032991;GO:0033178;GO:0043234;GO:0044425;GO:0044464;GO:0005739;GO:0043226;GO:0043227;GO:0043229;GO:0043231;GO:0044424;GO:0044444	macromolecular complex;proton-transporting two-sector ATPase complex, catalytic domain;protein complex;membrane part;cell part;mitochondrion;organelle;membrane-bounded organelle;intracellular organelle;intracellular membrane-bounded organelle	GO:0003824;GO:0005215;GO:0005488;GO:0005515;GO:0008324;GO:0015075;GO:0015077;GO:0015078;GO:0015399;GO:0015405;GO:0016462;GO:0016787;GO:0016817;GO:0016818;GO:0016820;GO:0016887;GO:0017111;GO:0019829;GO:0022804;GO:0022857;GO:0022890;GO:0022891;GO:0022892;GO:0042623;GO:0042625;GO:0042626;GO:0043492;GO:0046961;GO:0008553;GO:0015662	catalytic activity;transporter activity;binding;protein binding;cation transmembrane transporter activity;ion transmembrane transporter activity;monovalent inorganic cation transmembrane transporter activity;hydrogen ion transmembrane transporter activity	GO:0006139;GO:0006163;GO:0006164;GO:0006753;GO:0006754;GO:0006807;GO:0006810;GO:0006811;GO:0006812;GO:0006818;GO:0008152;GO:0009058;GO:0009117;GO:0009141;GO:0009142;GO:0009144;GO:0009145;GO:0009150;GO:0009152;GO:0009165;GO:0009199;GO:0009201;GO:0009205;GO:0009206;GO:0009259;GO:0009260;GO:0009987;GO:0015672;GO:0015985;GO:0015986;GO:0015992;GO:0034220;GO:0044237;GO:0044238;GO:0044249;GO:0046034;GO:…	nucleobase, nucleoside, nucleotide and nucleic acid metabolic process;purine nucleotide metabolic process;purine nucleotide biosynthetic process;nucleoside phosphate metabolic process;ATP biosynthetic process;nitrogen compound metabolic process;transport	hsa:529	ko00190;ko05110;ko05120	Oxidative phosphorylation;Vibrio cholerae infection;Epithelial cell signaling in Helicobacter pylori infection	K02150	4	3	4	4	3	4	4	3	4	4	1	1
138	871;1055;1774;4733;7461;8298;8299;12096;12622;13176;13177;13669;13871;14944;15600;15601;18264;18265;18266;18389;19145;20933;21935;22189;23753;23754;23876;24065;25156	129;130;131;132;133		66;67;886			61;122;127;237;549		330;355;360			IPI00003865;IPI00037070;IPI00910870;IPI00880019;IPI00844513	29;25;15;4;3	24;20;11;3;3	17;13;9;3;1	FALSE	Heat shock cognate 71 kDa protein;Heat shock 70 kDa protein 8;cDNA FLJ59163, highly similar to Heat shock cognate 71 kDa protein	HSPA8;HSC70;HSP73;HSPA10	Isoform 1 of Heat shock cognate 71 kDa protein;Isoform 2 of Heat shock cognate 71 kDa protein;cDNA FLJ59163, highly similar to Heat shock cognate 71 kDa protein	P11142-1;P11142;A8K7Q2;B3KTV0;B4E1Q1;Q53GZ6;Q96BE0;Q96H53;Q96IS6;Q9NWW3;Q9NZ87;P11142-2;Q53HF2;B4DTX2	HSP7C_HUMAN;B4DTX2_HUMAN	ENST00000227378;ENST00000392773		NP_006588;NP_694881	PF00012	HSP70	Hsp70 protein	GO:0009986;GO:0016023;GO:0031410;GO:0031982;GO:0031988;GO:0042470;GO:0043226;GO:0043227;GO:0043229;GO:0043231;GO:0044424;GO:0044444;GO:0044464;GO:0048770	cell surface;cytoplasmic membrane-bounded vesicle;cytoplasmic vesicle;vesicle;membrane-bounded vesicle;melanosome;organelle;membrane-bounded organelle;intracellular organelle;intracellular membrane-bounded organelle;intracellular part;cytoplasmic part	GO:0000166;GO:0001882;GO:0001883;GO:0003824;GO:0005488;GO:0005515;GO:0005524;GO:0016462;GO:0016787;GO:0016817;GO:0016818;GO:0016887;GO:0017076;GO:0017111;GO:0030554;GO:0032553;GO:0032555;GO:0032559;GO:0042623	nucleotide binding;nucleoside binding;purine nucleoside binding;catalytic activity;binding;protein binding;ATP binding;pyrophosphatase activity;hydrolase activity;hydrolase activity, acting on acid anhydrides	GO:0006457;GO:0006950;GO:0006986;GO:0008152;GO:0009607;GO:0009987;GO:0010033;GO:0019538;GO:0034960;GO:0042221;GO:0043170;GO:0043283;GO:0044237;GO:0044238;GO:0044260;GO:0044267;GO:0050896;GO:0051789	protein folding;response to stress;response to unfolded protein;metabolic process;response to biotic stimulus;cellular process;response to organic substance;protein metabolic process;cellular biopolymer metabolic process;response to chemical stimulus	hsa:3312	ko04010;ko04612	MAPK signaling pathway;Antigen processing and presentation	K03283	5	29	40	44	24	35	37	17	27	28	26	21
139	8057;12005											IPI00003894	2	2	2	FALSE	RING finger protein 11;Sid 1669	RNF11;CGI-123	RING finger protein 11	Q9Y3C5;A8KAI2;Q5T7R8	RNF11_HUMAN	ENST00000242719	OTTHUMP00000009895	NP_055187	PF00097	zf-C3HC4	Zinc finger, C3HC4 type (RING finger)	GO:0000151;GO:0032991;GO:0043234;GO:0044424;GO:0044464	ubiquitin ligase complex;macromolecular complex;protein complex;intracellular part;cell part	GO:0003676;GO:0003677;GO:0005488;GO:0005515;GO:0008270;GO:0043167;GO:0043169;GO:0046872;GO:0046914	nucleic acid binding;DNA binding;binding;protein binding;zinc ion binding;ion binding;cation binding;metal ion binding;transition metal ion binding	GO:0006464;GO:0008152;GO:0009987;GO:0016567;GO:0019538;GO:0032446;GO:0034960;GO:0042787;GO:0043170;GO:0043283;GO:0043412;GO:0043687;GO:0044237;GO:0044238;GO:0044260;GO:0044267;GO:0070647	protein modification process;metabolic process;cellular process;protein ubiquitination;protein metabolic process;protein modification by small protein conjugation;cellular biopolymer metabolic process	hsa:26994			K11980	1	2	2	2	2	2	2	2	2	2	1	1
140	5156;14302;20006;20986;22774	134					242					IPI00003909;IPI00872343;IPI00816836	5;5;4	1;1;1	1;1;1	FALSE	Solute carrier family 2, facilitated glucose transporter member 3;Glucose transporter type 3, brain;Solute carrier family 2 (Facilitated glucose transporter), member 3 variant	SLC2A3;GLUT3	Solute carrier family 2, facilitated glucose transporter member 3;54 kDa protein;Solute carrier family 2 (Facilitated glucose transporter), member 3 variant (Fragment)	P11169;B2R606;Q59F54	GTR3_HUMAN;Q59F54_HUMAN	ENST00000075120;ENST00000396584	OTTHUMP00000165065;OTTHUMP00000166485	NP_008862	PF00083	Sugar_tr	Sugar (and other) transporter	GO:0005737;GO:0005886;GO:0016020;GO:0016021;GO:0031224;GO:0044424;GO:0044425;GO:0044464	cytoplasm;plasma membrane;membrane;integral to membrane;intrinsic to membrane;intracellular part;membrane part;cell part	GO:0005215;GO:0005351;GO:0005355;GO:0005402;GO:0008324;GO:0015075;GO:0015144;GO:0015145;GO:0015149;GO:0015291;GO:0015293;GO:0015294;GO:0015295;GO:0022804;GO:0022857;GO:0022891;GO:0022892;GO:0051119	transporter activity;sugar:hydrogen symporter activity;glucose transmembrane transporter activity;cation:sugar symporter activity;cation transmembrane transporter activity;ion transmembrane transporter activity	GO:0005975;GO:0006810;GO:0008152;GO:0008643;GO:0008645;GO:0009987;GO:0015749;GO:0015758;GO:0044238;GO:0051234;GO:0055085	carbohydrate metabolic process;transport;metabolic process;carbohydrate transport;hexose transport;cellular process;monosaccharide transport;glucose transport;primary metabolic process;establishment of localization;transmembrane transport	hsa:6515			K08142	3	5	7	8	1	2	2	1	2	2	4	4
141	2329;2925;3739;3740;4167;4232;5080;5730;6883;6985;7099;7374;7375;7376;9368;9369;9690;9691;10115;10395;10949;10950;11900;11901;11971;11972;12078;13893;13894;13952;14099;14100;16260;16261;19132;20340;20753;21286;21287;21371;21372;21637;21638;21893;21894;22523;22524;22920;23259;23594;23595;23596;23823;23891;23892;23893;24053;24073;25259;25260;25477;26768	135;136;137;138;139		68;69;70;71;72;73;74;887;888;889;890	13	25;26;27;28;29	368;377;395;667;693		258;389;629;632;634;718;720;722;735;742;744	224	224;240;306;416;480	IPI00003921;IPI00553103;IPI00218698;IPI00218700;IPI00791144;IPI00218701;IPI00877070;IPI00739613;IPI00024062;IPI00645410;IPI00646098;IPI00256095;IPI00641850;IPI00641968;IPI00747462;IPI00643553;IPI00383844;IPI00647052;IPI00643241	62;60;60;50;50;50;50;48;2;2;2;2;2;2;1;1;1;1;1	62;60;60;50;50;50;50;48;2;2;2;2;2;2;1;1;1;1;1	3;1;1;0;0;0;0;0;0;0;0;0;0;0;0;0;0;0;0	FALSE	Protein 4.1;Band 4.1;P4.1;EPB4.1;4.1R;EPB41 protein;Putative uncharacterized protein EPB41	EPB41;E41P	Isoform 1 of Protein 4.1;Isoform 7 of Protein 4.1;Isoform 3 of Protein 4.1;Isoform 5 of Protein 4.1;EPB41 protein;Isoform 6 of Protein 4.1;Putative uncharacterized protein EPB41 (Fragment);EPB41 protein	P11171-1;P11171;P11171-7;P11171-3;Q4VB86;P11171-5;B1ALH8;Q4VB87;P11171-6;A8MU61;Q29RX4	41_HUMAN;Q4VB87_HUMAN;A8MU61_HUMAN;Q29RX4_HUMAN	ENST00000343067;ENST00000347529;ENST00000349460;ENST00000356093;ENST00000358989;ENST00000373798;ENST00000398865;ENST00000398861;ENST00000398850;ENST00000398863	OTTHUMP00000003770;OTTHUMP00000003771;OTTHUMP00000003773;OTTHUMP00000003774	NP_976217;NP_976218	PF05902;PF08736;PF09380;PF00373;PF09379;PF04382	4_1_CTD;FA;FERM_C;FERM_M;FERM_N;SAB	4.1 protein C-terminal domain (CTD);FERM adjacent (FA);FERM C-terminal PH-like domain;FERM central domain;FERM N-terminal domain;SAB domain	GO:0005634;GO:0005856;GO:0005886;GO:0008091;GO:0014731;GO:0016020;GO:0019898;GO:0032991;GO:0043226;GO:0043227;GO:0043228;GO:0043229;GO:0043231;GO:0043232;GO:0043234;GO:0044422;GO:0044424;GO:0044425;GO:0044430;GO:0044444;GO:0044446;GO:0044448;GO:0044464;GO:0005737	nucleus;cytoskeleton;plasma membrane;spectrin;spectrin-associated cytoskeleton;membrane;extrinsic to membrane;macromolecular complex;organelle;membrane-bounded organelle;non-membrane-bounded organelle;intracellular organelle	GO:0003779;GO:0005198;GO:0005200;GO:0005488;GO:0005515;GO:0005543;GO:0005545;GO:0008092;GO:0008289;GO:0030507;GO:0035091	actin binding;structural molecule activity;structural constituent of cytoskeleton;binding;protein binding;phospholipid binding;phosphatidylinositol binding;cytoskeletal protein binding;lipid binding;spectrin binding;phosphoinositide binding	GO:0003008;GO:0003013;GO:0006996;GO:0007010;GO:0008015;GO:0009987;GO:0016043;GO:0030029;GO:0030036;GO:0030865;GO:0030866;GO:0032092;GO:0032501;GO:0043393;GO:0044093;GO:0051098;GO:0051099;GO:0065007;GO:0065009	system process;circulatory system process;organelle organization;cytoskeleton organization;blood circulation;cellular process;cellular component organization;actin filament-based process;actin cytoskeleton organization;cortical cytoskeleton organization	hsa:2035	ko04530	Tight junction	K06107	19	62	89	89	62	89	89	3	3	3	57	47
142	7426;23861	140					293					IPI00003933;IPI00745553	2;2	2;2	2;2	FALSE	cDNA FLJ77033, highly similar to Homo sapiens hydroxyacylglutathione hydrolase (HAGH), mRNA;Hydroxyacylglutathione hydrolase;Glyoxalase II	HAGH;GLO2;HAGH1	hydroxyacyl glutathione hydrolase isoform 1;Hydroxyacylglutathione hydrolase	A8K290;B4DRA7;B4DT01;Q16775	A8K290_HUMAN;GLO2_HUMAN	ENST00000262303;ENST00000397353;ENST00000397356	OTTHUMP00000080713;OTTHUMP00000158839;OTTHUMP00000158840	NP_005317;NP_001035517	PF00753	Lactamase_B	Metallo-beta-lactamase superfamily			GO:0003824;GO:0004416;GO:0005488;GO:0008270;GO:0016787;GO:0016788;GO:0016790;GO:0043167;GO:0043169;GO:0046872;GO:0046914	catalytic activity;hydroxyacylglutathione hydrolase activity;binding;zinc ion binding;hydrolase activity;hydrolase activity, acting on ester bonds;thiolester hydrolase activity;ion binding;cation binding;metal ion binding;transition metal ion binding			hsa:3029	ko00620	Pyruvate metabolism	K01069	2	2	3	3	2	3	3	2	3	3	1	1
143	12944;12945;23384											IPI00376844;IPI00003949;IPI00874051;IPI00796342	3;3;3;2	3;3;3;2	3;3;3;2	FALSE	Putative ubiquitin-conjugating enzyme E2 N-like;Ubiquitin-conjugating enzyme E2 N;Ubiquitin-protein ligase N;Ubiquitin carrier protein N;Ubc13;Bendless-like ubiquitin-conjugating enzyme;Putative uncharacterized protein UBE2N	UBE2NL;UBE2N;BLU	Putative ubiquitin-conjugating enzyme E2 N-like;Ubiquitin-conjugating enzyme E2 N;Ubiquitin carrier protein (Fragment);11 kDa protein	Q5JXB2;P61088;A8MUJ2	UE2NL_HUMAN;UBE2N_HUMAN;A8MUJ2_HUMAN	ENST00000370494;ENST00000318066;ENST00000393133	OTTHUMP00000024189;OTTHUMP00000168722;OTTHUMP00000168723	NP_001013007;NP_003339	PF00179	UQ_con	Ubiquitin-conjugating enzyme	GO:0005634;GO:0005737;GO:0031371;GO:0031372;GO:0032991;GO:0043226;GO:0043227;GO:0043229;GO:0043231;GO:0043234;GO:0044424;GO:0044464	nucleus;cytoplasm;ubiquitin conjugating enzyme complex;UBC13-MMS2 complex;macromolecular complex;organelle;membrane-bounded organelle;intracellular organelle;intracellular membrane-bounded organelle;protein complex;intracellular part;cell part	GO:0003824;GO:0016874;GO:0016879;GO:0016881;GO:0019787;GO:0000166;GO:0001882;GO:0001883;GO:0004842;GO:0005488;GO:0005515;GO:0005524;GO:0017076;GO:0030554;GO:0032182;GO:0032553;GO:0032555;GO:0032559;GO:0043130	catalytic activity;ligase activity;ligase activity, forming carbon-nitrogen bonds;acid-amino acid ligase activity;small conjugating protein ligase activity;nucleotide binding;nucleoside binding;purine nucleoside binding;ubiquitin-protein ligase activity	GO:0006464;GO:0008152;GO:0009987;GO:0019222;GO:0019538;GO:0034960;GO:0043170;GO:0043283;GO:0043412;GO:0043687;GO:0044237;GO:0044238;GO:0044260;GO:0044267;GO:0050789;GO:0051246;GO:0060255;GO:0065007;GO:0080090;GO:0000724;GO:0000725;GO:0000729;GO:0000738;GO:0002253;GO:0002376;GO:0002429;GO:0002682;GO:0002684;GO:0002757;GO:0002764;GO:0002768;GO:0006139;GO:0006259;GO:0006281;GO:0006282;GO:0006301;GO:…	protein modification process;metabolic process;cellular process;regulation of metabolic process;protein metabolic process;cellular biopolymer metabolic process;macromolecule metabolic process;biopolymer metabolic process;biopolymer modification	hsa:389898;hsa:7334	ko04120	Ubiquitin mediated proteolysis	K10580	4	3	3	3	3	3	3	3	3	3	3	3
144	922;6587;21260;23604;24582	141					195					IPI00004397	5	1	1	FALSE	Ras-related protein Ral-B	RALB	cDNA FLJ55177, highly similar to Ras-related protein Ral-B	P11234;B4E040;B4E364;Q53T32	RALB_HUMAN	ENST00000272519;ENST00000376224;ENST00000404963	OTTHUMP00000162132	NP_002872	PF00071	Ras	Ras family	GO:0005622;GO:0005886;GO:0016020;GO:0044464	intracellular;plasma membrane;membrane;cell part	GO:0000166;GO:0005488;GO:0005515;GO:0005525;GO:0017076;GO:0019001;GO:0032553;GO:0032555;GO:0032561	nucleotide binding;binding;protein binding;GTP binding;purine nucleotide binding;guanyl nucleotide binding;ribonucleotide binding;purine ribonucleotide binding;guanyl ribonucleotide binding	GO:0007154;GO:0007165;GO:0007242;GO:0007264;GO:0007265;GO:0009987;GO:0050789;GO:0050794;GO:0065007	cell communication;signal transduction;intracellular signaling cascade;small GTPase mediated signal transduction;Ras protein signal transduction;cellular process;regulation of biological process;regulation of cellular process;biological regulation	hsa:5899	ko05200;ko05212	Pathways in cancer;Pancreatic cancer	K07835	1	5	7	7	1	1	1	1	1	1	2	3
145	24324;24982											IPI00004408;IPI00220754	2;2	2;2	2;2	FALSE	Gamma-adducin;Adducin-like protein 70	ADD3;ADDL	Isoform 2 of Gamma-adducin;Isoform 1 of Gamma-adducin	Q9UEY8-1;Q9UEY8;Q53FL4;Q59EK1;Q5VU08;Q9UEY8-2;Q5VU09	ADDG_HUMAN	ENST00000277900;ENST00000356080;ENST00000360162	OTTHUMP00000020462;OTTHUMP00000020463;OTTHUMP00000020464	NP_058432;NP_001112;NP_063968	PF00596	Aldolase_II	Class II Aldolase and Adducin N-terminal domain	GO:0005737;GO:0005856;GO:0005886;GO:0016020;GO:0043226;GO:0043228;GO:0043229;GO:0043232;GO:0044424;GO:0044464	cytoplasm;cytoskeleton;plasma membrane;membrane;organelle;non-membrane-bounded organelle;intracellular organelle;intracellular non-membrane-bounded organelle;intracellular part;cell part	GO:0003779;GO:0005198;GO:0005200;GO:0005488;GO:0005515;GO:0005516;GO:0008092;GO:0043167;GO:0043169;GO:0046872	actin binding;structural molecule activity;structural constituent of cytoskeleton;binding;protein binding;calmodulin binding;cytoskeletal protein binding;ion binding;cation binding;metal ion binding			hsa:120				2	2	2	2	2	2	2	2	2	2	0	0
146	130;8721;15678;24704;25534;25689											IPI00004573	6	6	6	FALSE	Polymeric immunoglobulin receptor;Hepatocellular carcinoma-associated protein TB6;Secretory component	PIGR	Polymeric immunoglobulin receptor	P01833;Q8TE27	PIGR_HUMAN	ENST00000356495	OTTHUMP00000034748	NP_002635	PF07686	V-set	Immunoglobulin V-set domain	GO:0005576;GO:0005887;GO:0016021;GO:0031224;GO:0031226;GO:0044425;GO:0044459;GO:0044464	extracellular region;integral to plasma membrane;integral to membrane;intrinsic to membrane;intrinsic to plasma membrane;membrane part;plasma membrane part;cell part	GO:0005488;GO:0005515	binding;protein binding			hsa:5284				1	6	7	7	6	7	7	6	7	7	0	0
147	322;844;3077;3208;4224;7193;10218;11445;12015;15264;18209;19650;19651;20000											IPI00004671;IPI00796891;IPI00908744;IPI00790168	14;13;1;1	14;13;1;1	10;9;1;1	FALSE	Golgin subfamily B member 1;Giantin;Macrogolgin;372 kDa Golgi complex-associated protein;GCP372;Golgin B1	GOLGB1	Golgin subfamily B member 1;Golgin B1	Q14789;B2ZZ91;B4DTZ9	GOGB1_HUMAN;B2ZZ91_HUMAN	ENST00000340645	OTTHUMP00000172426;OTTHUMP00000172430	NP_004478				GO:0000139;GO:0005793;GO:0005795;GO:0016020;GO:0016021;GO:0031090;GO:0031224;GO:0044422;GO:0044424;GO:0044425;GO:0044431;GO:0044444;GO:0044446;GO:0044464	Golgi membrane;ER-Golgi intermediate compartment;Golgi stack;membrane;integral to membrane;organelle membrane;intrinsic to membrane;organelle part;intracellular part;membrane part;Golgi apparatus part;cytoplasmic part;intracellular organelle part	GO:0005488;GO:0005515	binding;protein binding	GO:0006996;GO:0007030;GO:0009987;GO:0016043	organelle organization;Golgi organization;cellular process;cellular component organization	hsa:2804				4	14	15	15	14	15	15	10	11	11	2	2
148	1304;3769;11773;12044;22395;25844					30					53	IPI00005163	6	6	6	FALSE	ADP-ribosylation factor-like protein 15;ADP-ribosylation factor-related protein 2	ARL15;ARFRP2	ADP-ribosylation factor-like protein 15	Q9NXU5;A6NN57;A8K4C1	ARL15_HUMAN	ENST00000332313		NP_061960	PF00025	Arf	ADP-ribosylation factor family			GO:0000166;GO:0005488;GO:0005525;GO:0017076;GO:0019001;GO:0032553;GO:0032555;GO:0032561	nucleotide binding;binding;GTP binding;purine nucleotide binding;guanyl nucleotide binding;ribonucleotide binding;purine ribonucleotide binding;guanyl ribonucleotide binding			hsa:54622				1	6	7	7	6	7	7	6	7	7	6	5
149	3032;3033;3172;5570;5571;5572;8174;9442;21370	142				31	289				254	IPI00005181;IPI00797396;IPI00789500;IPI00790091	9;9;7;1	9;9;7;1	9;9;7;1	FALSE	Phospholipid scramblase 1;Ca(2+)-dependent phospholipid scramblase 1;Erythrocyte phospholipid scramblase;MmTRA1b;cDNA FLJ57588, highly similar to Phospholipid scramblase 1	PLSCR1	Phospholipid scramblase 1;cDNA FLJ57588, highly similar to Phospholipid scramblase 1;23 kDa protein	O15162;B2R8H8;B4DTE8	PLS1_HUMAN;B4DTE8_HUMAN	ENST00000342435	OTTHUMP00000173134;OTTHUMP00000173139;OTTHUMP00000173136	NP_066928	PF03803	Scramblase	Scramblase	GO:0005886;GO:0016020;GO:0016021;GO:0031224;GO:0044425;GO:0044464	plasma membrane;membrane;integral to membrane;intrinsic to membrane;membrane part;cell part	GO:0005215;GO:0005319;GO:0005488;GO:0005509;GO:0005515;GO:0005548;GO:0017124;GO:0017128;GO:0019904;GO:0022892;GO:0043167;GO:0043169;GO:0046872	transporter activity;lipid transporter activity;binding;calcium ion binding;protein binding;phospholipid transporter activity;SH3 domain binding;phospholipid scramblase activity;protein domain specific binding;substrate-specific transporter activity	GO:0001775;GO:0007009;GO:0009607;GO:0009615;GO:0009987;GO:0016043;GO:0016044;GO:0017121;GO:0030168;GO:0050896;GO:0051704;GO:0051707	cell activation;plasma membrane organization;response to biotic stimulus;response to virus;cellular process;cellular component organization;membrane organization;phospholipid scrambling;platelet activation;response to stimulus;multi-organism process	hsa:5359				4	9	10	10	9	10	10	9	10	10	8	8
150	378;379;2801;2955;4626;10185;11965;12247;15547;19575;21313	143;144					173;266					IPI00005547	11	11	11	FALSE	Solute carrier family 40 member 1;Ferroportin-1;Iron-regulated transporter 1	SLC40A1;FPN1;IREG1;SLC11A3;MSTP079	Solute carrier family 40 member 1	Q9NP59;A8K7Y1;Q4PNE6;Q53FP6;Q6FI62;Q9NUS1	S40A1_HUMAN	ENST00000261024	OTTHUMP00000163497	NP_055400	PF06963	FPN1	Ferroportin1 (FPN1)	GO:0005887;GO:0016021;GO:0031224;GO:0031226;GO:0044425;GO:0044459;GO:0044464	integral to plasma membrane;integral to membrane;intrinsic to membrane;intrinsic to plasma membrane;membrane part;plasma membrane part;cell part	GO:0005215;GO:0005381;GO:0005488;GO:0005506;GO:0008324;GO:0015075;GO:0015082;GO:0022857;GO:0022890;GO:0022891;GO:0022892;GO:0043167;GO:0043169;GO:0046872;GO:0046873;GO:0046914;GO:0046915	transporter activity;iron ion transmembrane transporter activity;binding;iron ion binding;cation transmembrane transporter activity;ion transmembrane transporter activity;di-, tri-valent inorganic cation transmembrane transporter activity	GO:0000041;GO:0006810;GO:0006811;GO:0006812;GO:0006826;GO:0006873;GO:0006879;GO:0009653;GO:0009987;GO:0015674;GO:0019725;GO:0030001;GO:0030003;GO:0030005;GO:0032502;GO:0042592;GO:0048878;GO:0050801;GO:0051234;GO:0055066;GO:0055072;GO:0055080;GO:0055082;GO:0065007;GO:0065008	transition metal ion transport;transport;ion transport;cation transport;iron ion transport;cellular ion homeostasis;cellular iron ion homeostasis;anatomical structure morphogenesis;cellular process;di-, tri-valent inorganic cation transport	hsa:30061				1	11	17	17	11	17	17	11	17	17	8	9
151	57;793;1794;2480;3721;3722;4222;4404;4762;5202;5926;7344;7345;8109;8110;8111;9462;9898;11549;12215;12674;14830;16057;19221;19805;19806;20567;22818;24413;25662	145;146;147				32;33	146;198;446				125;196	IPI00871932;IPI00005614;IPI00328230;IPI00333015	30;30;29;29	10;10;9;9	10;10;9;9	FALSE	Spectrin beta chain, brain 1;Spectrin, non-erythroid beta chain 1;Beta-II spectrin;Fodrin beta chain	SPTBN1;SPTB2	276 kDa protein;Isoform Long of Spectrin beta chain, brain 1;Isoform Short of Spectrin beta chain, brain 1;Isoform 2 of Spectrin beta chain, brain 1	Q01082-1;Q01082;B2ZZ89;B4DIF8;Q01082-2;Q53RC4;Q01082-3;B2RP63;Q8WYB3	SPTB2_HUMAN	ENST00000333896;ENST00000356805;ENST00000389980	OTTHUMP00000165176;OTTHUMP00000165177;OTTHUMP00000165178	NP_003119;NP_842565	PF00307;PF00169;PF00435	CH;PH;Spectrin	Calponin homology (CH) domain;PH domain;Spectrin repeat	GO:0005730;GO:0005886;GO:0008091;GO:0016020;GO:0031430;GO:0043226;GO:0043228;GO:0043229;GO:0043232;GO:0044422;GO:0044424;GO:0044428;GO:0044430;GO:0044444;GO:0044446;GO:0044448;GO:0044449;GO:0044464	nucleolus;plasma membrane;spectrin;membrane;M band;organelle;non-membrane-bounded organelle;intracellular organelle;intracellular non-membrane-bounded organelle;organelle part;intracellular part;nuclear part;cytoskeletal part;cytoplasmic part	GO:0003779;GO:0005198;GO:0005200;GO:0005488;GO:0005515;GO:0005516;GO:0008092	actin binding;structural molecule activity;structural constituent of cytoskeleton;binding;protein binding;calmodulin binding;cytoskeletal protein binding	GO:0008064;GO:0009892;GO:0010605;GO:0010639;GO:0019222;GO:0030832;GO:0030833;GO:0030834;GO:0030835;GO:0030837;GO:0031323;GO:0031324;GO:0031333;GO:0032268;GO:0032269;GO:0032271;GO:0032272;GO:0032535;GO:0032956;GO:0032970;GO:0033043;GO:0043242;GO:0043244;GO:0043254;GO:0044087;GO:0048519;GO:0048523;GO:0050789;GO:0050794;GO:0051016;GO:0051128;GO:0051129;GO:0051246;GO:0051248;GO:0051493;GO:0051494;GO:…	regulation of actin polymerization or depolymerization;negative regulation of metabolic process;negative regulation of macromolecule metabolic process;negative regulation of organelle organization;regulation of metabolic process	hsa:6711			K06115	4	30	36	36	10	13	13	10	13	13	13	15
152	157;437;438											IPI00218187;IPI00005705;IPI00902512;IPI00872177;IPI00871289;IPI00218236	3;3;2;2;2;2	1;1;0;0;0;0	1;1;0;0;0;0	FALSE	Serine/threonine-protein phosphatase PP1-gamma catalytic subunit;Protein phosphatase 1C catalytic subunit;Serine/threonine protein phosphatase;Serine/threonine-protein phosphatase PP1-beta catalytic subunit	PPP1CC;PPP1CB	Isoform Gamma-2 of Serine/threonine-protein phosphatase PP1-gamma catalytic subunit;Isoform Gamma-1 of Serine/threonine-protein phosphatase PP1-gamma catalytic subunit;cDNA FLJ45714 fis, clone FEKID2002637, highly similar to Serine/threonine-protein phosph	P36873-2;P36873;P36873-1;B4DNE3;Q9UPN1;B3KXM2;P62140;B2R5V4;B4DJ75	PP1G_HUMAN;B3KXM2_HUMAN;PP1B_HUMAN	ENST00000335007;ENST00000340766;ENST00000312989;ENST00000376745;ENST00000296122;ENST00000358506;ENST00000395366;ENST00000395367	OTTHUMP00000200967;OTTHUMP00000200968	NP_002701;NP_002700;NP_996759	PF00149	Metallophos	Calcineurin-like phosphoesterase	GO:0032991;GO:0034708;GO:0035097;GO:0043234;GO:0044422;GO:0044424;GO:0044428;GO:0044446;GO:0044451;GO:0044464;GO:0005654;GO:0005737;GO:0042995;GO:0043005;GO:0043025	macromolecular complex;methyltransferase complex;histone methyltransferase complex;protein complex;organelle part;intracellular part;nuclear part;intracellular organelle part;nucleoplasm part;cell part;nucleoplasm;cytoplasm;cell projection	GO:0003824;GO:0004721;GO:0004722;GO:0005488;GO:0005506;GO:0005515;GO:0016787;GO:0016788;GO:0016791;GO:0019899;GO:0019900;GO:0019901;GO:0030145;GO:0042578;GO:0043167;GO:0043169;GO:0046872;GO:0046914;GO:0043021	catalytic activity;phosphoprotein phosphatase activity;protein serine/threonine phosphatase activity;binding;iron ion binding;protein binding;hydrolase activity;hydrolase activity, acting on ester bonds;phosphatase activity;enzyme binding;kinase binding	GO:0005975;GO:0005976;GO:0005977;GO:0006073;GO:0006091;GO:0006112;GO:0007049;GO:0008152;GO:0009987;GO:0015980;GO:0034960;GO:0043170;GO:0043283;GO:0044042;GO:0044237;GO:0044238;GO:0044260;GO:0044262;GO:0044264;GO:0051301;GO:0001763;GO:0006464;GO:0006470;GO:0006793;GO:0006796;GO:0009653;GO:0016311;GO:0019538;GO:0030324;GO:0032502;GO:0035239;GO:0043412;GO:0043687;GO:0044267;GO:0048513;GO:0048754;GO:…	carbohydrate metabolic process;polysaccharide metabolic process;glycogen metabolic process;cellular glucan metabolic process;generation of precursor metabolites and energy;energy reserve metabolic process;cell cycle;metabolic process;cellular process	hsa:5501;hsa:5500	ko04810;ko04510;ko04270;ko04910;ko04720	Regulation of actin cytoskeleton;Focal adhesion;Vascular smooth muscle contraction;Insulin signaling pathway;Long-term potentiation	K06269	6	3	3	3	1	1	1	1	1	1	1	2
153	3250;5456;11425;13239;13678;14802;14803;15751;20632;23061	148;149;150					166;168;176					IPI00005719;IPI00873902;IPI00334174;IPI00185217	10;10;7;6	5;5;5;4	5;5;5;4	FALSE	Ras-related protein Rab-1A;YPT1-related protein	RAB1A;RAB1	Isoform 1 of Ras-related protein Rab-1A;23 kDa protein;Isoform 2 of Ras-related protein Rab-1A;Isoform 3 of Ras-related protein Rab-1A	P62820-1;P62820;Q5U0I6;P62820-2;Q96RD8;P62820-3;Q6FIE7	RAB1A_HUMAN	ENST00000342609;ENST00000356214;ENST00000398529;ENST00000409784		NP_004152;NP_056358	PF00071	Ras	Ras family	GO:0005783;GO:0005794;GO:0043226;GO:0043227;GO:0043229;GO:0043231;GO:0044424;GO:0044444;GO:0044464	endoplasmic reticulum;Golgi apparatus;organelle;membrane-bounded organelle;intracellular organelle;intracellular membrane-bounded organelle;intracellular part;cytoplasmic part;cell part	GO:0000166;GO:0003824;GO:0003924;GO:0005488;GO:0005525;GO:0016462;GO:0016787;GO:0016817;GO:0016818;GO:0017076;GO:0017111;GO:0019001;GO:0032553;GO:0032555;GO:0032561	nucleotide binding;catalytic activity;GTPase activity;binding;GTP binding;pyrophosphatase activity;hydrolase activity;hydrolase activity, acting on acid anhydrides;hydrolase activity, acting on acid anhydrides, in phosphorus-containing anhydrides	GO:0006810;GO:0007154;GO:0007165;GO:0007242;GO:0007264;GO:0009987;GO:0015031;GO:0016192;GO:0045184;GO:0050789;GO:0050794;GO:0051234;GO:0065007	transport;cell communication;signal transduction;intracellular signaling cascade;small GTPase mediated signal transduction;cellular process;protein transport;vesicle-mediated transport;establishment of protein localization;regulation of biological process	hsa:5861			K07874	4	10	16	18	5	10	10	5	10	10	8	9
154	14475;21356											IPI00005724	2	2	2	FALSE	LanC-like protein 1;40 kDa erythrocyte membrane protein;p40	LANCL1;GPR69A	LanC-like protein 1	O43813;B2R602;B4DGM7;Q53TN2;Q6FHH6	LANC1_HUMAN	ENST00000233714	OTTHUMP00000163940	NP_001130046;NP_001130047;NP_006046	PF05147	LANC_like	Lanthionine synthetase C-like protein	GO:0005737;GO:0005887;GO:0016021;GO:0031224;GO:0031226;GO:0044424;GO:0044425;GO:0044459;GO:0044464	cytoplasm;integral to plasma membrane;integral to membrane;intrinsic to membrane;intrinsic to plasma membrane;intracellular part;membrane part;plasma membrane part;cell part	GO:0003824;GO:0004871;GO:0004872;GO:0004888;GO:0004930;GO:0005102;GO:0005488;GO:0005515;GO:0050750;GO:0060089;GO:0070325	catalytic activity;signal transducer activity;receptor activity;transmembrane receptor activity;G-protein coupled receptor activity;receptor binding;binding;protein binding;low-density lipoprotein receptor binding;molecular transducer activity	GO:0007154;GO:0007165;GO:0007166;GO:0007186;GO:0009987;GO:0050789;GO:0050794;GO:0065007	cell communication;signal transduction;cell surface receptor linked signal transduction;G-protein coupled receptor protein signaling pathway;cellular process;regulation of biological process;regulation of cellular process;biological regulation	hsa:10314				1	2	2	2	2	2	2	2	2	2	1	1
155	141;13124											IPI00005969;IPI00873484	2;1	1;0	1;0	FALSE	F-actin-capping protein subunit alpha-1;CapZ alpha-1;Putative uncharacterized protein CAPZA1	CAPZA1	F-actin-capping protein subunit alpha-1;Putative uncharacterized protein CAPZA1 (Fragment)	P52907;A8K0T9;A8MV55	CAZA1_HUMAN;A8MV55_HUMAN	ENST00000263168;ENST00000393426	OTTHUMP00000013512	NP_006126	PF01267	F-actin_cap_A	F-actin capping protein alpha subunit	GO:0008290;GO:0032991;GO:0043234;GO:0044422;GO:0044424;GO:0044430;GO:0044446;GO:0044464	F-actin capping protein complex;macromolecular complex;protein complex;organelle part;intracellular part;cytoskeletal part;intracellular organelle part;cell part	GO:0003779;GO:0005488;GO:0005515;GO:0008092	actin binding;binding;protein binding;cytoskeletal protein binding	GO:0006461;GO:0006928;GO:0006996;GO:0007010;GO:0008064;GO:0009892;GO:0009987;GO:0010605;GO:0010639;GO:0010926;GO:0016043;GO:0019222;GO:0022607;GO:0030029;GO:0030036;GO:0030832;GO:0030833;GO:0030834;GO:0030835;GO:0030837;GO:0031323;GO:0031324;GO:0031333;GO:0032268;GO:0032269;GO:0032271;GO:0032272;GO:0032535;GO:0032956;GO:0032970;GO:0033043;GO:0043242;GO:0043244;GO:0043254;GO:0043933;GO:0044087;GO:…	protein complex assembly;cell motion;organelle organization;cytoskeleton organization;regulation of actin polymerization or depolymerization;negative regulation of metabolic process;cellular process;negative regulation of macromolecule metabolic process	hsa:829			K10364	2	2	2	2	1	1	1	1	1	1	1	1
156	2315;8730;16835;25148;26613					34					287	IPI00006071;IPI00395006	5;1	5;1	5;1	FALSE	ADP-ribosyl cyclase 1;Cyclic ADP-ribose hydrolase 1;T10	CD38	Isoform 1 of ADP-ribosyl cyclase 1	P28907-1;P28907;B2R880;B4DMR7;B4E006;Q4FCX6	CD38_HUMAN	ENST00000226279	OTTHUMP00000158633	NP_001766	PF02267	Rib_hydrolayse	ADP-ribosyl cyclase	GO:0000267;GO:0005624;GO:0005626;GO:0005886;GO:0016020;GO:0016021;GO:0031224;GO:0044425;GO:0044464	cell fraction;membrane fraction;insoluble fraction;plasma membrane;membrane;integral to membrane;intrinsic to membrane;membrane part;cell part	GO:0003824;GO:0003953;GO:0004871;GO:0004872;GO:0005488;GO:0016787;GO:0016798;GO:0016799;GO:0060089	catalytic activity;NAD+ nucleosidase activity;signal transducer activity;receptor activity;binding;hydrolase activity;hydrolase activity, acting on glycosyl bonds;hydrolase activity, hydrolyzing N-glycosyl compounds;molecular transducer activity	GO:0006917;GO:0007154;GO:0007165;GO:0008152;GO:0008624;GO:0009987;GO:0010941;GO:0010942;GO:0012502;GO:0042981;GO:0043065;GO:0043067;GO:0043068;GO:0048518;GO:0048522;GO:0050789;GO:0050793;GO:0050794;GO:0051094;GO:0065007	induction of apoptosis;cell communication;signal transduction;metabolic process;induction of apoptosis by extracellular signals;cellular process;regulation of cell death;positive regulation of cell death;induction of programmed cell death	hsa:952	ko00760;ko04020	Nicotinate and nicotinamide metabolism;Calcium signaling pathway	K01242	2	5	5	6	5	5	6	5	5	6	3	2
157	3748;5590;5741;12039;12107;12610;19327;19490;19592;20408;22426;24367;26086;26227					35					2521	IPI00006093;IPI00816602;IPI00887864;IPI00642022;IPI00186307;IPI00004963;IPI00791071;IPI00887877	14;14;8;8;6;1;1;1	14;14;8;8;6;1;1;1	14;14;8;8;6;1;1;1	FALSE	Protein FAM38A;Membrane protein induced by beta-amyloid treatment	FAM38A;KIAA0233	family with sequence similarity 38, member A;similar to hCG1980844;similar to hCG1980844;42 kDa protein	Q92508	FA38A_HUMAN	ENST00000301015	OTTHUMP00000080860;OTTHUMP00000080861;OTTHUMP00000080862	XP_001714650;XP_001717148;XP_001714365				GO:0005789;GO:0016020;GO:0016021;GO:0031090;GO:0031224;GO:0033116;GO:0044422;GO:0044424;GO:0044425;GO:0044432;GO:0044444;GO:0044446;GO:0044464	endoplasmic reticulum membrane;membrane;integral to membrane;organelle membrane;intrinsic to membrane;ER-Golgi intermediate compartment membrane;organelle part;intracellular part;membrane part;endoplasmic reticulum part;cytoplasmic part									8	14	14	14	14	14	14	14	14	14	5	10
158	5081;11459;13677;14457;14785;16286;18327;24678;25445;26676	151					218					IPI00006451;IPI00787942;IPI00741787	10;7;2	10;7;2	10;7;2	FALSE	Vesicle-fusing ATPase;N-ethylmaleimide-sensitive fusion protein;Vesicular-fusion protein NSF	NSF	Vesicle-fusing ATPase;similar to Vesicle-fusing ATPase	P46459;A8K2D9;B4DFA2;B4DGR3;B4DH19;B4DSK5;Q96D47;Q9H3V6	NSF_HUMAN	ENST00000398238	OTTHUMP00000166031;OTTHUMP00000181563	NP_006169;XP_001128535	PF00004;PF02933;PF02359	AAA;CDC48_2;CDC48_N	ATPase family associated with various cellular activities (AAA);Cell division protein 48 (CDC48), domain 2;Cell division protein 48 (CDC48), N-terminal domain	GO:0005737;GO:0044424;GO:0044464	cytoplasm;intracellular part;cell part	GO:0000166;GO:0000287;GO:0001882;GO:0001883;GO:0003824;GO:0004175;GO:0004176;GO:0004252;GO:0005488;GO:0005515;GO:0005524;GO:0008233;GO:0008236;GO:0016462;GO:0016787;GO:0016817;GO:0016818;GO:0016887;GO:0017076;GO:0017111;GO:0017171;GO:0030554;GO:0032553;GO:0032555;GO:0032559;GO:0042623;GO:0043167;GO:0043169;GO:0046872;GO:0070011	nucleotide binding;magnesium ion binding;nucleoside binding;purine nucleoside binding;catalytic activity;endopeptidase activity;ATP-dependent peptidase activity;serine-type endopeptidase activity;binding;protein binding;ATP binding;peptidase activity	GO:0006508;GO:0006810;GO:0008152;GO:0009056;GO:0009057;GO:0015031;GO:0019538;GO:0030163;GO:0043170;GO:0043283;GO:0043285;GO:0044238;GO:0045184;GO:0051234	proteolysis;transport;metabolic process;catabolic process;macromolecule catabolic process;protein transport;protein metabolic process;protein catabolic process;macromolecule metabolic process;biopolymer metabolic process;biopolymer catabolic process	hsa:4905			K06027	3	10	10	10	10	10	10	10	10	10	5	6
159	1220;6828;13437;16471;21863					36					249	IPI00006482;IPI00646182;IPI00414005;IPI00788782;IPI00302840;IPI00003021;IPI00640401;IPI00647102;IPI00908591	5;5;3;2;2;1;1;1;1	5;5;3;2;2;1;1;1;1	5;5;3;2;2;1;1;1;1	FALSE	Sodium/potassium-transporting ATPase subunit alpha-1;Na(+)/K(+) ATPase alpha-1 subunit;Na+/K+ transporting ATPase alpha 1 polypeptide	ATP1A1	Isoform Long of Sodium/potassium-transporting ATPase subunit alpha-1;ATPase, Na+/K+ transporting, alpha 1 polypeptide;Isoform Short of Sodium/potassium-transporting ATPase subunit alpha-1	P05023-1;P05023;B2RBR6;Q58I23;Q5TC05;P05023-2;Q5TC01	AT1A1_HUMAN;Q58I23_HUMAN	ENST00000295598;ENST00000339159;ENST00000369496	OTTHUMP00000013935;OTTHUMP00000020948;OTTHUMP00000013936	NP_000692;NP_001001586	PF00689;PF00690;PF00122;PF00702	Cation_ATPase_C;Cation_ATPase_N;E1-E2_ATPase;Hydrolase	Cation transporting ATPase, C-terminus;Cation transporter/ATPase, N-terminus;E1-E2 ATPase;haloacid dehalogenase-like hydrolase	GO:0000267;GO:0005624;GO:0005626;GO:0005890;GO:0016023;GO:0031410;GO:0031982;GO:0031988;GO:0032991;GO:0042470;GO:0043226;GO:0043227;GO:0043229;GO:0043231;GO:0043234;GO:0044424;GO:0044425;GO:0044444;GO:0044459;GO:0044464;GO:0048770;GO:0016020	cell fraction;membrane fraction;insoluble fraction;sodium:potassium-exchanging ATPase complex;cytoplasmic membrane-bounded vesicle;cytoplasmic vesicle;vesicle;membrane-bounded vesicle;macromolecular complex;melanosome;organelle;membrane-bounded organelle	GO:0000166;GO:0000287;GO:0001882;GO:0001883;GO:0003824;GO:0005215;GO:0005391;GO:0005488;GO:0005515;GO:0005524;GO:0008324;GO:0015075;GO:0015077;GO:0015399;GO:0015405;GO:0015662;GO:0016462;GO:0016787;GO:0016817;GO:0016818;GO:0016820;GO:0016887;GO:0017076;GO:0017111;GO:0022804;GO:0022857;GO:0022890;GO:0022891;GO:0022892;GO:0030554;GO:0030955;GO:0031402;GO:0031420;GO:0032553;GO:0032555;GO:0032559;GO:…	nucleotide binding;magnesium ion binding;nucleoside binding;purine nucleoside binding;catalytic activity;transporter activity;sodium:potassium-exchanging ATPase activity;binding;protein binding;ATP binding;cation transmembrane transporter activity	GO:0006139;GO:0006163;GO:0006164;GO:0006753;GO:0006754;GO:0006807;GO:0006810;GO:0006811;GO:0006812;GO:0006813;GO:0006814;GO:0006873;GO:0006885;GO:0006928;GO:0008152;GO:0009058;GO:0009117;GO:0009141;GO:0009142;GO:0009144;GO:0009145;GO:0009150;GO:0009152;GO:0009165;GO:0009199;GO:0009201;GO:0009205;GO:0009206;GO:0009259;GO:0009260;GO:0009987;GO:0015672;GO:0019725;GO:0030001;GO:0030003;GO:0030004;GO:…	nucleobase, nucleoside, nucleotide and nucleic acid metabolic process;purine nucleotide metabolic process;purine nucleotide biosynthetic process;nucleoside phosphate metabolic process;ATP biosynthetic process;nitrogen compound metabolic process;transport	hsa:476	ko04260	Cardiac muscle contraction	K01539	9	5	5	5	5	5	5	5	5	5	3	3
160	146;8554;16716;16717;24828											IPI00006662;IPI00910432	5;3	5;3	5;3	FALSE	Apolipoprotein D;cDNA FLJ57921, highly similar to Apolipoprotein D	APOD	Apolipoprotein D;cDNA FLJ57921, highly similar to Apolipoprotein D	P05090;B2R579;B4DGC3	APOD_HUMAN;B4DGC3_HUMAN	ENST00000343267		NP_001638	PF00061;PF08212	Lipocalin;Lipocalin_2	Lipocalin / cytosolic fatty-acid binding protein family;Lipocalin-like domain	GO:0005615;GO:0044421	extracellular space;extracellular region part	GO:0005215;GO:0005319;GO:0005488;GO:0005501;GO:0005515;GO:0008289;GO:0019840;GO:0022892	transporter activity;lipid transporter activity;binding;retinoid binding;protein binding;lipid binding;isoprenoid binding;substrate-specific transporter activity	GO:0006629;GO:0006810;GO:0008152;GO:0044238;GO:0051234	lipid metabolic process;transport;metabolic process;primary metabolic process;establishment of localization	hsa:347				2	5	5	5	5	5	5	5	5	5	1	0
161	199;245;2414;2527;4358;4359;7242;7576;9332;9768;10066;11262;12834;13547;15468;15609;17191;19583;20254;20294;20910;20980;20981;21710;21903;21929;22091;22098;22827;24470;24554	152;153;154;155;156					44;1117;1131;1245;1272					IPI00006675;IPI00908369;IPI00867698	31;31;16	31;31;16	31;31;16	FALSE	Multidrug resistance-associated protein 4;ATP-binding cassette sub-family C member 4;MRP/cMOAT-related ABC transporter;Multi-specific organic anion transporter B;ABCC4 protein variant	ABCC4;MRP4;hCG_2039665	Isoform 1 of Multidrug resistance-associated protein 4;Isoform 2 of Multidrug resistance-associated protein 4;ATP-binding cassette, sub-family C, member 4 isoform 2	O15439-1;O15439;A8K2Q2;O75555;O15439-2;Q59GY6;Q8IUA3;Q8IVZ4	MRP4_HUMAN;Q59GY6_HUMAN	ENST00000376887	OTTHUMP00000018560	NP_005836;NP_001098985	PF00664;PF00005	ABC_membrane;ABC_tran	ABC transporter transmembrane region;ABC transporter	GO:0000267;GO:0005624;GO:0005626;GO:0005886;GO:0012506;GO:0016020;GO:0016021;GO:0030659;GO:0030667;GO:0031088;GO:0031090;GO:0031224;GO:0044422;GO:0044424;GO:0044425;GO:0044433;GO:0044444;GO:0044446;GO:0044464	cell fraction;membrane fraction;insoluble fraction;plasma membrane;vesicle membrane;membrane;integral to membrane;cytoplasmic vesicle membrane;secretory granule membrane;platelet dense granule membrane;organelle membrane;intrinsic to membrane	GO:0000166;GO:0001882;GO:0001883;GO:0003824;GO:0005215;GO:0005216;GO:0005253;GO:0005254;GO:0005488;GO:0005524;GO:0008509;GO:0015075;GO:0015267;GO:0015399;GO:0015405;GO:0016404;GO:0016462;GO:0016491;GO:0016614;GO:0016616;GO:0016787;GO:0016817;GO:0016818;GO:0016820;GO:0016887;GO:0017076;GO:0017111;GO:0022803;GO:0022804;GO:0022838;GO:0022857;GO:0022891;GO:0022892;GO:0030554;GO:0032553;GO:0032555;GO:…	nucleotide binding;nucleoside binding;purine nucleoside binding;catalytic activity;transporter activity;ion channel activity;anion channel activity;chloride channel activity;binding;ATP binding;anion transmembrane transporter activity	GO:0006810;GO:0006811;GO:0051234	transport;ion transport;establishment of localization	hsa:10257	ko02010	ABC transporters	K05673	3	31	38	38	31	38	38	31	38	38	24	21
162	8915;17245;23971;24803	157					149					IPI00006865	4	4	4	FALSE	Vesicle-trafficking protein SEC22b;SEC22 vesicle-trafficking protein homolog B;SEC22 vesicle-trafficking protein-like 1;ERS24;ERS-24	SEC22B;SEC22L1	Vesicle-trafficking protein SEC22b	O75396;A8K1G0	SC22B_HUMAN			NP_004883	PF00957	Synaptobrevin	Synaptobrevin	GO:0000139;GO:0005789;GO:0016020;GO:0016021;GO:0016023;GO:0031090;GO:0031224;GO:0031410;GO:0031982;GO:0031988;GO:0033116;GO:0042470;GO:0043226;GO:0043227;GO:0043229;GO:0043231;GO:0044422;GO:0044424;GO:0044425;GO:0044431;GO:0044432;GO:0044444;GO:0044446;GO:0044464;GO:0048770	Golgi membrane;endoplasmic reticulum membrane;membrane;integral to membrane;cytoplasmic membrane-bounded vesicle;organelle membrane;intrinsic to membrane;cytoplasmic vesicle;vesicle;membrane-bounded vesicle;ER-Golgi intermediate compartment membrane	GO:0005488;GO:0005515	binding;protein binding	GO:0006810;GO:0006888;GO:0009987;GO:0015031;GO:0016192;GO:0045184;GO:0046907;GO:0048193;GO:0051234;GO:0051649	transport;ER to Golgi vesicle-mediated transport;cellular process;protein transport;vesicle-mediated transport;establishment of protein localization;intracellular transport;Golgi vesicle transport;establishment of localization	hsa:9554	ko04130	SNARE interactions in vesicular transport	K08517	1	4	6	6	4	6	6	4	6	6	2	2
163	1077;3080;14816;17365;19265;25872	158					115					IPI00872817;IPI00007067;IPI00874202;IPI00479010;IPI00909760	6;6;6;6;3	6;6;6;6;3	6;6;6;6;3	FALSE	Putative uncharacterized protein GLIPR2;Golgi-associated plant pathogenesis-related protein 1;Glioma pathogenesis-related protein 2;cDNA FLJ58039, highly similar to Golgi-associated plant pathogenesis-related protein 1	GLIPR2;C9orf19;GAPR1	Putative uncharacterized protein GLIPR2;Golgi-associated plant pathogenesis-related protein 1;Putative uncharacterized protein GLIPR2 (Fragment);Putative uncharacterized protein GLIPR2;cDNA FLJ58039, highly similar to Golgi-associated plant pathogenesis-re	A8MWQ4;Q9H4G4;A8MZ81;A6NKU3;Q5VZR0;B4DQC5	A8MWQ4_HUMAN;GAPR1_HUMAN;A8MZ81_HUMAN;A6NKU3_HUMAN;B4DQC5_HUMAN	ENST00000396613;ENST00000377960;ENST00000396614;ENST00000377949	OTTHUMP00000021371;OTTHUMP00000021372	NP_071738	PF00188	SCP	SCP-like extracellular protein	GO:0005576;GO:0000139;GO:0016020;GO:0031090;GO:0044422;GO:0044424;GO:0044431;GO:0044444;GO:0044446;GO:0044464	extracellular region;Golgi membrane;membrane;organelle membrane;organelle part;intracellular part;Golgi apparatus part;cytoplasmic part;intracellular organelle part;cell part					hsa:152007				5	6	8	8	6	8	8	6	8	8	3	4
164	1981;6114;10651;14578;23335	159				37	1				757	IPI00007402	5	5	5	FALSE	Importin-7;Ran-binding protein 7	IPO7;RANBP7	Importin-7	O95373;B2R786;B3KNG9;B3KQG6	IPO7_HUMAN	ENST00000379719		NP_006382	PF03810	IBN_N	Importin-beta N-terminal domain	GO:0000267;GO:0005625;GO:0005643;GO:0005737;GO:0032991;GO:0043234;GO:0044422;GO:0044424;GO:0044425;GO:0044428;GO:0044446;GO:0044464;GO:0046930	cell fraction;soluble fraction;nuclear pore;cytoplasm;macromolecular complex;protein complex;organelle part;intracellular part;membrane part;nuclear part;intracellular organelle part;cell part;pore complex	GO:0005083;GO:0005215;GO:0005488;GO:0005515;GO:0008536;GO:0008565;GO:0017016;GO:0019899;GO:0022892;GO:0030234;GO:0030695;GO:0031267;GO:0051020;GO:0060589	small GTPase regulator activity;transporter activity;binding;protein binding;Ran GTPase binding;protein transporter activity;Ras GTPase binding;enzyme binding;substrate-specific transporter activity;enzyme regulator activity;GTPase regulator activity	GO:0000059;GO:0006461;GO:0007154;GO:0007165;GO:0009987;GO:0010926;GO:0016043;GO:0022607;GO:0034621;GO:0034622;GO:0043623;GO:0043933;GO:0044419;GO:0050789;GO:0050794;GO:0051704;GO:0065003;GO:0065007	protein import into nucleus, docking;protein complex assembly;cell communication;signal transduction;cellular process;anatomical structure formation;cellular component organization;cellular component assembly	hsa:10527				1	5	6	6	5	6	6	5	6	6	2	1
165	654;7061;8787;15035;19847;19970;25289;25321											IPI00216099;IPI00386975;IPI00007425	8;8;8	8;8;8	8;8;8	FALSE	Desmocollin-1;Desmosomal glycoprotein 2/3;DG2/DG3;Desmocollin 1, isoform CRA_b;Desmocollin 1b	DSC1;CDHF1;hCG_25474	Isoform 1A of Desmocollin-1;desmocollin 1 isoform Dsc1a preproprotein;desmocollin 1 isoform Dsc1b preproprotein	Q08554-1;Q08554;Q08554-2;Q9HB01;Q9HB00	DSC1_HUMAN;Q9HB00_HUMAN	ENST00000257197;ENST00000257198	OTTHUMP00000162825;OTTHUMP00000073168;OTTHUMP00000162824	NP_077739;NP_004939	PF00028;PF08758	Cadherin;Cadherin_pro	Cadherin domain;Cadherin prodomain like	GO:0000267;GO:0005624;GO:0005626;GO:0005911;GO:0005921;GO:0016021;GO:0030054;GO:0030057;GO:0031224;GO:0044425;GO:0044459;GO:0044464;GO:0070161;GO:0016020	cell fraction;membrane fraction;insoluble fraction;cell-cell junction;gap junction;integral to membrane;cell junction;desmosome;intrinsic to membrane;membrane part;plasma membrane part;cell part;anchoring junction;membrane	GO:0005488;GO:0005509;GO:0005515;GO:0043167;GO:0043169;GO:0046872	binding;calcium ion binding;protein binding;ion binding;cation binding;metal ion binding	GO:0007155;GO:0007156;GO:0009987;GO:0016337;GO:0022610	cell adhesion;homophilic cell adhesion;cellular process;cell-cell adhesion;biological adhesion	hsa:1823			K07600	3	8	9	9	8	9	9	8	9	9	4	2
166	580;3512;4661;6445;8540;11906;11993;14527	160					368					IPI00007682	8	6	6	FALSE	V-type proton ATPase catalytic subunit A;Vacuolar proton pump subunit alpha;V-ATPase 69 kDa subunit;Vacuolar ATPase isoform VA68	ATP6V1A;ATP6A1;ATP6V1A1;VPP2	V-type proton ATPase catalytic subunit A	P38606;B2RBR8	VATA_HUMAN	ENST00000273398	OTTHUMP00000172264	NP_001681	PF00006;PF00306;PF02874	ATP-synt_ab;ATP-synt_ab_C;ATP-synt_ab_N	ATP synthase alpha/beta family, nucleotide-binding domain;ATP synthase alpha/beta chain, C terminal domain;ATP synthase alpha/beta family, beta-barrel domain	GO:0005887;GO:0016021;GO:0031224;GO:0031226;GO:0032991;GO:0033178;GO:0033180;GO:0043234;GO:0044425;GO:0044459;GO:0044464	integral to plasma membrane;integral to membrane;intrinsic to membrane;intrinsic to plasma membrane;macromolecular complex;proton-transporting two-sector ATPase complex, catalytic domain;proton-transporting V-type ATPase, V1 domain;protein complex	GO:0000166;GO:0001882;GO:0001883;GO:0003824;GO:0005215;GO:0005488;GO:0005524;GO:0008324;GO:0015075;GO:0015077;GO:0015078;GO:0015399;GO:0015405;GO:0016462;GO:0016787;GO:0016817;GO:0016818;GO:0016820;GO:0016887;GO:0017076;GO:0017111;GO:0019829;GO:0022804;GO:0022857;GO:0022890;GO:0022891;GO:0022892;GO:0030554;GO:0032553;GO:0032555;GO:0032559;GO:0042623;GO:0042625;GO:0042626;GO:0043492;GO:0046933;GO:…	nucleotide binding;nucleoside binding;purine nucleoside binding;catalytic activity;transporter activity;binding;ATP binding;cation transmembrane transporter activity;ion transmembrane transporter activity	GO:0006139;GO:0006163;GO:0006164;GO:0006753;GO:0006754;GO:0006807;GO:0006810;GO:0006811;GO:0006812;GO:0006818;GO:0008152;GO:0009058;GO:0009117;GO:0009141;GO:0009142;GO:0009144;GO:0009145;GO:0009150;GO:0009152;GO:0009165;GO:0009199;GO:0009201;GO:0009205;GO:0009206;GO:0009259;GO:0009260;GO:0009987;GO:0015672;GO:0015985;GO:0015986;GO:0015992;GO:0034220;GO:0044237;GO:0044238;GO:0044249;GO:0046034;GO:…	nucleobase, nucleoside, nucleotide and nucleic acid metabolic process;purine nucleotide metabolic process;purine nucleotide biosynthetic process;nucleoside phosphate metabolic process;ATP biosynthetic process;nitrogen compound metabolic process;transport	hsa:523	ko00190;ko05110;ko05120	Oxidative phosphorylation;Vibrio cholerae infection;Epithelial cell signaling in Helicobacter pylori infection	K02145	1	8	11	11	6	8	8	6	8	8	5	4
167	871;1055;1646;4733;8298;8299;13176;13177;13869;22189;23753;23754;25156			66;67					358;363			IPI00007702;IPI00902596	13;8	1;1	1;1	FALSE	Heat shock-related 70 kDa protein 2;cDNA FLJ40505 fis, clone TESTI2045562, highly similar to HEAT SHOCK-RELATED 70 kDa PROTEIN 2	HSPA2	Heat shock-related 70 kDa protein 2;cDNA FLJ40505 fis, clone TESTI2045562, highly similar to HEAT SHOCK-RELATED 70 kDa PROTEIN 2	P54652;B3KUS2	HSP72_HUMAN;B3KUS2_HUMAN	ENST00000247207;ENST00000394709	OTTHUMP00000028319;OTTHUMP00000180664	NP_068814	PF00012	HSP70	Hsp70 protein	GO:0005634;GO:0009986;GO:0043226;GO:0043227;GO:0043229;GO:0043231;GO:0044424;GO:0044464	nucleus;cell surface;organelle;membrane-bounded organelle;intracellular organelle;intracellular membrane-bounded organelle;intracellular part;cell part	GO:0000166;GO:0001882;GO:0001883;GO:0005488;GO:0005515;GO:0005524;GO:0017076;GO:0030554;GO:0032553;GO:0032555;GO:0032559;GO:0051082	nucleotide binding;nucleoside binding;purine nucleoside binding;binding;protein binding;ATP binding;purine nucleotide binding;adenyl nucleotide binding;ribonucleotide binding;purine ribonucleotide binding;adenyl ribonucleotide binding	GO:0006950;GO:0006986;GO:0007126;GO:0007140;GO:0007281;GO:0007286;GO:0009607;GO:0009987;GO:0010033;GO:0022402;GO:0022403;GO:0032502;GO:0042221;GO:0048468;GO:0048869;GO:0050896;GO:0051789	response to stress;response to unfolded protein;meiosis;male meiosis;germ cell development;spermatid development;response to biotic stimulus;cellular process;response to organic substance;cell cycle process;cell cycle phase;developmental process	hsa:3306	ko04010;ko04612	MAPK signaling pathway;Antigen processing and presentation	K03283	2	13	14	17	1	1	1	1	1	1	12	9
168	336;3118;4696;13964;17166	161					413					IPI00007750;IPI00794009	5;2	1;1	1;1	FALSE	Tubulin alpha-4A chain;Tubulin alpha-1 chain;Alpha-tubulin 1;Testis-specific alpha-tubulin;Tubulin H2-alpha	TUBA4A;TUBA1	Tubulin alpha-4A chain	P68366;B3KNQ6	TBA4A_HUMAN	ENST00000248437	OTTHUMP00000164167	NP_005991	PF00091;PF03953	Tubulin;Tubulin_C	Tubulin/FtsZ family, GTPase domain;Tubulin/FtsZ family, C-terminal domain	GO:0005874;GO:0032991;GO:0043234;GO:0044422;GO:0044424;GO:0044430;GO:0044446;GO:0044464	microtubule;macromolecular complex;protein complex;organelle part;intracellular part;cytoskeletal part;intracellular organelle part;cell part	GO:0000166;GO:0003824;GO:0003924;GO:0005198;GO:0005488;GO:0005515;GO:0005525;GO:0016462;GO:0016787;GO:0016817;GO:0016818;GO:0017076;GO:0017111;GO:0019001;GO:0032553;GO:0032555;GO:0032561	nucleotide binding;catalytic activity;GTPase activity;structural molecule activity;binding;protein binding;GTP binding;pyrophosphatase activity;hydrolase activity;hydrolase activity, acting on acid anhydrides	GO:0006461;GO:0007017;GO:0007018;GO:0009987;GO:0010926;GO:0016043;GO:0022607;GO:0034621;GO:0034622;GO:0043623;GO:0043933;GO:0051258;GO:0065003	protein complex assembly;microtubule-based process;microtubule-based movement;cellular process;anatomical structure formation;cellular component organization;cellular component assembly;cellular macromolecular complex subunit organization	hsa:7277	ko04540	Gap junction	K07374	2	5	7	8	1	1	1	1	1	1	3	4
169	2;6117;7453;14859;19701;25000	162				38	180				177	IPI00007755;IPI00790578	6;1	6;1	6;1	FALSE	Ras-related protein Rab-21	RAB21;KIAA0118	Ras-related protein Rab-21	Q9UL25;Q96GX3	RAB21_HUMAN	ENST00000261263	OTTHUMP00000168505	NP_055814	PF00071	Ras	Ras family	GO:0000139;GO:0005789;GO:0010008;GO:0012506;GO:0016020;GO:0030659;GO:0031090;GO:0031901;GO:0044422;GO:0044424;GO:0044425;GO:0044431;GO:0044432;GO:0044433;GO:0044440;GO:0044444;GO:0044446;GO:0044464	Golgi membrane;endoplasmic reticulum membrane;endosome membrane;vesicle membrane;membrane;cytoplasmic vesicle membrane;organelle membrane;early endosome membrane;organelle part;intracellular part;membrane part;Golgi apparatus part	GO:0000166;GO:0005488;GO:0005525;GO:0017076;GO:0019001;GO:0032553;GO:0032555;GO:0032561	nucleotide binding;binding;GTP binding;purine nucleotide binding;guanyl nucleotide binding;ribonucleotide binding;purine ribonucleotide binding;guanyl ribonucleotide binding	GO:0006810;GO:0007154;GO:0007165;GO:0007242;GO:0007264;GO:0009987;GO:0015031;GO:0045184;GO:0050789;GO:0050794;GO:0051234;GO:0065007	transport;cell communication;signal transduction;intracellular signaling cascade;small GTPase mediated signal transduction;cellular process;protein transport;establishment of protein localization;regulation of biological process	hsa:23011			K07890	2	6	7	7	6	7	7	6	7	7	4	5
170	1863;12723;15756			75;76;891					188;198;201			IPI00007765	3	1	1	FALSE	Stress-70 protein, mitochondrial;75 kDa glucose-regulated protein;GRP 75;Heat shock 70 kDa protein 9;Peptide-binding protein 74;Mortalin	HSPA9;GRP75;HSPA9B	Stress-70 protein, mitochondrial	P38646;A1XP52;Q2F839;Q8N1C8	GRP75_HUMAN	ENST00000297185	OTTHUMP00000159494	NP_004125	PF00012	HSP70	Hsp70 protein	GO:0009295;GO:0009986;GO:0042645;GO:0044422;GO:0044424;GO:0044429;GO:0044444;GO:0044446;GO:0044464	nucleoid;cell surface;mitochondrial nucleoid;organelle part;intracellular part;mitochondrial part;cytoplasmic part;intracellular organelle part;cell part	GO:0000166;GO:0001882;GO:0001883;GO:0005488;GO:0005515;GO:0005524;GO:0017076;GO:0030554;GO:0032553;GO:0032555;GO:0032559;GO:0051082	nucleotide binding;nucleoside binding;purine nucleoside binding;binding;protein binding;ATP binding;purine nucleotide binding;adenyl nucleotide binding;ribonucleotide binding;purine ribonucleotide binding;adenyl ribonucleotide binding	GO:0006457;GO:0006916;GO:0008152;GO:0009987;GO:0010941;GO:0019538;GO:0034960;GO:0042981;GO:0043066;GO:0043067;GO:0043069;GO:0043170;GO:0043283;GO:0044237;GO:0044238;GO:0044260;GO:0044267;GO:0048519;GO:0048523;GO:0050789;GO:0050793;GO:0050794;GO:0051093;GO:0060548;GO:0065007	protein folding;anti-apoptosis;metabolic process;cellular process;regulation of cell death;protein metabolic process;cellular biopolymer metabolic process;regulation of apoptosis;negative regulation of apoptosis;regulation of programmed cell death	hsa:3313			K04043	1	3	5	7	1	2	2	1	2	2	1	1
171	1217;5943;5944	163					23					IPI00007797;IPI00737213	3;1	3;1	2;0	FALSE	Fatty acid-binding protein, epidermal;E-FABP;Fatty acid-binding protein 5;Psoriasis-associated fatty acid-binding protein homolog	FABP5	Fatty acid-binding protein, epidermal	Q01469;B2R4K0	FABP5_HUMAN	ENST00000297258	OTTHUMP00000166021;OTTHUMP00000177628	NP_001435;XP_001127657;XP_001128089;XP_001718427	PF00061	Lipocalin	Lipocalin / cytosolic fatty-acid binding protein family	GO:0005737;GO:0044424;GO:0044464	cytoplasm;intracellular part;cell part	GO:0005215;GO:0005488;GO:0005504;GO:0005515;GO:0008289;GO:0031406;GO:0033293	transporter activity;binding;fatty acid binding;protein binding;lipid binding;carboxylic acid binding;monocarboxylic acid binding	GO:0006629;GO:0006810;GO:0008152;GO:0008544;GO:0009888;GO:0032502;GO:0044238;GO:0048856;GO:0051234	lipid metabolic process;transport;metabolic process;epidermis development;tissue development;developmental process;primary metabolic process;anatomical structure development;establishment of localization	hsa:2171;hsa:728641	ko03320	PPAR signaling pathway	K08754	2	3	3	3	3	3	3	2	2	2	2	2
172	769;770;2793;6006;6288;10337;11444;13576;15200;19883;20304;22348;22740;25181			77		39			397		406	IPI00074962;IPI00873426;IPI00007834;IPI00305279;IPI00220735;IPI00895856	14;14;14;10;10;9	6;6;6;2;2;1	6;6;6;2;2;1	FALSE	Ankyrin-2;Brain ankyrin;Ankyrin-B;Non-erythroid ankyrin	ANK2	Isoform 4 of Ankyrin-2;434 kDa protein;Isoform 1 of Ankyrin-2;Isoform 2 of Ankyrin-2;Isoform 3 of Ankyrin-2;ankyrin 2 isoform 3	Q01484-4;Q01484;Q01484-1;Q7Z307;Q01484-2;A8MQV1;Q01484-3;Q7Z3L5	ANK2_HUMAN	ENST00000361149;ENST00000394537	OTTHUMP00000163833;OTTHUMP00000163834	NP_001139;NP_066187;NP_001120965	PF00023;PF00531;PF00791	Ank;Death;ZU5	Ankyrin repeat;Death domain;ZU5 domain	GO:0005856;GO:0016323;GO:0016324;GO:0031430;GO:0043226;GO:0043228;GO:0043229;GO:0043232;GO:0044424;GO:0044425;GO:0044444;GO:0044449;GO:0044459;GO:0044464	cytoskeleton;basolateral plasma membrane;apical plasma membrane;M band;organelle;non-membrane-bounded organelle;intracellular organelle;intracellular non-membrane-bounded organelle;intracellular part;membrane part;cytoplasmic part;contractile fiber part	GO:0005488;GO:0005515	binding;protein binding	GO:0007154;GO:0007165;GO:0009987;GO:0050789;GO:0050794;GO:0065007	cell communication;signal transduction;cellular process;regulation of biological process;regulation of cellular process;biological regulation					6	14	16	16	6	6	6	6	6	6	8	8
173	3250;5456;5765;11725;13240;13678;14801;15750;20632;23061;25391	164;165;166					163;165;173					IPI00008964;IPI00896425;IPI00871366;IPI00374519;IPI00022134	11;11;11;9;5	7;7;7;6;1	6;6;6;5;1	FALSE	Ras-related protein Rab-1B;RAB1B protein;Small GTP-binding protein;Putative Ras-related protein Rab-1C	RAB1B;rab1b;RAB1C	Ras-related protein Rab-1B;RAB1B protein;Small GTP-binding protein;Putative Ras-related protein Rab-1C	Q9H0U4;A8K7S1;Q6FIG4;Q92927;Q92928	RAB1B_HUMAN;Q6FIG4_HUMAN;Q92927_HUMAN;RAB1C_HUMAN	ENST00000311481;ENST00000394080		NP_112243	PF00071	Ras	Ras family	GO:0005794;GO:0016020;GO:0043226;GO:0043227;GO:0043229;GO:0043231;GO:0044424;GO:0044444;GO:0044464;GO:0005737	Golgi apparatus;membrane;organelle;membrane-bounded organelle;intracellular organelle;intracellular membrane-bounded organelle;intracellular part;cytoplasmic part;cell part;cytoplasm	GO:0000166;GO:0005488;GO:0005515;GO:0005525;GO:0017076;GO:0019001;GO:0032553;GO:0032555;GO:0032561	nucleotide binding;binding;protein binding;GTP binding;purine nucleotide binding;guanyl nucleotide binding;ribonucleotide binding;purine ribonucleotide binding;guanyl ribonucleotide binding	GO:0006810;GO:0007154;GO:0007165;GO:0007242;GO:0007264;GO:0009987;GO:0015031;GO:0045184;GO:0050789;GO:0050794;GO:0051234;GO:0065007	transport;cell communication;signal transduction;intracellular signaling cascade;small GTPase mediated signal transduction;cellular process;protein transport;establishment of protein localization;regulation of biological process	hsa:81876			K07875	5	11	17	19	7	12	12	6	11	11	9	10
174	2302;19139;22711;23560;25092											IPI00009104;IPI00909925	5;4	3;3	3;3	FALSE	RuvB-like 2;48 kDa TATA box-binding protein-interacting protein;TIP49b;Repressing pontin 52;51 kDa erythrocyte cytosolic protein;TIP60-associated protein 54-beta;INO80 complex subunit J;cDNA FLJ56743, highly similar to RuvB-like 2 (EC 3.6.1.-)	RUVBL2;INO80J;TIP48;TIP49B;CGI-46	RuvB-like 2;cDNA FLJ56743, highly similar to RuvB-like 2	Q9Y230;B3KNL2;B3KQ59;B4DW30	RUVB2_HUMAN;B4DW30_HUMAN	ENST00000221413	OTTHUMP00000078001	NP_006657	PF00004;PF06068	AAA;TIP49	ATPase family associated with various cellular activities (AAA);TIP49 C-terminus	GO:0000123;GO:0005737;GO:0016020;GO:0016363;GO:0032991;GO:0035267;GO:0043189;GO:0043234;GO:0044422;GO:0044424;GO:0044428;GO:0044446;GO:0044451;GO:0044464;GO:0005634;GO:0043226;GO:0043227;GO:0043229;GO:0043231	histone acetyltransferase complex;cytoplasm;membrane;nuclear matrix;macromolecular complex;NuA4 histone acetyltransferase complex;H4/H2A histone acetyltransferase complex;protein complex;organelle part;intracellular part;nuclear part	GO:0000166;GO:0001882;GO:0001883;GO:0003676;GO:0003677;GO:0003678;GO:0003684;GO:0003824;GO:0004003;GO:0004386;GO:0005488;GO:0005515;GO:0005524;GO:0008026;GO:0008094;GO:0016462;GO:0016787;GO:0016817;GO:0016818;GO:0016887;GO:0017076;GO:0017111;GO:0030554;GO:0032553;GO:0032555;GO:0032559;GO:0042623;GO:0042802;GO:0051082;GO:0070035	nucleotide binding;nucleoside binding;purine nucleoside binding;nucleic acid binding;DNA binding;DNA helicase activity;damaged DNA binding;catalytic activity;ATP-dependent DNA helicase activity;helicase activity;binding;protein binding;ATP binding	GO:0006139;GO:0006259;GO:0006281;GO:0006310;GO:0006325;GO:0006350;GO:0006355;GO:0006457;GO:0006464;GO:0006473;GO:0006807;GO:0006950;GO:0006974;GO:0006996;GO:0008152;GO:0009058;GO:0009059;GO:0009889;GO:0009987;GO:0010468;GO:0010556;GO:0016043;GO:0016568;GO:0016569;GO:0016570;GO:0016573;GO:0019219;GO:0019222;GO:0019538;GO:0031323;GO:0031326;GO:0033554;GO:0034645;GO:0034960;GO:0034961;GO:0034984;GO:…	nucleobase, nucleoside, nucleotide and nucleic acid metabolic process;DNA metabolic process;DNA repair;DNA recombination;chromatin organization;transcription;regulation of transcription, DNA-dependent;protein folding;protein modification process	hsa:10856			K11338	2	5	5	6	3	3	3	3	3	3	1	2
175	12135;23027											IPI00009253;IPI00748037;IPI00908301;IPI00748905	2;1;1;1	2;1;1;1	2;1;1;1	FALSE	Alpha-soluble NSF attachment protein;N-ethylmaleimide-sensitive factor attachment protein alpha;Beta-soluble NSF attachment protein;N-ethylmaleimide-sensitive factor attachment protein beta;cDNA FLJ52551, highly similar to Beta-soluble NSF attachment protein;NAPB protein;N-ethylmaleimide-sensitive factor attachment protein, beta, isoform CRA_c	NAPA;SNAPA;NAPB;SNAPB;hCG_22369	Alpha-soluble NSF attachment protein;cDNA FLJ52546, highly similar to Beta-soluble NSF attachment protein;cDNA FLJ52551, highly similar to Beta-soluble NSF attachment protein;N-ethylmaleimide-sensitive factor attachment protein, beta, isoform CRA_c	P54920;A8K879;Q9H115;B4DGP9;B4DIV0;B4DK44;Q4G0M0	SNAA_HUMAN;SNAB_HUMAN;B4DK44_HUMAN;Q4G0M0_HUMAN	ENST00000263354;ENST00000377026;ENST00000398425	OTTHUMP00000077709;OTTHUMP00000077710;OTTHUMP00000030424	NP_003818;NP_071363	PF02071	NSF	Aromatic-di-Alanine (AdAR) repeat	GO:0005783;GO:0005794;GO:0016020;GO:0043226;GO:0043227;GO:0043229;GO:0043231;GO:0044424;GO:0044444;GO:0044464	endoplasmic reticulum;Golgi apparatus;membrane;organelle;membrane-bounded organelle;intracellular organelle;intracellular membrane-bounded organelle;intracellular part;cytoplasmic part;cell part	GO:0000149;GO:0005488;GO:0005515;GO:0019905	SNARE binding;binding;protein binding;syntaxin binding	GO:0006810;GO:0006891;GO:0006944;GO:0009987;GO:0016043;GO:0016044;GO:0016192;GO:0046907;GO:0048193;GO:0051234;GO:0051649;GO:0006886;GO:0015031;GO:0045184	transport;intra-Golgi vesicle-mediated transport;membrane fusion;cellular process;cellular component organization;membrane organization;vesicle-mediated transport;intracellular transport;Golgi vesicle transport;establishment of localization	hsa:8775;hsa:63908				4	2	2	2	2	2	2	2	2	2	0	2
176	635;3474;4549;10151;15428;16377;20580;21344;21639;25479;25761;25762	167;168;169;170					1;67;96;152					IPI00009607	12	3	3	FALSE	Ras-related protein Rap-2c	RAP2C	Ras-related protein Rap-2c	Q9Y3L5;B3KWD6	RAP2C_HUMAN	ENST00000342983;ENST00000370874	OTTHUMP00000024036;OTTHUMP00000024037	NP_067006	PF00071	Ras	Ras family	GO:0005622;GO:0005886;GO:0016020;GO:0044464	intracellular;plasma membrane;membrane;cell part	GO:0000166;GO:0005488;GO:0005525;GO:0017076;GO:0019001;GO:0032553;GO:0032555;GO:0032561	nucleotide binding;binding;GTP binding;purine nucleotide binding;guanyl nucleotide binding;ribonucleotide binding;purine ribonucleotide binding;guanyl ribonucleotide binding	GO:0007154;GO:0007165;GO:0007242;GO:0007264;GO:0009987;GO:0050789;GO:0050794;GO:0065007	cell communication;signal transduction;intracellular signaling cascade;small GTPase mediated signal transduction;cellular process;regulation of biological process;regulation of cellular process;biological regulation	hsa:57826			K07839	1	12	16	16	3	3	3	3	3	3	9	6
177	6384;7420;14181;17840;17841;25343											IPI00009650;IPI00176710	6;4	6;4	6;4	FALSE	Lipocalin-1;Von Ebner gland protein;Tear prealbumin;Tear lipocalin;Putative lipocalin 1-like protein 1	LCN1;VEGP;LCN1L1	Lipocalin-1;Putative lipocalin 1-like protein 1	P31025;Q5VSP4	LCN1_HUMAN;LC1L1_HUMAN	ENST00000263598;ENST00000371781;ENST00000372031	OTTHUMP00000022539;OTTHUMP00000022540;OTTHUMP00000022462	NP_002288	PF00061	Lipocalin	Lipocalin / cytosolic fatty-acid binding protein family	GO:0005576	extracellular region	GO:0004857;GO:0004866;GO:0004869;GO:0005215;GO:0005488;GO:0005515;GO:0030234;GO:0030414	enzyme inhibitor activity;endopeptidase inhibitor activity;cysteine-type endopeptidase inhibitor activity;transporter activity;binding;protein binding;enzyme regulator activity;peptidase inhibitor activity	GO:0003008;GO:0006508;GO:0006810;GO:0007600;GO:0007606;GO:0008152;GO:0009056;GO:0009057;GO:0019538;GO:0030163;GO:0032501;GO:0043170;GO:0043283;GO:0043285;GO:0044238;GO:0050877;GO:0050890;GO:0050896;GO:0050909;GO:0051234	system process;proteolysis;transport;sensory perception;sensory perception of chemical stimulus;metabolic process;catabolic process;macromolecule catabolic process;protein metabolic process;protein catabolic process;multicellular organismal process	hsa:3933				2	6	7	7	6	7	7	6	7	7	0	1
178	2874;3850;4857;5088;7066;20595;23824											IPI00009688;IPI00908895;IPI00553149	7;5;2	7;5;2	4;2;2	FALSE	Phosphatidylinositol-5-phosphate 4-kinase type-2 alpha;Phosphatidylinositol-5-phosphate 4-kinase type II alpha;1-phosphatidylinositol-5-phosphate 4-kinase 2-alpha;PtdIns(5)P-4-kinase isoform 2-alpha;Diphosphoinositide kinase 2-alpha;PtdIns(4)P-5-kinase B isoform;PIP5KIII;PtdIns(4)P-5-kinase C isoform;cDNA FLJ51838, highly similar to Phosphatidylinositol-4-phosphate 5-kinase type-2 alpha (EC 2.7.1…	PIP4K2A;PIP5K2;PIP5K2A	Phosphatidylinositol-5-phosphate 4-kinase type-2 alpha;cDNA FLJ51838, highly similar to Phosphatidylinositol-4-phosphate 5-kinase type-2 alpha	P48426;B0YJ66;B4DGX2;B4DH09	PI42A_HUMAN;B4DH09_HUMAN	ENST00000376573	OTTHUMP00000019300	NP_005019	PF01504	PIP5K	Phosphatidylinositol-4-phosphate 5-Kinase			GO:0000166;GO:0001727;GO:0001882;GO:0001883;GO:0003824;GO:0004428;GO:0005488;GO:0005524;GO:0016301;GO:0016307;GO:0016308;GO:0016309;GO:0016740;GO:0016772;GO:0016773;GO:0017076;GO:0030554;GO:0032553;GO:0032555;GO:0032559	nucleotide binding;lipid kinase activity;nucleoside binding;purine nucleoside binding;catalytic activity;inositol or phosphatidylinositol kinase activity;binding;ATP binding;kinase activity;phosphatidylinositol phosphate kinase activity	GO:0006629;GO:0006644;GO:0006650;GO:0006793;GO:0006796;GO:0008152;GO:0009987;GO:0016310;GO:0019637;GO:0030384;GO:0044237;GO:0044238;GO:0044255;GO:0046486;GO:0046488	lipid metabolic process;phospholipid metabolic process;glycerophospholipid metabolic process;phosphorus metabolic process;phosphate metabolic process;metabolic process;cellular process;phosphorylation;organophosphate metabolic process	hsa:5305	ko00562;ko04070;ko04810	Inositol phosphate metabolism;Phosphatidylinositol signaling system;Regulation of actin cytoskeleton	K00920	3	7	8	8	7	8	8	4	5	5	4	5
179	6373;6564;9907;14753;14754;15160;15618;16040;20007;20008;20187;21633;22127;22712;25528	127;128					729;837					IPI00009791;IPI00219296;IPI00219297;IPI00219293;IPI00219294;IPI00219295;IPI00886770;IPI00827630	15;15;15;14;14;14;13;5	4;4;4;4;4;4;4;2	4;4;4;4;4;4;4;2	FALSE	Plasma membrane calcium-transporting ATPase 2;Plasma membrane calcium ATPase isoform 2;Plasma membrane calcium pump isoform 2	ATP2B2;PMCA2	Isoform WB of Plasma membrane calcium-transporting ATPase 2;Isoform XB of Plasma membrane calcium-transporting ATPase 2;Isoform ZB of Plasma membrane calcium-transporting ATPase 2;Isoform WA of Plasma membrane calcium-transporting ATPase 2;Isoform XA of Pl	Q01814-1;Q01814;Q01814-5;A1X4P8;Q4J697;Q4LE63;Q01814-6;A1A5C3;Q4J698;Q01814-2;A2VBC8;Q4J696;Q4J699;Q01814-3;Q01814-4	AT2B2_HUMAN	ENST00000342354;ENST00000343816;ENST00000352432;ENST00000360273	OTTHUMP00000158863;OTTHUMP00000170202;OTTHUMP00000178535;OTTHUMP00000170203;OTTHUMP00000170204;OTTHUMP00000178534;OTTHUMP00000178537;OTTHUMP00000178538	NP_001001331;NP_001674;XP_001714623	PF00689;PF00690;PF00122;PF00702	Cation_ATPase_C;Cation_ATPase_N;E1-E2_ATPase;Hydrolase	Cation transporting ATPase, C-terminus;Cation transporter/ATPase, N-terminus;E1-E2 ATPase;haloacid dehalogenase-like hydrolase	GO:0005737;GO:0005886;GO:0016020;GO:0016021;GO:0031224;GO:0044424;GO:0044425;GO:0044464	cytoplasm;plasma membrane;membrane;integral to membrane;intrinsic to membrane;intracellular part;membrane part;cell part	GO:0000166;GO:0000287;GO:0001882;GO:0001883;GO:0003824;GO:0005215;GO:0005388;GO:0005488;GO:0005509;GO:0005515;GO:0005516;GO:0005524;GO:0008324;GO:0015075;GO:0015082;GO:0015085;GO:0015399;GO:0015405;GO:0015662;GO:0016462;GO:0016787;GO:0016817;GO:0016818;GO:0016820;GO:0016887;GO:0017076;GO:0017111;GO:0019829;GO:0022804;GO:0022857;GO:0022890;GO:0022891;GO:0022892;GO:0030554;GO:0032553;GO:0032555;GO:…	nucleotide binding;magnesium ion binding;nucleoside binding;purine nucleoside binding;catalytic activity;transporter activity;calcium-transporting ATPase activity;binding;calcium ion binding;protein binding;calmodulin binding;ATP binding	GO:0003008;GO:0006139;GO:0006163;GO:0006164;GO:0006753;GO:0006754;GO:0006807;GO:0006810;GO:0006811;GO:0006812;GO:0006816;GO:0007600;GO:0007605;GO:0008152;GO:0009058;GO:0009117;GO:0009141;GO:0009142;GO:0009144;GO:0009145;GO:0009150;GO:0009152;GO:0009165;GO:0009199;GO:0009201;GO:0009205;GO:0009206;GO:0009259;GO:0009260;GO:0009987;GO:0015674;GO:0030001;GO:0030154;GO:0030182;GO:0032501;GO:0032502;GO:…	system process;nucleobase, nucleoside, nucleotide and nucleic acid metabolic process;purine nucleotide metabolic process;purine nucleotide biosynthetic process;nucleoside phosphate metabolic process;ATP biosynthetic process	hsa:491	ko04020	Calcium signaling pathway	K05850	8	15	18	18	4	4	4	4	4	4	7	5
180	859;3271	171					98					IPI00909713;IPI00009895;IPI00216069	2;2;2	2;2;2	2;2;2	TRUE	cDNA FLJ57791, highly similar to Palmitoyltransferase ZDHHC3 (EC 2.3.1.-);Palmitoyltransferase ZDHHC3;Zinc finger DHHC domain-containing protein 3;Zinc finger protein 373;DHHC1 protein	ZDHHC3;ZNF373;HSD49	zinc finger, DHHC-type containing 3 isoform 3;Isoform 1 of Palmitoyltransferase ZDHHC3;Isoform 2 of Palmitoyltransferase ZDHHC3	B4DSK2;Q9NYG2-1;Q9NYG2;Q9NYG2-2	B4DSK2_HUMAN;ZDHC3_HUMAN	ENST00000296127;ENST00000342790	OTTHUMP00000164123;OTTHUMP00000170883;OTTHUMP00000170884	NP_001128652;NP_057682;NP_001128651	PF01529	zf-DHHC	DHHC zinc finger domain	GO:0000139;GO:0016020;GO:0016021;GO:0031090;GO:0031224;GO:0044422;GO:0044424;GO:0044425;GO:0044431;GO:0044444;GO:0044446;GO:0044464	Golgi membrane;membrane;integral to membrane;organelle membrane;intrinsic to membrane;organelle part;intracellular part;membrane part;Golgi apparatus part;cytoplasmic part;intracellular organelle part;cell part	GO:0003824;GO:0005488;GO:0008270;GO:0016740;GO:0043167;GO:0043169;GO:0046872;GO:0046914;GO:0008415;GO:0016746;GO:0016747	catalytic activity;binding;zinc ion binding;transferase activity;ion binding;cation binding;metal ion binding;transition metal ion binding;acyltransferase activity;transferase activity, transferring acyl groups							3	2	3	3	2	3	3	2	3	3	1	2
181	41;11948;13944											IPI00009901	3	3	3	FALSE	Nuclear transport factor 2;Placental protein 15	NUTF2;NTF2	Nuclear transport factor 2	P61970;B2R4G7	NTF2_HUMAN	ENST00000219169	OTTHUMP00000081333;OTTHUMP00000174844	NP_005787	PF02136	NTF2	Nuclear transport factor 2 (NTF2) domain	GO:0005643;GO:0005829;GO:0032991;GO:0043234;GO:0044422;GO:0044424;GO:0044425;GO:0044428;GO:0044444;GO:0044446;GO:0044464;GO:0046930	nuclear pore;cytosol;macromolecular complex;protein complex;organelle part;intracellular part;membrane part;nuclear part;cytoplasmic part;intracellular organelle part;cell part;pore complex	GO:0005488;GO:0005515	binding;protein binding	GO:0006605;GO:0006606;GO:0006810;GO:0006886;GO:0006913;GO:0015031;GO:0017038;GO:0045184;GO:0046907;GO:0051169;GO:0051170;GO:0051234;GO:0051649	protein targeting;protein import into nucleus;transport;intracellular protein transport;nucleocytoplasmic transport;protein transport;protein import;establishment of protein localization;intracellular transport;nuclear transport;nuclear import	hsa:10204				1	3	4	4	3	4	4	3	4	4	3	3
182	14599;17392;21224	172					171					IPI00009976	3	3	3	FALSE	Transmembrane emp24 domain-containing protein 1;Interleukin-1 receptor-like 1 ligand;Putative T1/ST2 receptor-binding protein	TMED1;IL1RL1L;IL1RL1LG	Transmembrane emp24 domain-containing protein 1	Q13445	TMED1_HUMAN	ENST00000214869	OTTHUMP00000076851	NP_006849	PF01105	EMP24_GP25L	emp24/gp25L/p24 family/GOLD	GO:0005886;GO:0016020;GO:0016021;GO:0031224;GO:0044425;GO:0044464	plasma membrane;membrane;integral to membrane;intrinsic to membrane;membrane part;cell part	GO:0005102;GO:0005488;GO:0005515	receptor binding;binding;protein binding	GO:0006810;GO:0007154;GO:0007165;GO:0007267;GO:0009987;GO:0050789;GO:0050794;GO:0051234;GO:0065007	transport;cell communication;signal transduction;cell-cell signaling;cellular process;regulation of biological process;regulation of cellular process;establishment of localization;biological regulation	hsa:11018				1	3	4	4	3	4	4	3	4	4	1	1
183	40;21043											IPI00010080	2	2	2	FALSE	Serine/threonine-protein kinase OSR1;Oxidative stress-responsive 1 protein	OXSR1;KIAA1101;OSR1	Serine/threonine-protein kinase OSR1	O95747	OXSR1_HUMAN	ENST00000311806	OTTHUMP00000161719;OTTHUMP00000170677	NP_005100	PF00069	Pkinase	Protein kinase domain	GO:0005737;GO:0044424;GO:0044464	cytoplasm;intracellular part;cell part	GO:0000166;GO:0000287;GO:0001882;GO:0001883;GO:0003824;GO:0004672;GO:0004674;GO:0005488;GO:0005515;GO:0005524;GO:0016301;GO:0016740;GO:0016772;GO:0016773;GO:0017076;GO:0030554;GO:0032553;GO:0032555;GO:0032559;GO:0042802;GO:0043167;GO:0043169;GO:0046872	nucleotide binding;magnesium ion binding;nucleoside binding;purine nucleoside binding;catalytic activity;protein kinase activity;protein serine/threonine kinase activity;binding;protein binding;ATP binding;kinase activity;transferase activity	GO:0006464;GO:0006468;GO:0006793;GO:0006796;GO:0006950;GO:0006979;GO:0007154;GO:0007165;GO:0007242;GO:0007243;GO:0008152;GO:0009987;GO:0016310;GO:0019538;GO:0034960;GO:0042221;GO:0043170;GO:0043283;GO:0043412;GO:0043687;GO:0044237;GO:0044238;GO:0044260;GO:0044267;GO:0050789;GO:0050794;GO:0050896;GO:0065007	protein modification process;protein amino acid phosphorylation;phosphorus metabolic process;phosphate metabolic process;response to stress;response to oxidative stress;cell communication;signal transduction;intracellular signaling cascade	hsa:9943			K08835	1	2	2	3	2	2	3	2	2	3	2	1
184	12305;23210;23258			78					101			IPI00010090	3	3	3	FALSE	Glutamate--cysteine ligase regulatory subunit;Gamma-glutamylcysteine synthetase regulatory subunit;Gamma-ECS regulatory subunit;GCS light chain;Glutamate--cysteine ligase modifier subunit	GCLM;GLCLR	Glutamate--cysteine ligase regulatory subunit	P48507;A8K334;Q5YKL1	GSH0_HUMAN	ENST00000370238	OTTHUMP00000012299	NP_002052	PF00248	Aldo_ket_red	Aldo/keto reductase family	GO:0000267;GO:0005625;GO:0005829;GO:0044424;GO:0044444;GO:0044464	cell fraction;soluble fraction;cytosol;intracellular part;cytoplasmic part;cell part	GO:0003824;GO:0005488;GO:0005515;GO:0016491;GO:0019899;GO:0035226	catalytic activity;binding;protein binding;oxidoreductase activity;enzyme binding;glutamate-cysteine ligase catalytic subunit binding	GO:0003008;GO:0003013;GO:0003018;GO:0006082;GO:0006518;GO:0006519;GO:0006520;GO:0006536;GO:0006575;GO:0006732;GO:0006749;GO:0006750;GO:0006790;GO:0006807;GO:0006950;GO:0006979;GO:0008152;GO:0009058;GO:0009064;GO:0009108;GO:0009308;GO:0009987;GO:0019752;GO:0032501;GO:0035150;GO:0042180;GO:0042221;GO:0042398;GO:0042493;GO:0043043;GO:0043436;GO:0044106;GO:0044237;GO:0044238;GO:0044249;GO:0044272;GO:…	system process;circulatory system process;vascular process in circulatory system;organic acid metabolic process;peptide metabolic process;cellular amino acid and derivative metabolic process;cellular amino acid metabolic process	hsa:2730	ko00480	Glutathione metabolism	K11205	1	3	5	5	3	5	5	3	5	5	3	2
185	479;7550;20582;20929											IPI00010214	4	4	4	FALSE	Protein S100-A14;S100 calcium-binding protein A14	S100A14;S100A15	Protein S100-A14	Q9HCY8	S10AE_HUMAN	ENST00000344616;ENST00000368700;ENST00000368701;ENST00000368702	OTTHUMP00000032964;OTTHUMP00000032965;OTTHUMP00000032966	NP_065723	PF01023	S_100	S-100/ICaBP type calcium binding domain	GO:0005737;GO:0044424;GO:0044464	cytoplasm;intracellular part;cell part	GO:0005488;GO:0005509;GO:0043167;GO:0043169;GO:0046872	binding;calcium ion binding;ion binding;cation binding;metal ion binding			hsa:57402				1	4	4	4	4	4	4	4	4	4	3	1
186	624;1285;1730;1864;3480;3639;6341;7100;7101;10973;10974;12109;14072;25671;26186	173			14	40;41;42	164			176	6;124;176	IPI00219675;IPI00010271;IPI00394837;IPI00023138;IPI00010270;IPI00877663;IPI00879948;IPI00878066;IPI00790187;IPI00027952;IPI00012511;IPI00249526;IPI00555566;IPI00877816;IPI00880127	15;15;14;6;5;4;4;4;3;1;1;1;1;1;1	14;14;14;5;4;4;3;4;2;0;0;0;0;0;0	14;14;14;5;4;4;3;4;2;0;0;0;0;0;0	FALSE	Ras-related C3 botulinum toxin substrate 1;p21-Rac1;Ras-like protein TC25;Cell migration-inducing gene 5 protein;Ras-related C3 botulinum toxin substrate 1 (Rho family, small GTP binding protein Rac1);Ras-related C3 botulinum toxin substrate 1 (Rho family, small GTP binding protein Rac1), isoform CRA_b	RAC1;MIG5;hCG_14926;tcag7.839	Isoform B of Ras-related C3 botulinum toxin substrate 1;Isoform A of Ras-related C3 botulinum toxin substrate 1;ras-related C3 botulinum toxin substrate 1 isoform Rac1c	P63000-2;P63000;A4D2P0;P63000-1;A4D2P1;A4D2P2	RAC1_HUMAN;A4D2P2_HUMAN	ENST00000348035;ENST00000356142;ENST00000396729	OTTHUMP00000151197;OTTHUMP00000151196	NP_061485;NP_008839;NP_942126	PF00071	Ras	Ras family	GO:0005829;GO:0005886;GO:0016020;GO:0016023;GO:0031410;GO:0031982;GO:0031988;GO:0042470;GO:0043226;GO:0043227;GO:0043229;GO:0043231;GO:0044424;GO:0044444;GO:0044464;GO:0048770;GO:0005622	cytosol;plasma membrane;membrane;cytoplasmic membrane-bounded vesicle;cytoplasmic vesicle;vesicle;membrane-bounded vesicle;melanosome;organelle;membrane-bounded organelle;intracellular organelle;intracellular membrane-bounded organelle;intracellular part	GO:0000166;GO:0003824;GO:0003924;GO:0005488;GO:0005515;GO:0005525;GO:0016462;GO:0016787;GO:0016817;GO:0016818;GO:0017076;GO:0017111;GO:0019001;GO:0019899;GO:0030742;GO:0032553;GO:0032555;GO:0032561	nucleotide binding;catalytic activity;GTPase activity;binding;protein binding;GTP binding;pyrophosphatase activity;hydrolase activity;hydrolase activity, acting on acid anhydrides	GO:0006461;GO:0006928;GO:0006950;GO:0006952;GO:0006954;GO:0006996;GO:0007010;GO:0007015;GO:0007154;GO:0007155;GO:0007165;GO:0007242;GO:0007264;GO:0008154;GO:0009605;GO:0009611;GO:0009653;GO:0009966;GO:0009967;GO:0009987;GO:0010310;GO:0010591;GO:0010592;GO:0010646;GO:0010647;GO:0010926;GO:0016043;GO:0019222;GO:0022607;GO:0022610;GO:0030029;GO:0030030;GO:0030031;GO:0030032;GO:0030036;GO:0030041;GO:…	protein complex assembly;cell motion;response to stress;defense response;inflammatory response;organelle organization;cytoskeleton organization;actin filament organization;cell communication;cell adhesion;signal transduction	hsa:5879	ko04010;ko04310;ko04370;ko04810;ko04510;ko04520;ko04620;ko04650;ko04662;ko04664;ko04670;ko04062;ko04360;ko05200;ko05210;ko05212;ko05211;ko05014;ko05120	MAPK signaling pathway;Wnt signaling pathway;VEGF signaling pathway;Regulation of actin cytoskeleton;Focal adhesion;Adherens junction;Toll-like receptor signaling pathway;Natural killer cell mediated cytotoxicity;B cell receptor signaling pathway;Fc epsilon RI signaling pathway;Leukocyte transendothelial migration;Chemokine signaling pathway;Axon guidance;Pathways in cancer;Colorectal cancer;Panc…	K04392	15	15	20	20	14	19	19	14	19	19	14	13
187	2650;4864;13191											IPI00743335;IPI00829992;IPI00010418	3;3;3	3;3;3	3;3;3	FALSE	Myosin-Ic;Myosin I beta;MMI-beta	MYO1C	myosin IC isoform a;myosin IC isoform b;Myosin-Ic	Q4LE56;O00159;A1L180	MYO1C_HUMAN	ENST00000359786;ENST00000361007	OTTHUMP00000115372;OTTHUMP00000182979	NP_001074248;NP_001074419;NP_203693	PF00612;PF00063;PF06017	IQ;Myosin_head;Myosin_TH1	IQ calmodulin-binding motif;Myosin head (motor domain);Myosin tail	GO:0005643;GO:0005654;GO:0005730;GO:0005737;GO:0009925;GO:0016328;GO:0031253;GO:0031528;GO:0031941;GO:0032991;GO:0043226;GO:0043228;GO:0043229;GO:0043232;GO:0043234;GO:0044422;GO:0044424;GO:0044425;GO:0044428;GO:0044430;GO:0044446;GO:0044459;GO:0044463;GO:0044464;GO:0046930;GO:0060171	nuclear pore;nucleoplasm;nucleolus;cytoplasm;basal plasma membrane;lateral plasma membrane;cell projection membrane;microvillus membrane;filamentous actin;macromolecular complex;organelle;non-membrane-bounded organelle;intracellular organelle	GO:0000166;GO:0001882;GO:0001883;GO:0003774;GO:0003779;GO:0003824;GO:0005488;GO:0005515;GO:0005516;GO:0005524;GO:0008092;GO:0016462;GO:0016787;GO:0016817;GO:0016818;GO:0017076;GO:0017111;GO:0030554;GO:0032553;GO:0032555;GO:0032559	nucleotide binding;nucleoside binding;purine nucleoside binding;motor activity;actin binding;catalytic activity;binding;protein binding;calmodulin binding;ATP binding;cytoskeletal protein binding;pyrophosphatase activity;hydrolase activity	GO:0006810;GO:0006886;GO:0009987;GO:0015031;GO:0015931;GO:0045184;GO:0046907;GO:0050657;GO:0050658;GO:0051028;GO:0051234;GO:0051236;GO:0051649;GO:0055085;GO:0065002	transport;intracellular protein transport;cellular process;protein transport;nucleobase, nucleoside, nucleotide and nucleic acid transport;establishment of protein localization;intracellular transport;nucleic acid transport;RNA transport;mRNA transport	hsa:4641			K10356	3	3	3	3	3	3	3	3	3	3	0	0
188	2694;7766;8632;14561;19769	174					1					IPI00010438;IPI00216231;IPI00795000;IPI00794966;IPI00796942	5;4;3;3;3	5;4;3;3;3	2;2;2;2;2	FALSE	Synaptosomal-associated protein 23;Vesicle-membrane fusion protein SNAP-23	SNAP23	Isoform SNAP-23a of Synaptosomal-associated protein 23;Isoform SNAP-23b of Synaptosomal-associated protein 23;14 kDa protein;14 kDa protein;12 kDa protein	O00161-1;O00161;A8K287;O00161-2	SNP23_HUMAN	ENST00000249647;ENST00000349777	OTTHUMP00000161203;OTTHUMP00000175685;OTTHUMP00000161263;OTTHUMP00000175688;OTTHUMP00000175684;OTTHUMP00000175681;OTTHUMP00000175680	NP_003816;NP_570710	PF00835;PF05739	SNAP-25;SNARE	SNAP-25 family;SNARE domain	GO:0000267;GO:0005624;GO:0005626;GO:0005634;GO:0005737;GO:0019717;GO:0030054;GO:0043226;GO:0043227;GO:0043229;GO:0043231;GO:0044424;GO:0044425;GO:0044459;GO:0044464;GO:0045202	cell fraction;membrane fraction;insoluble fraction;nucleus;cytoplasm;synaptosome;cell junction;organelle;membrane-bounded organelle;intracellular organelle;intracellular membrane-bounded organelle;intracellular part;membrane part;plasma membrane part	GO:0005488;GO:0005515	binding;protein binding	GO:0006810;GO:0006892;GO:0006903;GO:0006944;GO:0009987;GO:0015031;GO:0016043;GO:0016044;GO:0016192;GO:0045184;GO:0046907;GO:0048193;GO:0051234;GO:0051649	transport;post-Golgi vesicle-mediated transport;vesicle targeting;membrane fusion;cellular process;protein transport;cellular component organization;membrane organization;vesicle-mediated transport;establishment of protein localization	hsa:8773	ko04130	SNARE interactions in vesicular transport	K08508	5	5	7	7	5	7	7	2	4	4	3	3
189	275;1319;1640;1641;2860;6846;7495;7528;12411;14479;21058;21059;23996;25658					43					253	IPI00010720;IPI00910316;IPI00909956	14;13;6	13;12;5	13;12;5	FALSE	T-complex protein 1 subunit epsilon;CCT-epsilon;cDNA FLJ54333, highly similar to T-complex protein 1 subunit epsilon	CCT5;CCTE;KIAA0098	T-complex protein 1 subunit epsilon;cDNA FLJ54333, highly similar to T-complex protein 1 subunit epsilon	P48643;A8JZY8;A8K2X8;B4DDU6;B4DE30;B4DX08;B4DYC8;B4DYD8;Q96GI1;Q9BU08;Q9HB74;B4DXI1;B4DZT5	TCPE_HUMAN;B4DXI1_HUMAN	ENST00000280326	OTTHUMP00000161671	NP_036205	PF00118	Cpn60_TCP1	TCP-1/cpn60 chaperonin family	GO:0005730;GO:0043226;GO:0043228;GO:0043229;GO:0043232;GO:0044422;GO:0044424;GO:0044428;GO:0044446;GO:0044464;GO:0005737	nucleolus;organelle;non-membrane-bounded organelle;intracellular organelle;intracellular non-membrane-bounded organelle;organelle part;intracellular part;nuclear part;intracellular organelle part;cell part;cytoplasm	GO:0000166;GO:0001882;GO:0001883;GO:0005488;GO:0005515;GO:0005524;GO:0017076;GO:0030554;GO:0032553;GO:0032555;GO:0032559;GO:0051082	nucleotide binding;nucleoside binding;purine nucleoside binding;binding;protein binding;ATP binding;purine nucleotide binding;adenyl nucleotide binding;ribonucleotide binding;purine ribonucleotide binding;adenyl ribonucleotide binding	GO:0006457;GO:0008152;GO:0009987;GO:0019538;GO:0034960;GO:0043170;GO:0043283;GO:0044237;GO:0044238;GO:0044260;GO:0044267	protein folding;metabolic process;cellular process;protein metabolic process;cellular biopolymer metabolic process;macromolecule metabolic process;biopolymer metabolic process;cellular metabolic process;primary metabolic process	hsa:22948			K09497	3	14	16	17	13	15	15	13	15	15	5	6
190	219;11877;12323;18430	175					32					IPI00010896;IPI00554767;IPI00877596	4;3;1	4;3;1	4;3;1	FALSE	Chloride intracellular channel protein 1;Nuclear chloride ion channel 27;Chloride channel ABP;Regulatory nuclear chloride ion channel protein	CLIC1;NCC27	Chloride intracellular channel protein 1;18 kDa protein	O00299;Q53FB0;Q5SRT3	CLIC1_HUMAN	ENST00000211475;ENST00000375779;ENST00000375780;ENST00000375784;ENST00000383218;ENST00000383404;ENST00000383405;ENST00000395892;ENST00000400021;ENST00000400022;ENST00000400052;ENST00000400058	OTTHUMP00000014792;OTTHUMP00000014793;OTTHUMP00000014794;OTTHUMP00000014798;OTTHUMP00000029131;OTTHUMP00000029133;OTTHUMP00000029137;OTTHUMP00000029543;OTTHUMP00000029544;OTTHUMP00000174486;OTTHUMP00000174546;OTTHUMP00000174547;OTTHUMP00000193300;OTTHUMP00000193301;OTTHUMP00000193302;OTTHUMP00000193303;OTTHUMP00000193758;OTTHUMP00000193759;OTTHUMP00000193760;OTTHUMP00000193761;OTTHUMP00000194130;…	NP_001279				GO:0000267;GO:0005624;GO:0005625;GO:0005626;GO:0005886;GO:0005903;GO:0016020;GO:0016021;GO:0031090;GO:0031224;GO:0031965;GO:0042995;GO:0044422;GO:0044424;GO:0044425;GO:0044428;GO:0044446;GO:0044464	cell fraction;membrane fraction;soluble fraction;insoluble fraction;plasma membrane;brush border;membrane;integral to membrane;organelle membrane;intrinsic to membrane;nuclear membrane;cell projection;organelle part;intracellular part;membrane part	GO:0005215;GO:0005216;GO:0005244;GO:0005247;GO:0005253;GO:0005254;GO:0005488;GO:0008308;GO:0008509;GO:0015075;GO:0015267;GO:0022803;GO:0022832;GO:0022836;GO:0022838;GO:0022857;GO:0022891;GO:0022892;GO:0031404;GO:0043167;GO:0043168	transporter activity;ion channel activity;voltage-gated ion channel activity;voltage-gated chloride channel activity;anion channel activity;chloride channel activity;binding;voltage-gated anion channel activity;anion transmembrane transporter activity	GO:0006810;GO:0006811;GO:0006820;GO:0006821;GO:0007154;GO:0007165;GO:0009987;GO:0015698;GO:0050789;GO:0050794;GO:0051234;GO:0065007	transport;ion transport;anion transport;chloride transport;cell communication;signal transduction;cellular process;inorganic anion transport;regulation of biological process;regulation of cellular process;establishment of localization	hsa:1192			K05021	3	4	5	5	4	5	5	4	5	5	1	4
191	1470;2362;5604;11946;13967;19532;24662											IPI00010951	7	6	6	FALSE	Epiplakin;450 kDa epidermal antigen	EPPK1;EPIPL	epiplakin 1	P58107;Q9NSU9	EPIPL_HUMAN			NP_112598	PF00681	Plectin	Plectin repeat	GO:0005737;GO:0005856;GO:0043226;GO:0043228;GO:0043229;GO:0043232;GO:0044424;GO:0044464	cytoplasm;cytoskeleton;organelle;non-membrane-bounded organelle;intracellular organelle;intracellular non-membrane-bounded organelle;intracellular part;cell part	GO:0005198;GO:0005488;GO:0005515	structural molecule activity;binding;protein binding			hsa:83481				1	7	7	7	6	6	6	6	6	6	0	0
192	1225;6586;6842;7864;11422;12860;13097;23341;23342;23975;23976;25419	176		79			309		241			IPI00011126;IPI00848107;IPI00895901	12;8;7	6;4;3	6;4;3	FALSE	26S protease regulatory subunit 4;P26s4;Proteasome 26S subunit ATPase 1	PSMC1	26S protease regulatory subunit 4;33 kDa protein;26S protease regulatory subunit 4	P62191;B4DR63;Q53HB3;Q53XL8;Q6NW36	PRS4_HUMAN	ENST00000261303	OTTHUMP00000028280;OTTHUMP00000171790	NP_002793	PF00004	AAA	ATPase family associated with various cellular activities (AAA)	GO:0000502;GO:0005634;GO:0005829;GO:0032991;GO:0043226;GO:0043227;GO:0043229;GO:0043231;GO:0043234;GO:0044424;GO:0044444;GO:0044464	proteasome complex;nucleus;cytosol;macromolecular complex;organelle;membrane-bounded organelle;intracellular organelle;intracellular membrane-bounded organelle;protein complex;intracellular part;cytoplasmic part;cell part	GO:0000166;GO:0001882;GO:0001883;GO:0003824;GO:0005488;GO:0005515;GO:0005524;GO:0016462;GO:0016787;GO:0016817;GO:0016818;GO:0016887;GO:0017076;GO:0017111;GO:0030554;GO:0032553;GO:0032555;GO:0032559	nucleotide binding;nucleoside binding;purine nucleoside binding;catalytic activity;binding;protein binding;ATP binding;pyrophosphatase activity;hydrolase activity;hydrolase activity, acting on acid anhydrides	GO:0006508;GO:0006511;GO:0008152;GO:0009056;GO:0009057;GO:0009987;GO:0010498;GO:0019538;GO:0019941;GO:0022402;GO:0030163;GO:0031145;GO:0034960;GO:0034962;GO:0043085;GO:0043086;GO:0043161;GO:0043170;GO:0043283;GO:0043285;GO:0043632;GO:0044092;GO:0044093;GO:0044237;GO:0044238;GO:0044248;GO:0044257;GO:0044260;GO:0044265;GO:0044267;GO:0050790;GO:0051340;GO:0051351;GO:0051352;GO:0051436;GO:0051437;GO:…	proteolysis;ubiquitin-dependent protein catabolic process;metabolic process;catabolic process;macromolecule catabolic process;cellular process;proteasomal protein catabolic process;protein metabolic process;modification-dependent protein catabolic process	hsa:5700	ko03050	Proteasome	K03062	3	12	15	17	6	7	7	6	7	7	7	7
193	4681;9516;24327;25278	177					201					IPI00011229;IPI00853455;IPI00852597;IPI00879328;IPI00658053;IPI00892793	4;3;2;2;2;2	4;3;2;2;2;2	4;3;2;2;2;2	FALSE	Cathepsin D;Cathepsin D light chain;Cathepsin D heavy chain	CTSD;CPSD	Cathepsin D;Protein;33 kDa protein;30 kDa protein;21 kDa protein;20 kDa protein	P07339	CATD_HUMAN	ENST00000236671;ENST00000407742	OTTHUMP00000042282;OTTHUMP00000196040;OTTHUMP00000196039;OTTHUMP00000198692;OTTHUMP00000042859;OTTHUMP00000199813	NP_001900	PF07966;PF00026	A1_Propeptide;Asp	A1 Propeptide;Eukaryotic aspartyl protease	GO:0000323;GO:0005576;GO:0005764;GO:0005773;GO:0016023;GO:0031410;GO:0031982;GO:0031988;GO:0042470;GO:0043226;GO:0043227;GO:0043229;GO:0043231;GO:0044424;GO:0044444;GO:0044464;GO:0048770	lytic vacuole;extracellular region;lysosome;vacuole;cytoplasmic membrane-bounded vesicle;cytoplasmic vesicle;vesicle;membrane-bounded vesicle;melanosome;organelle;membrane-bounded organelle;intracellular organelle;intracellular membrane-bounded organelle	GO:0003824;GO:0004175;GO:0004190;GO:0008233;GO:0016787;GO:0070001;GO:0070011	catalytic activity;endopeptidase activity;aspartic-type endopeptidase activity;peptidase activity;hydrolase activity;aspartic-type peptidase activity;peptidase activity, acting on L-amino acid peptides	GO:0006508;GO:0008152;GO:0009056;GO:0009057;GO:0019538;GO:0030163;GO:0043170;GO:0043283;GO:0043285;GO:0044238	proteolysis;metabolic process;catabolic process;macromolecule catabolic process;protein metabolic process;protein catabolic process;macromolecule metabolic process;biopolymer metabolic process;biopolymer catabolic process;primary metabolic process	hsa:1509	ko04142		K01379	6	4	5	5	4	5	5	4	5	5	0	1
194	957;1067;1573;1948;2475;3311;5451;6597;11737;12196;13606;14174;14342;19041;19486;20085;20397;20555;20807;23110;24631;26201	178;179				44	438;559				351	IPI00011285;IPI00910547;IPI00909108	22;19;4	22;19;4	22;19;4	FALSE	Calpain-1 catalytic subunit;Calpain-1 large subunit;Calcium-activated neutral proteinase 1;Calpain mu-type;muCANP;Micromolar-calpain;Cell proliferation-inducing gene 30 protein;cDNA FLJ53224, highly similar to Calpain-1 catalytic subunit (EC 3.4.22.52)	CAPN1;CANPL1;PIG30	Calpain-1 catalytic subunit;cDNA FLJ53224, highly similar to Calpain-1 catalytic subunit	P07384;B2RDI5;Q2TTR0;Q6DHV4;B4DWH5	CAN1_HUMAN;B4DWH5_HUMAN	ENST00000279247		NP_005177	PF01067;PF00648	Calpain_III;Peptidase_C2	Calpain large subunit, domain III;Calpain family cysteine protease	GO:0005737;GO:0005886;GO:0016020;GO:0044424;GO:0044464;GO:0005622	cytoplasm;plasma membrane;membrane;intracellular part;cell part;intracellular	GO:0003824;GO:0004175;GO:0004197;GO:0004198;GO:0005488;GO:0005509;GO:0005515;GO:0008233;GO:0008234;GO:0016787;GO:0043167;GO:0043169;GO:0046872;GO:0070011	catalytic activity;endopeptidase activity;cysteine-type endopeptidase activity;calcium-dependent cysteine-type endopeptidase activity;binding;calcium ion binding;protein binding;peptidase activity;cysteine-type peptidase activity;hydrolase activity	GO:0006508;GO:0008152;GO:0008284;GO:0009056;GO:0009057;GO:0019538;GO:0030163;GO:0042127;GO:0043170;GO:0043283;GO:0043285;GO:0044238;GO:0048518;GO:0048522;GO:0050789;GO:0050794;GO:0065007	proteolysis;metabolic process;positive regulation of cell proliferation;catabolic process;macromolecule catabolic process;protein metabolic process;protein catabolic process;regulation of cell proliferation;macromolecule metabolic process	hsa:823	ko04210;ko05010	Apoptosis;Alzheimer's disease	K01367	3	22	24	24	22	24	24	22	24	24	16	20
195	15302	180					298					IPI00020559;IPI00011374;IPI00178377;IPI00640824;IPI00910384	1;1;1;1;1	1;1;1;1;1	1;1;1;1;1	TRUE	Protein FAM76A;cDNA FLJ52921, moderately similar to Protein FAM76A	FAM76A	Isoform 3 of Protein FAM76A;Isoform 4 of Protein FAM76A;Isoform 1 of Protein FAM76A;Isoform 2 of Protein FAM76A;cDNA FLJ52921, moderately similar to Protein FAM76A	Q8TAV0-3;Q8TAV0;Q8TAV0-4;Q8TAV0-1;Q8TAV0-2;A8K255;B4DWT3	FA76A_HUMAN;B4DWT3_HUMAN	ENST00000010299;ENST00000234549;ENST00000373954	OTTHUMP00000003842;OTTHUMP00000003843;OTTHUMP00000003840;OTTHUMP00000003841	NP_689873										hsa:199870				5	1	2	2	1	2	2	1	2	2	0	0
196	5447;20519;25423;26522											IPI00383581;IPI00011454;IPI00441414;IPI00747078	4;4;4;1	4;4;4;1	4;4;4;1	FALSE	Neutral alpha-glucosidase AB;Glucosidase II subunit alpha;Alpha-glucosidase 2	GANAB;G2AN;KIAA0088	cDNA FLJ61290, highly similar to Neutral alpha-glucosidase AB;Isoform 2 of Neutral alpha-glucosidase AB;Isoform 3 of Neutral alpha-glucosidase AB	Q14697-1;Q14697;B4DIW2;B4DJ30;B4DSM6;Q14697-2;B4DZ53;Q14697-3	GANAB_HUMAN	ENST00000346178;ENST00000356638		NP_938148;NP_938149	PF01055;PF04901	Glyco_hydro_31;RAMP	Glycosyl hydrolases family 31;Receptor activity modifying family	GO:0005783;GO:0005794;GO:0016023;GO:0031410;GO:0031982;GO:0031988;GO:0042470;GO:0043226;GO:0043227;GO:0043229;GO:0043231;GO:0044424;GO:0044444;GO:0044464;GO:0048770	endoplasmic reticulum;Golgi apparatus;cytoplasmic membrane-bounded vesicle;cytoplasmic vesicle;vesicle;membrane-bounded vesicle;melanosome;organelle;membrane-bounded organelle;intracellular organelle;intracellular membrane-bounded organelle	GO:0003824;GO:0004553;GO:0005488;GO:0005515;GO:0016787;GO:0016798;GO:0033919	catalytic activity;hydrolase activity, hydrolyzing O-glycosyl compounds;binding;protein binding;hydrolase activity;hydrolase activity, acting on glycosyl bonds;glucan 1,3-alpha-glucosidase activity	GO:0005975;GO:0008152;GO:0044238	carbohydrate metabolic process;metabolic process;primary metabolic process	hsa:23193	ko00510	N-Glycan biosynthesis	K05546	4	4	4	4	4	4	4	4	4	4	2	3
197	147;22037;26588											IPI00011858	3	3	3	FALSE	PDZK1-interacting protein 1;17 kDa membrane-associated protein;Protein DD96	PDZK1IP1;MAP17	PDZK1-interacting protein 1	Q13113;Q6ICT9	PDZ1I_HUMAN	ENST00000294338;ENST00000371885	OTTHUMP00000009572;OTTHUMP00000009573	NP_005755				GO:0016021;GO:0031224;GO:0044425;GO:0044464	integral to membrane;intrinsic to membrane;membrane part;cell part					hsa:10158				1	3	4	4	3	4	4	3	4	4	3	2
198	8038;8039;26659											IPI00011876;IPI00382958;IPI00903024	3;3;3	3;3;3	3;3;3	FALSE	S-methyl-5'-thioadenosine phosphorylase;5'-methylthioadenosine phosphorylase;MTAP protein	MTAP;MSAP	cDNA FLJ59758, highly similar to S-methyl-5-thioadenosine phosphorylase;MTAP protein;16 kDa protein	Q13126;B4DUC8;Q05DJ2;Q5T3P3;Q6FHP1;Q6FHT1;Q8WV80	MTAP_HUMAN;Q8WV80_HUMAN	ENST00000380172	OTTHUMP00000021152	NP_002442	PF01048	PNP_UDP_1	Phosphorylase superfamily	GO:0005737;GO:0044424;GO:0044464	cytoplasm;intracellular part;cell part	GO:0003824;GO:0004645;GO:0016740;GO:0016757;GO:0016758;GO:0016763;GO:0017061	catalytic activity;phosphorylase activity;transferase activity;transferase activity, transferring glycosyl groups;transferase activity, transferring hexosyl groups;transferase activity, transferring pentosyl groups	GO:0006139;GO:0006807;GO:0008152;GO:0009116;GO:0009987;GO:0044237;GO:0044238;GO:0055086	nucleobase, nucleoside, nucleotide and nucleic acid metabolic process;nitrogen compound metabolic process;metabolic process;nucleoside metabolic process;cellular process;cellular metabolic process;primary metabolic process	hsa:4507	ko00271	Methionine metabolism	K00772	3	3	3	3	3	3	3	3	3	3	0	3
199	23972											IPI00012007	1	1	1	FALSE	Adenosylhomocysteinase;S-adenosyl-L-homocysteine hydrolase	AHCY;SAHH	Adenosylhomocysteinase	P23526;A8K307;B3KUN3;Q1RMG2	SAHH_HUMAN	ENST00000217426	OTTHUMP00000030684	NP_000678	PF05221;PF00670	AdoHcyase;AdoHcyase_NAD	S-adenosyl-L-homocysteine hydrolase;S-adenosyl-L-homocysteine hydrolase, NAD binding domain	GO:0016023;GO:0031410;GO:0031982;GO:0031988;GO:0042470;GO:0043226;GO:0043227;GO:0043229;GO:0043231;GO:0044424;GO:0044444;GO:0044464;GO:0048770	cytoplasmic membrane-bounded vesicle;cytoplasmic vesicle;vesicle;membrane-bounded vesicle;melanosome;organelle;membrane-bounded organelle;intracellular organelle;intracellular membrane-bounded organelle;intracellular part;cytoplasmic part;cell part	GO:0003824;GO:0004013;GO:0005488;GO:0005515;GO:0016787;GO:0016801;GO:0016802	catalytic activity;adenosylhomocysteinase activity;binding;protein binding;hydrolase activity;hydrolase activity, acting on ether bonds;trialkylsulfonium hydrolase activity	GO:0006730;GO:0008152;GO:0009987;GO:0044237	one-carbon metabolic process;metabolic process;cellular process;cellular metabolic process	hsa:191	ko00271;ko00450	Methionine metabolism;Selenoamino acid metabolism	K01251	1	1	1	1	1	1	1	1	1	1	0	1
200	1097;1098;1099;12421	181					18					IPI00012011;IPI00909841	4;3	4;3	4;3	FALSE	Cofilin-1;Cofilin, non-muscle isoform;18 kDa phosphoprotein;p18;cDNA FLJ51435, moderately similar to Cofilin-1	CFL1;CFL	Cofilin-1;cDNA FLJ51435, moderately similar to Cofilin-1	P23528;B3KUQ1;B4E112	COF1_HUMAN;B4E112_HUMAN	ENST00000308162		NP_005498	PF00241	Cofilin_ADF	Cofilin/tropomyosin-type actin-binding protein	GO:0016363;GO:0044422;GO:0044424;GO:0044428;GO:0044446;GO:0044464;GO:0005622	nuclear matrix;organelle part;intracellular part;nuclear part;intracellular organelle part;cell part;intracellular	GO:0003779;GO:0005488;GO:0005515;GO:0008092	actin binding;binding;protein binding;cytoskeletal protein binding	GO:0006916;GO:0007154;GO:0007165;GO:0007242;GO:0007264;GO:0007265;GO:0007266;GO:0009987;GO:0010941;GO:0042981;GO:0043066;GO:0043067;GO:0043069;GO:0048519;GO:0048523;GO:0050789;GO:0050793;GO:0050794;GO:0051093;GO:0060548;GO:0065007	anti-apoptosis;cell communication;signal transduction;intracellular signaling cascade;small GTPase mediated signal transduction;Ras protein signal transduction;Rho protein signal transduction;cellular process;regulation of cell death	hsa:1072	ko04810;ko04360	Regulation of actin cytoskeleton;Axon guidance	K05765	2	4	6	7	4	6	7	4	6	7	3	4
201	1305;4579;4854;14617;15150;20073;23051;24369	182;183					1;829					IPI00012268;IPI00384420;IPI00795529;IPI00793022;IPI00796340;IPI00793806;IPI00794915	8;5;2;2;1;1;1	8;5;2;2;1;1;1	8;5;2;2;1;1;1	FALSE	26S proteasome non-ATPase regulatory subunit 2;26S proteasome regulatory subunit RPN1;26S proteasome regulatory subunit S2;26S proteasome subunit p97;Tumor necrosis factor type 1 receptor-associated protein 2;55.11 protein;P67	PSMD2;TRAP2	26S proteasome non-ATPase regulatory subunit 2;P67	Q13200;B4DM22;B4DX07;B4DXY1;Q53XQ4;Q59EG8;Q9NSM5;Q13041	PSMD2_HUMAN;Q13041_HUMAN	ENST00000310118;ENST00000358216	OTTHUMP00000173805	NP_002799	PF01851	PC_rep	Proteasome/cyclosome repeat	GO:0005829;GO:0005838;GO:0032991;GO:0043234;GO:0044424;GO:0044444;GO:0044464	cytosol;proteasome regulatory particle;macromolecular complex;protein complex;intracellular part;cytoplasmic part;cell part	GO:0005488;GO:0005515;GO:0030234	binding;protein binding;enzyme regulator activity	GO:0006508;GO:0006511;GO:0008152;GO:0009056;GO:0009057;GO:0009894;GO:0009987;GO:0010498;GO:0019222;GO:0019538;GO:0019941;GO:0022402;GO:0030163;GO:0031145;GO:0034960;GO:0034962;GO:0042176;GO:0043085;GO:0043086;GO:0043161;GO:0043170;GO:0043283;GO:0043285;GO:0043632;GO:0044092;GO:0044093;GO:0044237;GO:0044238;GO:0044248;GO:0044257;GO:0044260;GO:0044265;GO:0044267;GO:0050789;GO:0050790;GO:0051246;GO:…	proteolysis;ubiquitin-dependent protein catabolic process;metabolic process;catabolic process;macromolecule catabolic process;regulation of catabolic process;cellular process;proteasomal protein catabolic process;regulation of metabolic process	hsa:5708	ko03050	Proteasome	K03028	7	8	9	9	8	9	9	8	9	9	5	8
202	2003;3201;3399;5133;5253;6030;6055;6056;7028;7029;7308;9892;9893;13510;14024;14025;14026;14222;18535;20017;20300;20462;21892;21954;21955;23128;23988;23989;24555;26463	184;185				45;46	241;431				99;310	IPI00012303;IPI00030385;IPI00892906;IPI00853528;IPI00894140;IPI00852953	30;10;8;7;7;3	30;10;8;7;7;3	13;0;0;0;0;0	FALSE	Selenium-binding protein 1;56 kDa selenium-binding protein;SP56	SELENBP1;SBP	cDNA FLJ55757, highly similar to Selenium-binding protein 1	Q13228;B2RDR3;B4DKP6;B4DPI7;B4E1F3;Q49AQ8	SBP1_HUMAN	ENST00000368868	OTTHUMP00000082403	NP_003935	PF05694	SBP56	56kDa selenium binding protein (SBP56)	GO:0005634;GO:0005829;GO:0016020;GO:0043226;GO:0043227;GO:0043229;GO:0043231;GO:0044424;GO:0044444;GO:0044464	nucleus;cytosol;membrane;organelle;membrane-bounded organelle;intracellular organelle;intracellular membrane-bounded organelle;intracellular part;cytoplasmic part;cell part	GO:0005488;GO:0008430	binding;selenium binding	GO:0006810;GO:0015031;GO:0045184;GO:0051234	transport;protein transport;establishment of protein localization;establishment of localization	hsa:8991				6	30	33	33	30	33	33	13	15	15	18	25
203	9904;13243;15451;20772											IPI00012451	4	1	1	FALSE	Guanine nucleotide-binding protein subunit beta-4;Transducin beta chain 4	GNB4	Guanine nucleotide-binding protein subunit beta-4	Q9HAV0;A8K3F6;B3KMH5	GBB4_HUMAN	ENST00000232564	OTTHUMP00000165227;OTTHUMP00000173666	NP_067642	PF00400	WD40	WD domain, G-beta repeat			GO:0004871;GO:0060089	signal transducer activity;molecular transducer activity	GO:0007154;GO:0007165;GO:0007242;GO:0009719;GO:0009725;GO:0009755;GO:0009987;GO:0010033;GO:0032870;GO:0042221;GO:0050789;GO:0050794;GO:0050896;GO:0051716;GO:0065007	cell communication;signal transduction;intracellular signaling cascade;response to endogenous stimulus;response to hormone stimulus;hormone-mediated signaling;cellular process;response to organic substance;cellular response to hormone stimulus	hsa:59345	ko04062	Chemokine signaling pathway	K04538	1	4	4	4	1	1	1	1	1	1	2	2
204	14290;20005											IPI00012512;IPI00020418;IPI00856004	2;1;1	2;1;1	2;1;1	FALSE	Ras-related protein R-Ras2;Ras-like protein TC21;Teratocarcinoma oncogene;Ras-related protein R-Ras;p23	RRAS2;TC21;RRAS	Ras-related protein R-Ras2;Ras-related protein R-Ras;related RAS viral (r-ras) oncogene homolog 2 isoform b	P62070;B2R9Z3;P10301;Q6FH12	RRAS2_HUMAN;RRAS_HUMAN	ENST00000256196;ENST00000246792	OTTHUMP00000077994	NP_036382;NP_006261;NP_001096139	PF00071	Ras	Ras family	GO:0005783;GO:0005886;GO:0016020;GO:0043226;GO:0043227;GO:0043229;GO:0043231;GO:0044424;GO:0044444;GO:0044464;GO:0005622	endoplasmic reticulum;plasma membrane;membrane;organelle;membrane-bounded organelle;intracellular organelle;intracellular membrane-bounded organelle;intracellular part;cytoplasmic part;cell part;intracellular	GO:0000166;GO:0003824;GO:0003924;GO:0005488;GO:0005515;GO:0005525;GO:0016462;GO:0016787;GO:0016817;GO:0016818;GO:0017076;GO:0017111;GO:0019001;GO:0032553;GO:0032555;GO:0032561	nucleotide binding;catalytic activity;GTPase activity;binding;protein binding;GTP binding;pyrophosphatase activity;hydrolase activity;hydrolase activity, acting on acid anhydrides	GO:0007154;GO:0007165;GO:0007242;GO:0007264;GO:0007265;GO:0009987;GO:0030334;GO:0030335;GO:0032879;GO:0040012;GO:0048518;GO:0048522;GO:0050789;GO:0050794;GO:0051270;GO:0051272;GO:0065007	cell communication;signal transduction;intracellular signaling cascade;small GTPase mediated signal transduction;Ras protein signal transduction;cellular process;regulation of cell migration;positive regulation of cell migration;regulation of localization	hsa:22800;hsa:6237	ko04010;ko04810;ko04530	MAPK signaling pathway;Regulation of actin cytoskeleton;Tight junction	K07830;K07829	3	2	2	2	2	2	2	2	2	2	1	1
205	57;702;1794;4404;8109;8110;9898;10413;11549;15131;20567;22439;22818;24133;24413;25554;25662	145;146;147				32;47	136;188;436				115;186	IPI00012645;IPI00218207;IPI00845381	17;17;12	6;6;1	6;6;1	FALSE	Spectrin beta chain, brain 2;Spectrin, non-erythroid beta chain 2;Beta-III spectrin;SPTBN2 protein	SPTBN2;KIAA0302	Isoform 1 of Spectrin beta chain, brain 2;Isoform 2 of Spectrin beta chain, brain 2;SPTBN2 protein	O15020-1;O15020;O15020-2;A4QPE4	SPTN2_HUMAN;A4QPE4_HUMAN	ENST00000309996		NP_008877	PF00307;PF00169;PF00435	CH;PH;Spectrin	Calponin homology (CH) domain;PH domain;Spectrin repeat	GO:0008091;GO:0044422;GO:0044424;GO:0044430;GO:0044444;GO:0044446;GO:0044448;GO:0044464	spectrin;organelle part;intracellular part;cytoskeletal part;cytoplasmic part;intracellular organelle part;cell cortex part;cell part	GO:0003779;GO:0005198;GO:0005200;GO:0005488;GO:0005515;GO:0008092	actin binding;structural molecule activity;structural constituent of cytoskeleton;binding;protein binding;cytoskeletal protein binding	GO:0006810;GO:0008064;GO:0008219;GO:0009892;GO:0009987;GO:0010605;GO:0010639;GO:0016192;GO:0016265;GO:0019222;GO:0030832;GO:0030833;GO:0030834;GO:0030835;GO:0030837;GO:0031323;GO:0031324;GO:0031333;GO:0032268;GO:0032269;GO:0032271;GO:0032272;GO:0032535;GO:0032956;GO:0032970;GO:0033043;GO:0043242;GO:0043244;GO:0043254;GO:0044087;GO:0048519;GO:0048523;GO:0050789;GO:0050794;GO:0051016;GO:0051128;GO:…	transport;regulation of actin polymerization or depolymerization;cell death;negative regulation of metabolic process;cellular process;negative regulation of macromolecule metabolic process;negative regulation of organelle organization	hsa:6712			K06115	3	17	21	21	6	7	7	6	7	7	7	8
206	2091;2092;7686;24351;24560											IPI00012772;IPI00797230;IPI00792050;IPI00795853	5;4;3;3	1;1;1;1	1;1;1;1	FALSE	60S ribosomal protein L8	RPL8	60S ribosomal protein L8;32 kDa protein;16 kDa protein;16 kDa protein	P62917;A8K094	RL8_HUMAN	ENST00000262584;ENST00000394920	OTTHUMP00000178490;OTTHUMP00000178494;OTTHUMP00000178493;OTTHUMP00000178491;OTTHUMP00000178489	NP_000964;NP_150644	PF00181;PF03947	Ribosomal_L2;Ribosomal_L2_C	Ribosomal Proteins L2, RNA binding domain;Ribosomal Proteins L2, C-terminal domain	GO:0015934;GO:0022625;GO:0030529;GO:0032991;GO:0033279;GO:0044422;GO:0044424;GO:0044444;GO:0044445;GO:0044446;GO:0044464	large ribosomal subunit;cytosolic large ribosomal subunit;ribonucleoprotein complex;macromolecular complex;ribosomal subunit;organelle part;intracellular part;cytoplasmic part;cytosolic part;intracellular organelle part;cell part	GO:0003676;GO:0003723;GO:0003735;GO:0005198;GO:0005488;GO:0019843	nucleic acid binding;RNA binding;structural constituent of ribosome;structural molecule activity;binding;rRNA binding	GO:0006414;GO:0008152;GO:0009058;GO:0009059;GO:0009987;GO:0034645;GO:0034960;GO:0034961;GO:0043170;GO:0043283;GO:0043284;GO:0044237;GO:0044249;GO:0044260	translational elongation;metabolic process;biosynthetic process;macromolecule biosynthetic process;cellular process;cellular macromolecule biosynthetic process;cellular biopolymer metabolic process;cellular biopolymer biosynthetic process	hsa:6132	ko03010	Ribosome	K02938	4	5	5	8	1	1	1	1	1	1	2	3
207	2664;13811;15443;25040;25041											IPI00790778;IPI00908700;IPI00012898;IPI00397527;IPI00332864	5;5;5;5;5	1;1;1;1;1	1;1;1;1;1	FALSE	cDNA FLJ61298, highly similar to Vesicle-associated membrane protein 1;cDNA FLJ57686, highly similar to Vesicle-associated membrane protein 1;Vesicle-associated membrane protein 1;Synaptobrevin-1	VAMP1;SYB1	cDNA FLJ61298, highly similar to Vesicle-associated membrane protein 1;cDNA FLJ57686, highly similar to Vesicle-associated membrane protein 1;Isoform 1 of Vesicle-associated membrane protein 1;Isoform 2 of Vesicle-associated membrane protein 1;Isoform 3 of	B4DJY5;B4DZX9;P23763-1;P23763;A8K0D3;P23763-3;P23763-2	B4DJY5_HUMAN;B4DZX9_HUMAN;VAMP1_HUMAN	ENST00000396943;ENST00000355479;ENST00000361716	OTTHUMP00000166362;OTTHUMP00000166364;OTTHUMP00000166363	NP_055046;NP_954740;NP_058439	PF00957	Synaptobrevin	Synaptobrevin	GO:0016021;GO:0031224;GO:0044425;GO:0044464;GO:0000267;GO:0005624;GO:0005626;GO:0005741;GO:0005887;GO:0012506;GO:0016020;GO:0016023;GO:0019717;GO:0019867;GO:0030054;GO:0030141;GO:0030659;GO:0030662;GO:0030665;GO:0030672;GO:0031090;GO:0031226;GO:0031410;GO:0031966;GO:0031968;GO:0031982;GO:0031988;GO:0043226;GO:0043227;GO:0043229;GO:0043231;GO:0044422;GO:0044424;GO:0044429;GO:0044433;GO:0044444;GO:…	integral to membrane;intrinsic to membrane;membrane part;cell part;cell fraction;membrane fraction;insoluble fraction;mitochondrial outer membrane;integral to plasma membrane;vesicle membrane;membrane;cytoplasmic membrane-bounded vesicle;synaptosome	GO:0005488;GO:0005515	binding;protein binding	GO:0006810;GO:0009987;GO:0016192;GO:0051234	transport;cellular process;vesicle-mediated transport;establishment of localization	hsa:6843	ko04130	SNARE interactions in vesicular transport	K08510	5	5	6	6	1	1	1	1	1	1	4	4
208	6419;7731;12184;13142;14200;18214;18215	186					158					IPI00013466;IPI00910220	7;7	7;7	7;7	FALSE	Arsenical pump-driving ATPase;Arsenite-translocating ATPase;Arsenical resistance ATPase;Arsenite-transporting ATPase;cDNA FLJ60230, highly similar to Arsenical pump-driving ATPase (EC 3.6.3.16)	ASNA1;ARSA	Arsenical pump-driving ATPase;cDNA FLJ60230, highly similar to Arsenical pump-driving ATPase	O43681;B4DEE5	ARSA1_HUMAN;B4DEE5_HUMAN	ENST00000357332	OTTHUMP00000076114;OTTHUMP00000076115	NP_004308	PF02374	ArsA_ATPase	Anion-transporting ATPase	GO:0000267;GO:0005625;GO:0005730;GO:0005737;GO:0043226;GO:0043228;GO:0043229;GO:0043232;GO:0044422;GO:0044424;GO:0044428;GO:0044446;GO:0044464	cell fraction;soluble fraction;nucleolus;cytoplasm;organelle;non-membrane-bounded organelle;intracellular organelle;intracellular non-membrane-bounded organelle;organelle part;intracellular part;nuclear part;intracellular organelle part;cell part	GO:0000166;GO:0001882;GO:0001883;GO:0003824;GO:0005215;GO:0005488;GO:0005524;GO:0008324;GO:0008490;GO:0008509;GO:0015075;GO:0015103;GO:0015105;GO:0015291;GO:0015399;GO:0015405;GO:0015446;GO:0016462;GO:0016787;GO:0016817;GO:0016818;GO:0016820;GO:0016887;GO:0017076;GO:0017111;GO:0019829;GO:0022804;GO:0022857;GO:0022891;GO:0022892;GO:0030554;GO:0032553;GO:0032555;GO:0032559;GO:0042623;GO:0042625;GO:…	nucleotide binding;nucleoside binding;purine nucleoside binding;catalytic activity;transporter activity;binding;ATP binding;cation transmembrane transporter activity;arsenite secondary active transmembrane transporter activity	GO:0006810;GO:0006873;GO:0006875;GO:0009987;GO:0010035;GO:0019725;GO:0030003;GO:0042221;GO:0042592;GO:0046685;GO:0048878;GO:0050801;GO:0050896;GO:0051234;GO:0055065;GO:0055080;GO:0055082;GO:0065007;GO:0065008	transport;cellular ion homeostasis;cellular metal ion homeostasis;cellular process;response to inorganic substance;cellular homeostasis;cellular cation homeostasis;response to chemical stimulus;homeostatic process;response to arsenic;chemical homeostasis	hsa:439			K01551	2	7	7	7	7	7	7	7	7	7	5	2
209	825;3579;4417;6094;9354;12011;15427	187;188	30			48	1;330	12			12	IPI00013475;IPI00031370	7;7	3;3	1;1	FALSE	Tubulin beta-2A chain;Tubulin beta-2B chain	TUBB2A;TUBB2;TUBB2B	Tubulin beta-2A chain;Tubulin beta-2B chain	Q13885;A5D906;A5D907;Q9BVA1;A1L195;A8K068;O43209;Q9UGA2	TBB2A_HUMAN;TBB2B_HUMAN	ENST00000333628;ENST00000259818	OTTHUMP00000015956;OTTHUMP00000015964	NP_001060;NP_821080	PF00091;PF03953	Tubulin;Tubulin_C	Tubulin/FtsZ family, GTPase domain;Tubulin/FtsZ family, C-terminal domain	GO:0005874;GO:0032991;GO:0043234;GO:0044422;GO:0044424;GO:0044430;GO:0044446;GO:0044464	microtubule;macromolecular complex;protein complex;organelle part;intracellular part;cytoskeletal part;intracellular organelle part;cell part	GO:0000166;GO:0003824;GO:0003924;GO:0005198;GO:0005488;GO:0005515;GO:0005525;GO:0016462;GO:0016787;GO:0016817;GO:0016818;GO:0017076;GO:0017111;GO:0019001;GO:0032553;GO:0032555;GO:0032561	nucleotide binding;catalytic activity;GTPase activity;structural molecule activity;binding;protein binding;GTP binding;pyrophosphatase activity;hydrolase activity;hydrolase activity, acting on acid anhydrides	GO:0006461;GO:0007017;GO:0007018;GO:0009987;GO:0010926;GO:0016043;GO:0022607;GO:0034621;GO:0034622;GO:0043623;GO:0043933;GO:0051258;GO:0065003	protein complex assembly;microtubule-based process;microtubule-based movement;cellular process;anatomical structure formation;cellular component organization;cellular component assembly;cellular macromolecular complex subunit organization	hsa:7280;hsa:347733	ko04540	Gap junction	K07375	2	7	11	15	3	3	3	1	1	1	2	5
210	6574	189					130					IPI00013723	1	1	1	TRUE	Peptidyl-prolyl cis-trans isomerase NIMA-interacting 1;Rotamase Pin1;PPIase Pin1	PIN1	Peptidyl-prolyl cis-trans isomerase NIMA-interacting 1	Q13526;A8K4V9;Q8NFL2	PIN1_HUMAN	ENST00000247970	OTTHUMP00000077817	NP_006212	PF00639;PF00397	Rotamase;WW	PPIC-type PPIASE domain;WW domain	GO:0005634;GO:0043226;GO:0043227;GO:0043229;GO:0043231;GO:0044424;GO:0044464	nucleus;organelle;membrane-bounded organelle;intracellular organelle;intracellular membrane-bounded organelle;intracellular part;cell part	GO:0003755;GO:0003824;GO:0005488;GO:0005515;GO:0016597;GO:0016853;GO:0016859;GO:0031406;GO:0043176;GO:0045309;GO:0046332;GO:0050815;GO:0050816;GO:0051219;GO:0070412	peptidyl-prolyl cis-trans isomerase activity;catalytic activity;binding;protein binding;amino acid binding;isomerase activity;cis-trans isomerase activity;carboxylic acid binding;amine binding;protein phosphorylated amino acid binding;SMAD binding	GO:0001932;GO:0006457;GO:0007049;GO:0007088;GO:0007346;GO:0008152;GO:0009966;GO:0009968;GO:0009987;GO:0010564;GO:0010646;GO:0010648;GO:0017015;GO:0019220;GO:0019222;GO:0019538;GO:0030512;GO:0031323;GO:0031399;GO:0032268;GO:0033043;GO:0034960;GO:0042325;GO:0043085;GO:0043170;GO:0043283;GO:0044093;GO:0044237;GO:0044238;GO:0044260;GO:0044267;GO:0048519;GO:0048523;GO:0050789;GO:0050790;GO:0050794;GO:…	regulation of protein amino acid phosphorylation;protein folding;cell cycle;regulation of mitosis;regulation of mitotic cell cycle;metabolic process;regulation of signal transduction;negative regulation of signal transduction;cellular process	hsa:5300			K09578	1	1	1	1	1	1	1	1	1	1	0	1
211	1059;6087;11578;11579;14445;14446;20348;21796;23456	190;191		80			14;213		3			IPI00013885	9	9	9	FALSE	Caspase-14;Caspase-14 subunit p19;Caspase-14 subunit p10	CASP14	Caspase-14	P31944;A9UFC0;B2CIS9	CASPE_HUMAN	ENST00000221740	OTTHUMP00000076199	NP_036246	PF00656	Peptidase_C14	Caspase domain	GO:0005634;GO:0005737;GO:0043226;GO:0043227;GO:0043229;GO:0043231;GO:0044424;GO:0044464	nucleus;cytoplasm;organelle;membrane-bounded organelle;intracellular organelle;intracellular membrane-bounded organelle;intracellular part;cell part	GO:0003824;GO:0004175;GO:0004197;GO:0008233;GO:0008234;GO:0016787;GO:0070011	catalytic activity;endopeptidase activity;cysteine-type endopeptidase activity;peptidase activity;cysteine-type peptidase activity;hydrolase activity;peptidase activity, acting on L-amino acid peptides	GO:0006508;GO:0006915;GO:0008152;GO:0008219;GO:0008544;GO:0009056;GO:0009057;GO:0009888;GO:0009987;GO:0012501;GO:0016265;GO:0019538;GO:0030154;GO:0030163;GO:0032502;GO:0043170;GO:0043283;GO:0043285;GO:0044238;GO:0048856;GO:0048869	proteolysis;apoptosis;metabolic process;cell death;epidermis development;catabolic process;macromolecule catabolic process;tissue development;cellular process;programmed cell death;death;protein metabolic process;cell differentiation	hsa:23581			K04401	1	9	13	13	9	13	13	9	13	13	8	5
212	2776;17322;17325	104					220					IPI00013890;IPI00411765	3;3	1;1	1;1	FALSE	14-3-3 protein sigma;Stratifin;Epithelial cell marker protein 1	SFN;HME1	Isoform 1 of 14-3-3 protein sigma;Isoform 2 of 14-3-3 protein sigma	P31947-1;P31947;P31947-2	1433S_HUMAN	ENST00000339276	OTTHUMP00000004242	NP_006133	PF00244	2007-03-15	14-3-3 protein	GO:0005615;GO:0005634;GO:0005737;GO:0043226;GO:0043227;GO:0043229;GO:0043231;GO:0044421;GO:0044424;GO:0044464	extracellular space;nucleus;cytoplasm;organelle;membrane-bounded organelle;intracellular organelle;intracellular membrane-bounded organelle;extracellular region part;intracellular part;cell part	GO:0004857;GO:0004860;GO:0005488;GO:0005515;GO:0008426;GO:0019207;GO:0019210;GO:0019887;GO:0019904;GO:0030234;GO:0030291	enzyme inhibitor activity;protein kinase inhibitor activity;binding;protein binding;protein kinase C inhibitor activity;kinase regulator activity;kinase inhibitor activity;protein kinase regulator activity;protein domain specific binding	GO:0001836;GO:0006469;GO:0006917;GO:0006950;GO:0006974;GO:0006996;GO:0007005;GO:0007154;GO:0007165;GO:0007242;GO:0008629;GO:0008630;GO:0008637;GO:0009987;GO:0010466;GO:0010941;GO:0010942;GO:0012502;GO:0016043;GO:0019220;GO:0019222;GO:0031323;GO:0033554;GO:0033673;GO:0034984;GO:0042325;GO:0042770;GO:0042981;GO:0043065;GO:0043067;GO:0043068;GO:0043086;GO:0043154;GO:0043281;GO:0043549;GO:0044092;GO:…	release of cytochrome c from mitochondria;negative regulation of protein kinase activity;induction of apoptosis;response to stress;response to DNA damage stimulus;organelle organization;mitochondrion organization;cell communication;signal transduction	hsa:2810	ko04110;ko04115	Cell cycle;p53 signaling pathway	K06644	2	3	7	9	1	1	1	1	1	1	3	2
213	1303;8026;17609	192					200					IPI00013930	3	3	3	FALSE	Syntaxin-6	STX6	Syntaxin-6	O43752;B2R652;B4DR17;Q49AF6	STX6_HUMAN	ENST00000258301	OTTHUMP00000033134	NP_005810	PF05739;PF09177	SNARE;Syntaxin-6_N	SNARE domain;Syntaxin 6, N-terminal	GO:0000139;GO:0005768;GO:0005769;GO:0005886;GO:0016020;GO:0016021;GO:0016023;GO:0030135;GO:0030136;GO:0031090;GO:0031224;GO:0031410;GO:0031982;GO:0031988;GO:0043226;GO:0043227;GO:0043229;GO:0043231;GO:0044422;GO:0044424;GO:0044425;GO:0044431;GO:0044444;GO:0044446;GO:0044464;GO:0048471	Golgi membrane;endosome;early endosome;plasma membrane;membrane;integral to membrane;cytoplasmic membrane-bounded vesicle;coated vesicle;clathrin-coated vesicle;organelle membrane;intrinsic to membrane;cytoplasmic vesicle;vesicle;membrane-bounded vesicle	GO:0005484;GO:0005488;GO:0005515	SNAP receptor activity;binding;protein binding	GO:0006810;GO:0006886;GO:0006906;GO:0006944;GO:0006996;GO:0009987;GO:0015031;GO:0016043;GO:0016044;GO:0016050;GO:0016192;GO:0045184;GO:0046907;GO:0048193;GO:0048284;GO:0051234;GO:0051649	transport;intracellular protein transport;vesicle fusion;membrane fusion;organelle organization;cellular process;protein transport;cellular component organization;membrane organization;vesicle organization;vesicle-mediated transport	hsa:10228	ko04130	SNARE interactions in vesicular transport	K08498	1	3	4	4	3	4	4	3	4	4	2	1
214	238;261;754;870;3691;3780;4264;5406;5419;7871;8553;13009;13181;13727;13888;15445;19591;19825;20199;20566;23185;24798;25912;26002	193;194					149;783					IPI00013933;IPI00217182;IPI00746877	24;21;2	24;21;2	24;21;2	FALSE	Desmoplakin;250/210 kDa paraneoplastic pemphigus antigen	DSP	Isoform DPI of Desmoplakin;Isoform DPII of Desmoplakin	P15924-1;P15924;P15924-2;B2RTT2;B4DKX6;B4DWT7;B4E2A0;Q4LE79	DESP_HUMAN	ENST00000379802	OTTHUMP00000016001	NP_004406;NP_001008844	PF00681	Plectin	Plectin repeat	GO:0001533;GO:0005856;GO:0005911;GO:0030054;GO:0030057;GO:0043226;GO:0043228;GO:0043229;GO:0043232;GO:0044424;GO:0044425;GO:0044459;GO:0044464;GO:0070161	cornified envelope;cytoskeleton;cell-cell junction;cell junction;desmosome;organelle;non-membrane-bounded organelle;intracellular organelle;intracellular non-membrane-bounded organelle;intracellular part;membrane part;plasma membrane part;cell part	GO:0005198;GO:0005200;GO:0005488;GO:0005515;GO:0030674	structural molecule activity;structural constituent of cytoskeleton;binding;protein binding;protein binding, bridging	GO:0006464;GO:0008152;GO:0008544;GO:0009888;GO:0009913;GO:0009987;GO:0018149;GO:0019538;GO:0030154;GO:0030216;GO:0032502;GO:0034960;GO:0043170;GO:0043283;GO:0043412;GO:0043687;GO:0044237;GO:0044238;GO:0044260;GO:0044267;GO:0048856;GO:0048869	protein modification process;metabolic process;epidermis development;tissue development;epidermal cell differentiation;cellular process;peptide cross-linking;protein metabolic process;cell differentiation;keratinocyte differentiation;developmental process	hsa:1832			K10381	3	24	29	30	24	29	30	24	29	30	9	4
215	1749;8840;25375											IPI00014361;IPI00909958;IPI00791788	3;3;3	3;3;3	3;3;3	FALSE	GDP-L-fucose synthetase;Protein FX;Red cell NADP(H)-binding protein;GDP-4-keto-6-deoxy-D-mannose-3,5-epimerase-4-reductase;cDNA FLJ57685, highly similar to GDP-L-fucose synthetase (EC 1.1.1.271);cDNA FLJ39433 fis, clone PROST2004142, highly similar to GDP-L-fucose synthetase (EC 1.1.1.271)	TSTA3	GDP-L-fucose synthetase;cDNA FLJ57685, highly similar to GDP-L-fucose synthetase;cDNA FLJ39433 fis, clone PROST2004142, highly similar to GDP-L-fucose synthetase	Q13630;B2R8Y7;B4DZW9;B3KU96	FCL_HUMAN;B4DZW9_HUMAN;B3KU96_HUMAN	ENST00000360125	OTTHUMP00000178412;OTTHUMP00000178411	NP_003304	PF01370	Epimerase	NAD dependent epimerase/dehydratase family	GO:0005737;GO:0044424;GO:0044464	cytoplasm;intracellular part;cell part	GO:0003824;GO:0005488;GO:0009055;GO:0016491;GO:0016614;GO:0016616;GO:0016853;GO:0042356;GO:0048037;GO:0050577;GO:0050662	catalytic activity;binding;electron carrier activity;oxidoreductase activity;oxidoreductase activity, acting on CH-OH group of donors;oxidoreductase activity, acting on the CH-OH group of donors, NAD or NADP as acceptor;isomerase activity	GO:0005975;GO:0005996;GO:0006004;GO:0006005;GO:0006066;GO:0006139;GO:0006807;GO:0007155;GO:0007159;GO:0008152;GO:0009058;GO:0009225;GO:0009226;GO:0009987;GO:0016051;GO:0016337;GO:0019318;GO:0019319;GO:0022610;GO:0042350;GO:0042351;GO:0042353;GO:0042354;GO:0044237;GO:0044238;GO:0044249;GO:0046165;GO:0046364;GO:0046368;GO:0055114;GO:0008219;GO:0016265;GO:0019835	carbohydrate metabolic process;monosaccharide metabolic process;fucose metabolic process;L-fucose biosynthetic process;alcohol metabolic process;nucleobase, nucleoside, nucleotide and nucleic acid metabolic process;nitrogen compound metabolic process	hsa:7264	ko00051	Fructose and mannose metabolism	K02377	3	3	3	3	3	3	3	3	3	3	3	3
216	8027;22952;25717	195					49					IPI00014424;IPI00396485;IPI00472724;IPI00025447;IPI00641459;IPI00431701	3;3;3;3;2;2	1;1;1;1;1;1	1;1;1;1;1;1	FALSE	Elongation factor 1-alpha 2;eEF1A-2;Statin S1;Elongation factor 1-alpha 1;eEF1A-1;Elongation factor Tu;Leukocyte receptor cluster member 7;Putative elongation factor 1-alpha-like 3;eEF1A-like 3;Eukaryotic translation elongation factor 1 alpha 1;EEF1A1 protein	EEF1A2;EEF1AL;STN;EEF1A1;EEF1A;EF1A;LENG7;EEF1AL3;RP11-505P4.2-003;RP11-505P4.2-015	Elongation factor 1-alpha 2;Elongation factor 1-alpha 1;Putative elongation factor 1-alpha-like 3;Elongation factor 1-alpha;Similar to Elongation factor 1 alpha;EEF1A1 protein	Q05639;B5BUF3;P68104;A8K9C4;A9X7H1;B4DV42;B4E2C5;Q16577;Q504Z0;Q53G85;Q53G89;Q53GA1;Q53GE9;Q53HM9;Q53HQ7;Q53HR1;Q53HR5;Q6IPN6;Q6IPS9;Q6IPT9;Q8IUB0;Q96RE1;Q9H2I7;Q9NZS6;Q5VTE0;A6PW80;B4DNE0;Q2F837;Q6IQ15;Q6P082;Q6P4C9;Q8TBL1;Q96C29;Q96CD8;Q96EB3;Q5JR01;Q6NSH7	EF1A2_HUMAN;EF1A1_HUMAN;EF1A3_HUMAN;A6PW80_HUMAN;Q5JR01_HUMAN;Q6NSH7_HUMAN	ENST00000217182;ENST00000298049;ENST00000309268;ENST00000316292;ENST00000331523;ENST00000356303;ENST00000358190;ENST00000340017	OTTHUMP00000031776;OTTHUMP00000016736;OTTHUMP00000063804;OTTHUMP00000063805;OTTHUMP00000022445;OTTHUMP00000196138;OTTHUMP00000066002	NP_001949;NP_001393	PF00009;PF03144;PF03143	GTP_EFTU;GTP_EFTU_D2;GTP_EFTU_D3	Elongation factor Tu GTP binding domain;Elongation factor Tu domain 2;Elongation factor Tu C-terminal domain	GO:0005634;GO:0043226;GO:0043227;GO:0043229;GO:0043231;GO:0044424;GO:0044464;GO:0005829;GO:0005853;GO:0032991;GO:0043234;GO:0044444;GO:0005737	nucleus;organelle;membrane-bounded organelle;intracellular organelle;intracellular membrane-bounded organelle;intracellular part;cell part;cytosol;eukaryotic translation elongation factor 1 complex;macromolecular complex;protein complex;cytoplasmic part	GO:0000166;GO:0003676;GO:0003746;GO:0003824;GO:0003924;GO:0005488;GO:0005515;GO:0005525;GO:0008135;GO:0016462;GO:0016787;GO:0016817;GO:0016818;GO:0017076;GO:0017111;GO:0019001;GO:0032553;GO:0032555;GO:0032561;GO:0045182	nucleotide binding;nucleic acid binding;translation elongation factor activity;catalytic activity;GTPase activity;binding;protein binding;GTP binding;translation factor activity, nucleic acid binding;pyrophosphatase activity;hydrolase activity	GO:0006414;GO:0008152;GO:0009058;GO:0009059;GO:0009987;GO:0034645;GO:0034960;GO:0034961;GO:0043170;GO:0043283;GO:0043284;GO:0044237;GO:0044249;GO:0044260	translational elongation;metabolic process;biosynthetic process;macromolecule biosynthetic process;cellular process;cellular macromolecule biosynthetic process;cellular biopolymer metabolic process;cellular biopolymer biosynthetic process	hsa:1917;hsa:1915			K03231	6	3	3	4	1	1	1	1	1	1	3	3
217	11933;15862											IPI00014577;IPI00478787;IPI00844361;IPI00479988	2;1;1;1	2;1;1;1	2;1;1;1	FALSE	Ras-related protein Rab-18;RAB18, member RAS oncogene family;RAB18 long isoform 1;RAB18, member RAS oncogene family variant	RAB18;RP11-148B2.1-005;RP11-148B2.1-003	Ras-related protein Rab-18;RAB18, member RAS oncogene family;RAB18 long isoform 1;RAB18, member RAS oncogene family	Q9NP72;B3KMC7;Q5W0I9;Q56UN9;Q59EW3;Q5W0J0	RAB18_HUMAN;Q5W0I9_HUMAN;Q56UN9_HUMAN;Q59EW3_HUMAN	ENST00000356940;ENST00000375800	OTTHUMP00000019371;OTTHUMP00000019373;OTTHUMP00000019372	NP_067075	PF00071	Ras	Ras family	GO:0005622;GO:0005886;GO:0016020;GO:0044464	intracellular;plasma membrane;membrane;cell part	GO:0000166;GO:0003824;GO:0003924;GO:0005488;GO:0005525;GO:0016462;GO:0016787;GO:0016817;GO:0016818;GO:0017076;GO:0017111;GO:0019001;GO:0032553;GO:0032555;GO:0032561;GO:0001882;GO:0001883;GO:0005515;GO:0005524;GO:0008134;GO:0030554;GO:0032559	nucleotide binding;catalytic activity;GTPase activity;binding;GTP binding;pyrophosphatase activity;hydrolase activity;hydrolase activity, acting on acid anhydrides;hydrolase activity, acting on acid anhydrides, in phosphorus-containing anhydrides	GO:0006810;GO:0006897;GO:0007154;GO:0007165;GO:0007242;GO:0007264;GO:0009987;GO:0010324;GO:0015031;GO:0016043;GO:0016044;GO:0016192;GO:0045184;GO:0050789;GO:0050794;GO:0051234;GO:0065007;GO:0006355;GO:0009889;GO:0010468;GO:0010556;GO:0019219;GO:0019222;GO:0031323;GO:0031326;GO:0045449;GO:0051171;GO:0051252;GO:0060255;GO:0080090	transport;endocytosis;cell communication;signal transduction;intracellular signaling cascade;small GTPase mediated signal transduction;cellular process;membrane invagination;protein transport;cellular component organization;membrane organization	hsa:22931			K07910	4	2	2	2	2	2	2	2	2	2	0	0
218	565;25478											IPI00014808	2	2	2	FALSE	Platelet-activating factor acetylhydrolase IB subunit gamma;PAF acetylhydrolase 29 kDa subunit;PAF-AH subunit gamma;PAFAH subunit gamma	PAFAH1B3;PAFAHG	Platelet-activating factor acetylhydrolase IB subunit gamma	Q15102;Q53X88	PA1B3_HUMAN	ENST00000262890	OTTHUMP00000077772	NP_002564	PF00657	Lipase_GDSL	GDSL-like Lipase/Acylhydrolase	GO:0005737;GO:0044424;GO:0044464	cytoplasm;intracellular part;cell part	GO:0003824;GO:0003847;GO:0004091;GO:0005488;GO:0005515;GO:0016787;GO:0016788	catalytic activity;1-alkyl-2-acetylglycerophosphocholine esterase activity;carboxylesterase activity;binding;protein binding;hydrolase activity;hydrolase activity, acting on ester bonds	GO:0006629;GO:0007399;GO:0008152;GO:0009056;GO:0016042;GO:0032502;GO:0044238;GO:0048731;GO:0048856	lipid metabolic process;nervous system development;metabolic process;catabolic process;lipid catabolic process;developmental process;primary metabolic process;system development;anatomical structure development	hsa:5050	ko00565	Ether lipid metabolism	K01062	1	2	2	2	2	2	2	2	2	2	2	2
219	1066;1318;2758;3233;3377;5024;7350;8356;13697;13713;13993;19484;19485;20090;20398;24662											IPI00014898;IPI00887421	16;4	1;1	1;1	FALSE	Plectin-1;Hemidesmosomal protein 1	PLEC1	Isoform 1 of Plectin-1	Q15149-1;Q15149	PLEC1_HUMAN	ENST00000322810;ENST00000345136;ENST00000357316		NP_958782	PF00307;PF00681;PF03501	CH;Plectin;S10_plectin	Calponin homology (CH) domain;Plectin repeat;Plectin/S10 domain	GO:0005737;GO:0005856;GO:0005886;GO:0016020;GO:0043226;GO:0043228;GO:0043229;GO:0043232;GO:0044424;GO:0044464	cytoplasm;cytoskeleton;plasma membrane;membrane;organelle;non-membrane-bounded organelle;intracellular organelle;intracellular non-membrane-bounded organelle;intracellular part;cell part	GO:0003779;GO:0005198;GO:0005488;GO:0005515;GO:0008092;GO:0008307	actin binding;structural molecule activity;binding;protein binding;cytoskeletal protein binding;structural constituent of muscle							2	16	16	16	1	1	1	1	1	1	1	2
220	6852;19229											IPI00014980;IPI00219690;IPI00555791	2;2;1	2;2;1	2;2;1	FALSE	Serine/threonine-protein phosphatase 2A 56 kDa regulatory subunit beta isoform;PP2A, B subunit, B' beta isoform;PP2A, B subunit, B56 beta isoform;PP2A, B subunit, PR61 beta isoform;PP2A, B subunit, R5 beta isoform;Beta isoform of regulatory subunit B56, protein phosphatase 2A variant	PPP2R5B	Isoform Beta-1 of Serine/threonine-protein phosphatase 2A 56 kDa regulatory subunit beta isoform;Isoform Beta-2 of Serine/threonine-protein phosphatase 2A 56 kDa regulatory subunit beta isoform;Beta isoform of regulatory subunit B56, protein phosphatase 2A	Q15173-1;Q15173;Q15173-2;Q59G20	2A5B_HUMAN;Q59G20_HUMAN	ENST00000164133;ENST00000359279		NP_006235	PF01603	B56	Protein phosphatase 2A regulatory B subunit (B56 family)	GO:0000159;GO:0005737;GO:0008287;GO:0032991;GO:0043234;GO:0044424;GO:0044464	protein phosphatase type 2A complex;cytoplasm;protein serine/threonine phosphatase complex;macromolecular complex;protein complex;intracellular part;cell part	GO:0005488;GO:0005515;GO:0008601;GO:0019208;GO:0019888;GO:0030234	binding;protein binding;protein phosphatase type 2A regulator activity;phosphatase regulator activity;protein phosphatase regulator activity;enzyme regulator activity	GO:0007154;GO:0007165;GO:0009987;GO:0050789;GO:0050794;GO:0065007	cell communication;signal transduction;cellular process;regulation of biological process;regulation of cellular process;biological regulation	hsa:5526	ko04310	Wnt signaling pathway	K11584	3	2	2	2	2	2	2	2	2	2	0	0
221	1439;1440;9188;14283;20014;21307;24594;25418	196				49;50	111				118;141	IPI00015148;IPI00910592;IPI00412525;IPI00908754;IPI00796349;IPI00816182	8;8;7;7;6;3	8;8;7;7;6;3	2;2;2;1;2;1	FALSE	Ras-related protein Rap-1b;GTP-binding protein smg p21B;cDNA FLJ50711, moderately similar to Ras-related protein Rap-1b;Ras-related protein Rap-1b-like protein;cDNA FLJ50714, moderately similar to Ras-related protein Rap-1b	RAP1B;OK/SW-cl.11	Ras-related protein Rap-1b;cDNA FLJ50711, moderately similar to Ras-related protein Rap-1b;Ras-related protein Rap-1b-like protein;cDNA FLJ50714, moderately similar to Ras-related protein Rap-1b;18 kDa protein	P61224;B2R5Z2;B4DW74;A6NIZ1;B4DQI8;B4DW94	RAP1B_HUMAN;B4DW74_HUMAN;RP1BL_HUMAN;B4DW94_HUMAN	ENST00000250559;ENST00000393436;ENST00000338626	OTTHUMP00000165026;OTTHUMP00000165027;OTTHUMP00000168402;OTTHUMP00000165028	NP_001010942;NP_056461;NP_001083173	PF00071	Ras	Ras family	GO:0005829;GO:0005886;GO:0016020;GO:0044424;GO:0044444;GO:0044464;GO:0005622	cytosol;plasma membrane;membrane;intracellular part;cytoplasmic part;cell part;intracellular	GO:0000166;GO:0005488;GO:0005525;GO:0017076;GO:0019001;GO:0032553;GO:0032555;GO:0032561	nucleotide binding;binding;GTP binding;purine nucleotide binding;guanyl nucleotide binding;ribonucleotide binding;purine ribonucleotide binding;guanyl ribonucleotide binding	GO:0007154;GO:0007165;GO:0007242;GO:0007264;GO:0009987;GO:0050789;GO:0050794;GO:0065007	cell communication;signal transduction;intracellular signaling cascade;small GTPase mediated signal transduction;cellular process;regulation of biological process;regulation of cellular process;biological regulation	hsa:5908;hsa:643752	ko04010;ko04510;ko04670;ko04062;ko04720;ko05211	MAPK signaling pathway;Focal adhesion;Leukocyte transendothelial migration;Chemokine signaling pathway;Long-term potentiation;Renal cell carcinoma	K07836	6	8	9	9	8	9	9	2	2	2	7	8
222	14954	197;198					1;6					IPI00419473;IPI00258884;IPI00015945	1;1;1	1;1;1	1;1;1	TRUE	Transcription factor BTF3;RNA polymerase B transcription factor 3;Transcription factor BTF3 homolog 2;Basic transcription factor 3-like 2	BTF3;NACB;OK/SW-cl.8;BTF3L2	Isoform 2 of Transcription factor BTF3;Similar to Transcription factor BTF3;Transcription factor BTF3 homolog 2	P20290-2;P20290;A8K510;Q6P5R2;Q13891	BTF3_HUMAN;BT3L2_HUMAN	ENST00000335895;ENST00000380591	OTTHUMP00000128196	NP_001198	PF01849	NAC	NAC domain	GO:0005634;GO:0043226;GO:0043227;GO:0043229;GO:0043231;GO:0044424;GO:0044464	nucleus;organelle;membrane-bounded organelle;intracellular organelle;intracellular membrane-bounded organelle;intracellular part;cell part	GO:0003702;GO:0005488;GO:0005515;GO:0030528;GO:0003676;GO:0003677;GO:0003700	RNA polymerase II transcription factor activity;binding;protein binding;transcription regulator activity;nucleic acid binding;DNA binding;transcription factor activity	GO:0006139;GO:0006350;GO:0006351;GO:0006355;GO:0006366;GO:0006807;GO:0008152;GO:0009058;GO:0009059;GO:0009889;GO:0009987;GO:0010468;GO:0010556;GO:0016070;GO:0019219;GO:0019222;GO:0031323;GO:0031326;GO:0032774;GO:0034645;GO:0034960;GO:0034961;GO:0043170;GO:0043283;GO:0043284;GO:0044237;GO:0044238;GO:0044249;GO:0044260;GO:0045449;GO:0050789;GO:0050794;GO:0051171;GO:0051252;GO:0060255;GO:0065007;GO:…	nucleobase, nucleoside, nucleotide and nucleic acid metabolic process;transcription;transcription, DNA-dependent;regulation of transcription, DNA-dependent;transcription from RNA polymerase II promoter;nitrogen compound metabolic process;metabolic process	hsa:689			K01527	3	1	3	4	1	3	4	1	3	4	1	1
223	5793;6810;10916;14211;16105;18284;19133;19134;19135;22600;25981	199;200;201		81;82;892			89;169;176		203;205;206			IPI00016339;IPI00789439	11;6	11;6	9;4	FALSE	Ras-related protein Rab-5C;RAB5L;L1880	RAB5C;RABL	Ras-related protein Rab-5C;19 kDa protein	P51148	RAB5C_HUMAN	ENST00000346213;ENST00000393860	OTTHUMP00000181364;OTTHUMP00000181366;OTTHUMP00000181365	NP_004574;NP_958842	PF00071	Ras	Ras family	GO:0005634;GO:0005886;GO:0010008;GO:0016020;GO:0016023;GO:0031090;GO:0031410;GO:0031901;GO:0031982;GO:0031988;GO:0042470;GO:0043226;GO:0043227;GO:0043229;GO:0043231;GO:0044422;GO:0044424;GO:0044440;GO:0044444;GO:0044446;GO:0044464;GO:0048770	nucleus;plasma membrane;endosome membrane;membrane;cytoplasmic membrane-bounded vesicle;organelle membrane;cytoplasmic vesicle;early endosome membrane;vesicle;membrane-bounded vesicle;melanosome;organelle;membrane-bounded organelle;intracellular organelle	GO:0000166;GO:0003824;GO:0003924;GO:0005488;GO:0005515;GO:0005525;GO:0016462;GO:0016787;GO:0016817;GO:0016818;GO:0017076;GO:0017111;GO:0019001;GO:0032553;GO:0032555;GO:0032561	nucleotide binding;catalytic activity;GTPase activity;binding;protein binding;GTP binding;pyrophosphatase activity;hydrolase activity;hydrolase activity, acting on acid anhydrides	GO:0006810;GO:0007154;GO:0007165;GO:0007242;GO:0007264;GO:0009987;GO:0015031;GO:0045184;GO:0050789;GO:0050794;GO:0051234;GO:0065007	transport;cell communication;signal transduction;intracellular signaling cascade;small GTPase mediated signal transduction;cellular process;protein transport;establishment of protein localization;regulation of biological process	hsa:5878			K07889	2	11	16	16	11	16	16	9	14	14	10	11
224	1183;2635;3040;5426;19246;23669;23670;24499;24500;24501	202					25					IPI00016342	10	3	3	FALSE	Ras-related protein Rab-7a	RAB7A;RAB7	Ras-related protein Rab-7a	P51149;B4DPH9	RAB7A_HUMAN	ENST00000265062	OTTHUMP00000172663	NP_004628	PF00071	Ras	Ras family	GO:0000323;GO:0005764;GO:0005768;GO:0005770;GO:0005773;GO:0005794;GO:0016023;GO:0030139;GO:0031410;GO:0031982;GO:0031988;GO:0042470;GO:0043226;GO:0043227;GO:0043229;GO:0043231;GO:0044424;GO:0044444;GO:0044464;GO:0045335;GO:0048770	lytic vacuole;lysosome;endosome;late endosome;vacuole;Golgi apparatus;cytoplasmic membrane-bounded vesicle;endocytic vesicle;cytoplasmic vesicle;vesicle;membrane-bounded vesicle;melanosome;organelle;membrane-bounded organelle;intracellular organelle	GO:0000166;GO:0003824;GO:0003924;GO:0005488;GO:0005515;GO:0005525;GO:0016462;GO:0016787;GO:0016817;GO:0016818;GO:0017076;GO:0017111;GO:0019001;GO:0032553;GO:0032555;GO:0032561	nucleotide binding;catalytic activity;GTPase activity;binding;protein binding;GTP binding;pyrophosphatase activity;hydrolase activity;hydrolase activity, acting on acid anhydrides	GO:0006810;GO:0006897;GO:0007154;GO:0007165;GO:0007242;GO:0007264;GO:0009987;GO:0010324;GO:0015031;GO:0016043;GO:0016044;GO:0016192;GO:0045184;GO:0050789;GO:0050794;GO:0051234;GO:0065007	transport;endocytosis;cell communication;signal transduction;intracellular signaling cascade;small GTPase mediated signal transduction;cellular process;membrane invagination;protein transport;cellular component organization;membrane organization	hsa:7879			K07897	1	10	14	19	3	4	4	3	4	4	8	8
225	310;311;896;4915;5781;13678;15091;16491;16492;20846	203;204					83;118					IPI00016513	10	9	9	FALSE	Ras-related protein Rab-10	RAB10	Ras-related protein Rab-10	P61026;Q53SX4;Q53T70;Q9UL28	RAB10_HUMAN	ENST00000264710	OTTHUMP00000120025	NP_057215	PF00071	Ras	Ras family	GO:0005886;GO:0016020;GO:0044464	plasma membrane;membrane;cell part	GO:0000166;GO:0005488;GO:0005515;GO:0005525;GO:0017076;GO:0019001;GO:0032553;GO:0032555;GO:0032561	nucleotide binding;binding;protein binding;GTP binding;purine nucleotide binding;guanyl nucleotide binding;ribonucleotide binding;purine ribonucleotide binding;guanyl ribonucleotide binding	GO:0006810;GO:0007154;GO:0007165;GO:0007242;GO:0007264;GO:0009987;GO:0015031;GO:0045184;GO:0050789;GO:0050794;GO:0051234;GO:0065007	transport;cell communication;signal transduction;intracellular signaling cascade;small GTPase mediated signal transduction;cellular process;protein transport;establishment of protein localization;regulation of biological process	hsa:10890			K07903	1	10	13	14	9	12	12	9	12	12	5	6
226	6552;8144;9710	205					107					IPI00016608;IPI00797864;IPI00909375	3;3;2	3;3;2	3;3;2	TRUE	Transmembrane emp24 domain-containing protein 2;cDNA FLJ52153, highly similar to Transmembrane emp24 domain-containing protein 2;cDNA FLJ52154, moderately similar to Transmembrane emp24 domain-containing protein 2	TMED2;RNP24	Transmembrane emp24 domain-containing protein 2;cDNA FLJ52153, highly similar to Transmembrane emp24 domain-containing protein 2;cDNA FLJ52154, moderately similar to Transmembrane emp24 domain-containing protein 2	Q15363;Q6FHT8;B4DP27;B4E020	TMED2_HUMAN;B4DP27_HUMAN;B4E020_HUMAN	ENST00000262225	OTTHUMP00000169713;OTTHUMP00000169714	NP_006806	PF01105	EMP24_GP25L	emp24/gp25L/p24 family/GOLD	GO:0000139;GO:0000267;GO:0005624;GO:0005626;GO:0005792;GO:0005793;GO:0012506;GO:0016020;GO:0016021;GO:0030659;GO:0030660;GO:0030662;GO:0030663;GO:0030667;GO:0031090;GO:0031224;GO:0042589;GO:0042598;GO:0044422;GO:0044424;GO:0044425;GO:0044431;GO:0044433;GO:0044444;GO:0044446;GO:0044464	Golgi membrane;cell fraction;membrane fraction;insoluble fraction;microsome;ER-Golgi intermediate compartment;vesicle membrane;membrane;integral to membrane;cytoplasmic vesicle membrane;Golgi-associated vesicle membrane;coated vesicle membrane	GO:0005488;GO:0005515	binding;protein binding	GO:0006810;GO:0009987;GO:0015031;GO:0016192;GO:0045184;GO:0051234	transport;cellular process;protein transport;vesicle-mediated transport;establishment of protein localization;establishment of localization	hsa:10959				3	3	3	3	3	3	3	3	3	3	1	0
227	22655											IPI00016670	1	1	1	FALSE	UPF0404 protein C11orf59	C11orf59;PP7157	UPF0404 protein C11orf59	Q6IAA8;B4DUK2	CK059_HUMAN	ENST00000278671		NP_060377										hsa:55004				1	1	1	1	1	1	1	1	1	1	1	1
228	1335;1336;18030;21374;21375;23285;25745;26472	206					152					IPI00016776;IPI00794048	8;4	8;4	8;4	FALSE	Phospholipid scramblase 4;Ca(2+)-dependent phospholipid scramblase 4;TRA1;Cell growth-inhibiting gene 43 protein;cDNA FLJ46585 fis, clone THYMU3043779, highly similar to Phospholipid scramblase 4;Phospholipid scramblase 4, isoform CRA_a	PLSCR4;GIG43;hCG_16799	Phospholipid scramblase 4;phospholipid scramblase 4 isoform b	Q9NRQ2;A8K9V0;B2R720;Q6ZR73	PLS4_HUMAN;Q6ZR73_HUMAN	ENST00000354952;ENST00000383083	OTTHUMP00000173142;OTTHUMP00000173144	NP_001121776;NP_001121777;NP_065086;NP_001121778	PF03803	Scramblase	Scramblase	GO:0016021;GO:0031224;GO:0044425;GO:0044464	integral to membrane;intrinsic to membrane;membrane part;cell part	GO:0005215;GO:0005319;GO:0005488;GO:0005509;GO:0005515;GO:0005548;GO:0017124;GO:0017128;GO:0019904;GO:0022892;GO:0043167;GO:0043169;GO:0046872	transporter activity;lipid transporter activity;binding;calcium ion binding;protein binding;phospholipid transporter activity;SH3 domain binding;phospholipid scramblase activity;protein domain specific binding;substrate-specific transporter activity	GO:0007009;GO:0007596;GO:0007599;GO:0009987;GO:0016043;GO:0016044;GO:0017121;GO:0032501;GO:0050817;GO:0050878;GO:0065007;GO:0065008	plasma membrane organization;blood coagulation;hemostasis;cellular process;cellular component organization;membrane organization;phospholipid scrambling;multicellular organismal process;coagulation;regulation of body fluid levels;biological regulation	hsa:57088				2	8	10	10	8	10	10	8	10	10	6	6
229	1282;1730;2363;3708;6339;6340;15421;17102;18722;18723;19459;23505;23506;23507;25663;26661;26662				15	40;51				202	6;202	IPI00909484;IPI00016786;IPI00910473;IPI00007189;IPI00642590	17;17;15;9;7	17;17;15;9;7	15;15;14;8;6	FALSE	cDNA FLJ54776, highly similar to Cell division control protein 42 homolog;Cell division control protein 42 homolog;G25K GTP-binding protein;cDNA FLJ55107, highly similar to Cell division control protein 42 homolog	CDC42	cDNA FLJ54776, highly similar to Cell division control protein 42 homolog;Isoform 2 of Cell division control protein 42 homolog;cDNA FLJ55107, highly similar to Cell division control protein 42 homolog;Isoform 1 of Cell division control protein 42 homolog	B4E1U9;P60953-2;P60953;B4DMH5;P60953-1;Q9UJM1	B4E1U9_HUMAN;CDC42_HUMAN;B4DMH5_HUMAN	ENST00000315554;ENST00000337517;ENST00000400259	OTTHUMP00000002834;OTTHUMP00000002926	NP_001034891;NP_001782;NP_426359	PF00071	Ras	Ras family	GO:0005622;GO:0016020;GO:0044464;GO:0005829;GO:0005886;GO:0030175;GO:0042995;GO:0044424;GO:0044444	intracellular;membrane;cell part;cytosol;plasma membrane;filopodium;cell projection;intracellular part;cytoplasmic part	GO:0000166;GO:0005488;GO:0005525;GO:0017076;GO:0019001;GO:0032553;GO:0032555;GO:0032561;GO:0003824;GO:0003924;GO:0005515;GO:0016462;GO:0016787;GO:0016817;GO:0016818;GO:0017111	nucleotide binding;binding;GTP binding;purine nucleotide binding;guanyl nucleotide binding;ribonucleotide binding;purine ribonucleotide binding;guanyl ribonucleotide binding;catalytic activity;GTPase activity;protein binding;pyrophosphatase activity	GO:0007154;GO:0007165;GO:0007242;GO:0007264;GO:0009987;GO:0050789;GO:0050794;GO:0051301;GO:0065007;GO:0002521;GO:0002573;GO:0006996;GO:0007010;GO:0007163;GO:0016043;GO:0030029;GO:0030036;GO:0030099;GO:0030154;GO:0030225;GO:0031272;GO:0031274;GO:0031333;GO:0031344;GO:0031346;GO:0032502;GO:0043254;GO:0044087;GO:0048518;GO:0048519;GO:0048522;GO:0048869;GO:0050793;GO:0051094;GO:0051128;GO:0051129;GO:…	cell communication;signal transduction;intracellular signaling cascade;small GTPase mediated signal transduction;cellular process;regulation of biological process;regulation of cellular process;cell division;biological regulation;leukocyte differentiation	hsa:998	ko04010;ko04011;ko04370;ko04810;ko04510;ko04520;ko04530;ko04912;ko04660;ko04670;ko04062;ko04360;ko05200;ko05212;ko05211;ko05120	MAPK signaling pathway;MAPK signaling pathway - yeast;VEGF signaling pathway;Regulation of actin cytoskeleton;Focal adhesion;Adherens junction;Tight junction;GnRH signaling pathway;T cell receptor signaling pathway;Leukocyte transendothelial migration;Chemokine signaling pathway;Axon guidance;Pathways in cancer;Pancreatic cancer;Renal cell carcinoma;Epithelial cell signaling in Helicobacter pylor…	K04393	5	17	19	19	17	19	19	15	16	16	10	14
230	4366;14265											IPI00472442;IPI00016832;IPI00871889	2;2;2	2;2;2	2;2;2	FALSE	Proteasome subunit alpha type-1;Proteasome component C2;Macropain subunit C2;Multicatalytic endopeptidase complex subunit C2;Proteasome nu chain;30 kDa prosomal protein;PROS-30;Putative uncharacterized protein PSMA1	PSMA1;PROS30;PSC2	Isoform Long of Proteasome subunit alpha type-1;Isoform Short of Proteasome subunit alpha type-1;Proteasome subunit alpha type	P25786-2;P25786;P25786-1;A8K400;A8MVJ4;Q53YE8	PSA1_HUMAN;A8MVJ4_HUMAN	ENST00000249924;ENST00000322215;ENST00000396393;ENST00000396394		NP_683877;NP_002777	PF00227;PF10584	Proteasome;Proteasome_A_N	Proteasome A-type and B-type;Proteasome subunit A N-terminal signature	GO:0005634;GO:0005829;GO:0005839;GO:0005844;GO:0030529;GO:0032991;GO:0043226;GO:0043227;GO:0043229;GO:0043231;GO:0043234;GO:0044424;GO:0044444;GO:0044464	nucleus;cytosol;proteasome core complex;polysome;ribonucleoprotein complex;macromolecular complex;organelle;membrane-bounded organelle;intracellular organelle;intracellular membrane-bounded organelle;protein complex;intracellular part;cytoplasmic part	GO:0003676;GO:0003723;GO:0003824;GO:0004175;GO:0004298;GO:0005488;GO:0005515;GO:0008233;GO:0016787;GO:0070003;GO:0070011	nucleic acid binding;RNA binding;catalytic activity;endopeptidase activity;threonine-type endopeptidase activity;binding;protein binding;peptidase activity;hydrolase activity;threonine-type peptidase activity	GO:0006508;GO:0006511;GO:0008152;GO:0009056;GO:0009057;GO:0009987;GO:0010498;GO:0019538;GO:0019941;GO:0022402;GO:0030163;GO:0031145;GO:0034960;GO:0034962;GO:0043085;GO:0043086;GO:0043161;GO:0043170;GO:0043283;GO:0043285;GO:0043632;GO:0044092;GO:0044093;GO:0044237;GO:0044238;GO:0044248;GO:0044257;GO:0044260;GO:0044265;GO:0044267;GO:0050790;GO:0051340;GO:0051351;GO:0051352;GO:0051436;GO:0051437;GO:…	proteolysis;ubiquitin-dependent protein catabolic process;metabolic process;catabolic process;macromolecule catabolic process;cellular process;proteasomal protein catabolic process;protein metabolic process;modification-dependent protein catabolic process	hsa:5682	ko03050	Proteasome	K02725	3	2	2	2	2	2	2	2	2	2	0	0
231	142;13336											IPI00016862;IPI00759575	2;2	2;2	2;2	FALSE	Glutathione reductase, mitochondrial	GSR;GLUR;GRD1	Isoform Mitochondrial of Glutathione reductase, mitochondrial;Isoform Cytoplasmic of Glutathione reductase, mitochondrial	P00390-1;P00390;Q03504;P00390-2	GSHR_HUMAN	ENST00000221130	OTTHUMP00000177365	NP_000628	PF00070;PF07992;PF02852	Pyr_redox;Pyr_redox_2;Pyr_redox_dim	Pyridine nucleotide-disulphide oxidoreductase;Pyridine nucleotide-disulphide oxidoreductase;Pyridine nucleotide-disulphide oxidoreductase, dimerisation domain	GO:0005739;GO:0005829;GO:0043226;GO:0043227;GO:0043229;GO:0043231;GO:0044424;GO:0044444;GO:0044464	mitochondrion;cytosol;organelle;membrane-bounded organelle;intracellular organelle;intracellular membrane-bounded organelle;intracellular part;cytoplasmic part;cell part	GO:0000166;GO:0001882;GO:0001883;GO:0003824;GO:0004362;GO:0005488;GO:0009055;GO:0015036;GO:0015037;GO:0015038;GO:0016209;GO:0016491;GO:0016651;GO:0016667;GO:0016668;GO:0017076;GO:0030554;GO:0048037;GO:0050660;GO:0050661;GO:0050662	nucleotide binding;nucleoside binding;purine nucleoside binding;catalytic activity;glutathione-disulfide reductase activity;binding;electron carrier activity;disulfide oxidoreductase activity;peptide disulfide oxidoreductase activity	GO:0006518;GO:0006519;GO:0006575;GO:0006732;GO:0006749;GO:0006790;GO:0008152;GO:0009987;GO:0019725;GO:0042592;GO:0044237;GO:0044238;GO:0045454;GO:0050789;GO:0050794;GO:0051186;GO:0055114;GO:0065007;GO:0065008	peptide metabolic process;cellular amino acid and derivative metabolic process;cellular amino acid derivative metabolic process;coenzyme metabolic process;glutathione metabolic process;sulfur metabolic process;metabolic process;cellular process	hsa:2936	ko00480	Glutathione metabolism	K00383	2	2	2	2	2	2	2	2	2	2	0	1
232	3869;6637;24031	207					122					IPI00016891	3	3	2	FALSE	Ras-related protein Rab-6B	RAB6B	Ras-related protein Rab-6B	Q9NRW1;B2R5Z9;Q6AZ91;Q92929	RAB6B_HUMAN	ENST00000285208	OTTHUMP00000172880	NP_057661	PF00071	Ras	Ras family	GO:0000139;GO:0016020;GO:0031090;GO:0044422;GO:0044424;GO:0044431;GO:0044444;GO:0044446;GO:0044464	Golgi membrane;membrane;organelle membrane;organelle part;intracellular part;Golgi apparatus part;cytoplasmic part;intracellular organelle part;cell part	GO:0000166;GO:0003824;GO:0003924;GO:0005488;GO:0005525;GO:0016462;GO:0016787;GO:0016817;GO:0016818;GO:0017076;GO:0017111;GO:0019001;GO:0032553;GO:0032555;GO:0032561	nucleotide binding;catalytic activity;GTPase activity;binding;GTP binding;pyrophosphatase activity;hydrolase activity;hydrolase activity, acting on acid anhydrides;hydrolase activity, acting on acid anhydrides, in phosphorus-containing anhydrides	GO:0006810;GO:0006890;GO:0007154;GO:0007165;GO:0007242;GO:0007264;GO:0009987;GO:0015031;GO:0016192;GO:0045184;GO:0046907;GO:0048193;GO:0050789;GO:0050794;GO:0051234;GO:0051649;GO:0065007	transport;retrograde vesicle-mediated transport, Golgi to ER;cell communication;signal transduction;intracellular signaling cascade;small GTPase mediated signal transduction;cellular process;protein transport;vesicle-mediated transport	hsa:51560			K07894	1	3	5	5	3	5	5	2	3	3	2	3
233	1698;2367;4645;9388;14198;14655;14656;19606;19609;24384	208					1					IPI00220242;IPI00017330;IPI00465441;IPI00414058;IPI00873601;IPI00514400	10;10;10;2;2;2	10;10;10;2;2;2	10;10;10;2;2;2	FALSE	G protein-coupled receptor kinase 6;G protein-coupled receptor kinase GRK6	GRK6;GPRK6	Isoform GRK6B of G protein-coupled receptor kinase 6;Isoform GRK6A of G protein-coupled receptor kinase 6;G protein-coupled receptor kinase 6 isoform C	P43250-2;P43250;B3KPS5;Q96AD6;P43250-1	GRK6_HUMAN	ENST00000355472;ENST00000393576		NP_002073;NP_001004106;NP_001004105	PF00069;PF00615	Pkinase;RGS	Protein kinase domain;Regulator of G protein signaling domain	GO:0016020;GO:0044464	membrane;cell part	GO:0000166;GO:0001882;GO:0001883;GO:0003824;GO:0004672;GO:0004674;GO:0004703;GO:0004871;GO:0005488;GO:0005524;GO:0016301;GO:0016740;GO:0016772;GO:0016773;GO:0017076;GO:0030554;GO:0032553;GO:0032555;GO:0032559;GO:0060089	nucleotide binding;nucleoside binding;purine nucleoside binding;catalytic activity;protein kinase activity;protein serine/threonine kinase activity;G-protein coupled receptor kinase activity;signal transducer activity;binding;ATP binding;kinase activity	GO:0006464;GO:0006468;GO:0006793;GO:0006796;GO:0007154;GO:0007165;GO:0008152;GO:0008277;GO:0009966;GO:0009987;GO:0010646;GO:0016310;GO:0019538;GO:0034960;GO:0043170;GO:0043283;GO:0043412;GO:0043687;GO:0044237;GO:0044238;GO:0044260;GO:0044267;GO:0050789;GO:0050794;GO:0065007	protein modification process;protein amino acid phosphorylation;phosphorus metabolic process;phosphate metabolic process;cell communication;signal transduction;metabolic process;regulation of G-protein coupled receptor protein signaling pathway	hsa:2870	ko04062	Chemokine signaling pathway	K08291	6	10	15	15	10	15	15	10	15	15	6	5
234	1730;26185					40					6	IPI00017342	2	1	1	TRUE	Rho-related GTP-binding protein RhoG	RHOG;ARHG	Rho-related GTP-binding protein RhoG	P84095;Q6ICQ8	RHOG_HUMAN	ENST00000351018;ENST00000396978;ENST00000396979	OTTHUMP00000014179;OTTHUMP00000014180;OTTHUMP00000014181	NP_001656	PF00071	Ras	Ras family	GO:0005622;GO:0005886;GO:0016020;GO:0044464	intracellular;plasma membrane;membrane;cell part	GO:0000166;GO:0003824;GO:0003924;GO:0005488;GO:0005515;GO:0005525;GO:0016462;GO:0016787;GO:0016817;GO:0016818;GO:0017076;GO:0017111;GO:0019001;GO:0032553;GO:0032555;GO:0032561	nucleotide binding;catalytic activity;GTPase activity;binding;protein binding;GTP binding;pyrophosphatase activity;hydrolase activity;hydrolase activity, acting on acid anhydrides	GO:0007154;GO:0007165;GO:0007242;GO:0007264;GO:0007265;GO:0007266;GO:0008284;GO:0009987;GO:0042127;GO:0048518;GO:0048522;GO:0050789;GO:0050794;GO:0065007	cell communication;signal transduction;intracellular signaling cascade;small GTPase mediated signal transduction;Ras protein signal transduction;Rho protein signal transduction;positive regulation of cell proliferation;cellular process	hsa:391			K07863	1	2	2	2	1	1	1	1	1	1	1	0
235	5792;10918;14211;19137;19138;20806;22599;25981	201;209					88;168					IPI00017344;IPI00908835;IPI00797838	8;5;1	6;3;0	6;3;0	FALSE	Ras-related protein Rab-5B;cDNA FLJ60627, highly similar to Ras-related protein Rab-5B;RAB5B, member RAS oncogene family, isoform CRA_b	RAB5B;hCG_25009	Ras-related protein Rab-5B;cDNA FLJ60627, highly similar to Ras-related protein Rab-5B	P61020;A8K982;Q6FI54;B4DKD7	RAB5B_HUMAN;B4DKD7_HUMAN	ENST00000360299	OTTHUMP00000167958	NP_002859	PF00071	Ras	Ras family	GO:0000267;GO:0005624;GO:0005626;GO:0005886;GO:0010008;GO:0016020;GO:0016023;GO:0031090;GO:0031410;GO:0031901;GO:0031982;GO:0031988;GO:0042470;GO:0043226;GO:0043227;GO:0043229;GO:0043231;GO:0044422;GO:0044424;GO:0044440;GO:0044444;GO:0044446;GO:0044464;GO:0048770	cell fraction;membrane fraction;insoluble fraction;plasma membrane;endosome membrane;membrane;cytoplasmic membrane-bounded vesicle;organelle membrane;cytoplasmic vesicle;early endosome membrane;vesicle;membrane-bounded vesicle;melanosome;organelle	GO:0000166;GO:0003824;GO:0003924;GO:0005488;GO:0005515;GO:0005525;GO:0016462;GO:0016787;GO:0016817;GO:0016818;GO:0017076;GO:0017111;GO:0019001;GO:0030742;GO:0032553;GO:0032555;GO:0032561	nucleotide binding;catalytic activity;GTPase activity;binding;protein binding;GTP binding;pyrophosphatase activity;hydrolase activity;hydrolase activity, acting on acid anhydrides	GO:0006810;GO:0007154;GO:0007165;GO:0007242;GO:0007264;GO:0009987;GO:0015031;GO:0045184;GO:0050789;GO:0050794;GO:0051234;GO:0065007	transport;cell communication;signal transduction;intracellular signaling cascade;small GTPase mediated signal transduction;cellular process;protein transport;establishment of protein localization;regulation of biological process	hsa:5869			K07888	3	8	12	12	6	10	10	6	10	10	6	6
236	12124											IPI00017763;IPI00798071;IPI00788840	1;1;1	1;1;1	1;1;1	FALSE	Nucleosome assembly protein 1-like 4;Nucleosome assembly protein 2	NAP1L4;NAP2	cDNA FLJ59403, highly similar to Nucleosome assembly protein 1-like 4;Putative uncharacterized protein NAP1L4;20 kDa protein	Q99733;A8MZ22;B2R6J4;B4DS05;A8CGI3;A8MXH2	NP1L4_HUMAN;A8CGI3_HUMAN	ENST00000380542;ENST00000399624;ENST00000399614	OTTHUMP00000012671;OTTHUMP00000012729;OTTHUMP00000012730	NP_005960	PF00956	NAP	Nucleosome assembly protein (NAP)	GO:0005678;GO:0005737;GO:0032991;GO:0043234;GO:0044422;GO:0044424;GO:0044428;GO:0044446;GO:0044464;GO:0005634;GO:0043226;GO:0043227;GO:0043229;GO:0043231	chromatin assembly complex;cytoplasm;macromolecular complex;protein complex;organelle part;intracellular part;nuclear part;intracellular organelle part;cell part;nucleus;organelle;membrane-bounded organelle;intracellular organelle	GO:0005488;GO:0005515;GO:0051082	binding;protein binding;unfolded protein binding	GO:0006325;GO:0006334;GO:0006996;GO:0009987;GO:0010926;GO:0016043;GO:0022607;GO:0034621;GO:0034622;GO:0034728;GO:0043933;GO:0051276;GO:0065003;GO:0065004	chromatin organization;nucleosome assembly;organelle organization;cellular process;anatomical structure formation;cellular component organization;cellular component assembly;cellular macromolecular complex subunit organization	hsa:4676			K11282	3	1	1	1	1	1	1	1	1	1	0	0
237	68;3683;5713;13168;17154;19552;23997											IPI00018031;IPI00166751;IPI00555728;IPI00306044;IPI00009744	7;6;5;3;2	7;6;5;3;2	7;6;5;3;2	FALSE	Aldehyde dehydrogenase family 3 member B1;Aldehyde dehydrogenase 7;Aldehyde dehydrogenase 3B1 variant	ALDH3B1;ALDH7	Isoform 1 of Aldehyde dehydrogenase family 3 member B1;Isoform 2 of Aldehyde dehydrogenase family 3 member B1;Aldehyde dehydrogenase 3B1 variant (Fragment)	P43353-1;P43353;A3FMP9;P43353-2;Q59F10	AL3B1_HUMAN;Q59F10_HUMAN	ENST00000007633;ENST00000342456		NP_000685;NP_001025181	PF00171	Aldedh	Aldehyde dehydrogenase family			GO:0003824;GO:0004028;GO:0004030;GO:0016491;GO:0016620;GO:0016903	catalytic activity;3-chloroallyl aldehyde dehydrogenase activity;aldehyde dehydrogenase [NAD(P)+] activity;oxidoreductase activity;oxidoreductase activity, acting on the aldehyde or oxo group of donors, NAD or NADP as acceptor	GO:0006066;GO:0006081;GO:0006629;GO:0008152;GO:0009987;GO:0044237;GO:0044238;GO:0055114	alcohol metabolic process;cellular aldehyde metabolic process;lipid metabolic process;metabolic process;cellular process;cellular metabolic process;primary metabolic process;oxidation reduction	hsa:221	ko00010;ko00340;ko00350;ko00360;ko00980;ko00982	Glycolysis / Gluconeogenesis;Histidine metabolism;Tyrosine metabolism;Phenylalanine metabolism;Metabolism of xenobiotics by cytochrome P450;Drug metabolism - cytochrome P450	K00129	5	7	7	7	7	7	7	7	7	7	6	6
238	2342;9953;17152											IPI00018140;IPI00402182;IPI00402183;IPI00402184;IPI00402185	3;3;3;3;3	3;3;3;3;3	3;3;3;3;3	FALSE	Heterogeneous nuclear ribonucleoprotein Q;Synaptotagmin-binding, cytoplasmic RNA-interacting protein;Glycine- and tyrosine-rich RNA-binding protein;GRY-RBP;NS1-associated protein 1	SYNCRIP;HNRPQ;NSAP1	Isoform 1 of Heterogeneous nuclear ribonucleoprotein Q;Isoform 2 of Heterogeneous nuclear ribonucleoprotein Q;Isoform 3 of Heterogeneous nuclear ribonucleoprotein Q;Isoform 4 of Heterogeneous nuclear ribonucleoprotein Q;Isoform 5 of Heterogeneous nuclear r	O60506-1;O60506;B2R8Z8;O60506-2;O60506-3;Q59GL1;Q5TCG3;O60506-4;Q05CK9;Q5TCG1;O60506-5	HNRPQ_HUMAN	ENST00000355238;ENST00000369622	OTTHUMP00000016815;OTTHUMP00000016816;OTTHUMP00000016817	NP_006363	PF00076	RRM_1	RNA recognition motif. (a.k.a. RRM, RBD, or RNP domain)	GO:0000267;GO:0005624;GO:0005626;GO:0005654;GO:0005681;GO:0005783;GO:0005792;GO:0030529;GO:0032991;GO:0042598;GO:0043226;GO:0043227;GO:0043229;GO:0043231;GO:0044422;GO:0044424;GO:0044428;GO:0044444;GO:0044446;GO:0044464	cell fraction;membrane fraction;insoluble fraction;nucleoplasm;spliceosomal complex;endoplasmic reticulum;microsome;ribonucleoprotein complex;macromolecular complex;vesicular fraction;organelle;membrane-bounded organelle;intracellular organelle	GO:0000166;GO:0005488;GO:0005515	nucleotide binding;binding;protein binding	GO:0006139;GO:0006396;GO:0006397;GO:0006807;GO:0008152;GO:0008380;GO:0009987;GO:0016070;GO:0016071;GO:0034960;GO:0043170;GO:0043283;GO:0044237;GO:0044238;GO:0044260;GO:0044419;GO:0051704	nucleobase, nucleoside, nucleotide and nucleic acid metabolic process;RNA processing;mRNA processing;nitrogen compound metabolic process;metabolic process;RNA splicing;cellular process;RNA metabolic process;mRNA metabolic process	hsa:10492				5	3	3	3	3	3	3	3	3	3	1	0
239	2776;14650;17322	104;210					1;218					IPI00018146;IPI00796727;IPI00651755	3;2;2	1;1;1	1;1;1	FALSE	14-3-3 protein theta;14-3-3 protein tau;14-3-3 protein T-cell;Protein HS1;Putative uncharacterized protein YWHAQ;14-3-3 tau splice variant	YWHAQ	14-3-3 protein theta;Putative uncharacterized protein YWHAQ;14-3-3 tau splice variant	P27348;B4DMT8;B4DY04;Q53S41;Q53RR5;Q3YBA8	1433T_HUMAN;Q53RR5_HUMAN;Q3YBA8_HUMAN	ENST00000238081;ENST00000381844	OTTHUMP00000015730;OTTHUMP00000165887;OTTHUMP00000165886	NP_006817	PF00244	2007-03-15	14-3-3 protein	GO:0005634;GO:0005813;GO:0005815;GO:0043226;GO:0043227;GO:0043228;GO:0043229;GO:0043231;GO:0043232;GO:0044422;GO:0044424;GO:0044430;GO:0044444;GO:0044446;GO:0044464	nucleus;centrosome;microtubule organizing center;organelle;membrane-bounded organelle;non-membrane-bounded organelle;intracellular organelle;intracellular membrane-bounded organelle;intracellular non-membrane-bounded organelle;organelle part	GO:0005488;GO:0005515;GO:0019904;GO:0047485	binding;protein binding;protein domain specific binding;protein N-terminus binding	GO:0006355;GO:0009889;GO:0009890;GO:0009892;GO:0010468;GO:0010556;GO:0010558;GO:0010605;GO:0010629;GO:0016481;GO:0019219;GO:0019222;GO:0031323;GO:0031324;GO:0031326;GO:0031327;GO:0045449;GO:0045892;GO:0045934;GO:0048519;GO:0048523;GO:0050789;GO:0050794;GO:0051171;GO:0051172;GO:0051252;GO:0051253;GO:0060255;GO:0065007;GO:0080090;GO:0006605;GO:0006810;GO:0006886;GO:0007154;GO:0007165;GO:0007242;GO:…	regulation of transcription, DNA-dependent;regulation of biosynthetic process;negative regulation of biosynthetic process;negative regulation of metabolic process;regulation of gene expression;regulation of macromolecule biosynthetic process	hsa:10971	ko04110	Cell cycle	K06630	3	3	7	9	1	1	1	1	1	1	2	3
240	6583;7056;8658											IPI00874253;IPI00018247;IPI00759535;IPI00848295;IPI00887039	3;3;3;3;2	3;3;3;3;2	3;3;3;3;2	FALSE	Putative uncharacterized protein ENSP00000383678;C-C chemokine receptor-like 2;Putative MCP-1 chemokine receptor;Chemokine receptor CCR11;Chemokine receptor X	CCRL2;CCR11;CCR6;CKRX;CRAM;HCR	Uncharacterized protein ENSP00000383678;Isoform 2 of C-C chemokine receptor-like 2;Isoform 1 of C-C chemokine receptor-like 2;similar to chemokine (C-C motif) receptor-like 2;similar to putative chemokine receptor	A8MXI2;O00421-2;O00421;B4DKQ8;O00421-1;B2R8C0	A8MXI2_HUMAN;CCRL2_HUMAN	ENST00000400882;ENST00000357392;ENST00000399036	OTTHUMP00000170935;OTTHUMP00000170934;OTTHUMP00000170936	NP_001124382;NP_003956;NP_001091101;XP_001717334	PF00001	7tm_1	7 transmembrane receptor (rhodopsin family)	GO:0005886;GO:0016020;GO:0016021;GO:0031224;GO:0044425;GO:0044464;GO:0005887;GO:0031226;GO:0044459	plasma membrane;membrane;integral to membrane;intrinsic to membrane;membrane part;cell part;integral to plasma membrane;intrinsic to plasma membrane;plasma membrane part	GO:0001637;GO:0001653;GO:0004871;GO:0004872;GO:0004888;GO:0004930;GO:0004950;GO:0005488;GO:0005515;GO:0008528;GO:0016493;GO:0019955;GO:0019956;GO:0019957;GO:0042277;GO:0060089	G-protein chemoattractant receptor activity;peptide receptor activity;signal transducer activity;receptor activity;transmembrane receptor activity;G-protein coupled receptor activity;chemokine receptor activity;binding;protein binding	GO:0007154;GO:0007165;GO:0007166;GO:0007186;GO:0009987;GO:0050789;GO:0050794;GO:0065007;GO:0006935;GO:0007610;GO:0007626;GO:0009605;GO:0040011;GO:0042221;GO:0042330;GO:0050896	cell communication;signal transduction;cell surface receptor linked signal transduction;G-protein coupled receptor protein signaling pathway;cellular process;regulation of biological process;regulation of cellular process;biological regulation;chemotaxis					5	3	3	3	3	3	3	3	3	3	1	1
241	1171;4496;5929;5930;6573;8081;8215;20235;25036;25962	211;212					91;141					IPI00640817;IPI00018342;IPI00515036	10;10;7	10;10;7	10;10;7	FALSE	Adenylate kinase 1 variant;Adenylate kinase isoenzyme 1;ATP-AMP transphosphorylase 1;Myokinase;Adenylate kinase 1	AK1;RP11-203J24.1-009;RP11-203J24.1-011	Adenylate kinase 1;Adenylate kinase isoenzyme 1;Adenylate kinase 1	Q53EY8;Q5T9B7;P00568;Q6FGX9;Q5T9B8	Q53EY8_HUMAN;KAD1_HUMAN;Q5T9B8_HUMAN	ENST00000223836;ENST00000373156;ENST00000373176;ENST00000373157	OTTHUMP00000022219;OTTHUMP00000022217;OTTHUMP00000022218;OTTHUMP00000022220	NP_000467	PF00406	ADK	Adenylate kinase	GO:0005739;GO:0005886;GO:0016020;GO:0043226;GO:0043227;GO:0043229;GO:0043231;GO:0044424;GO:0044444;GO:0044464;GO:0005634;GO:0005829;GO:0005737	mitochondrion;plasma membrane;membrane;organelle;membrane-bounded organelle;intracellular organelle;intracellular membrane-bounded organelle;intracellular part;cytoplasmic part;cell part;nucleus;cytosol;cytoplasm	GO:0000166;GO:0001882;GO:0001883;GO:0003824;GO:0004017;GO:0005488;GO:0005524;GO:0016301;GO:0016740;GO:0016772;GO:0016776;GO:0017076;GO:0019201;GO:0019205;GO:0030554;GO:0032553;GO:0032555;GO:0032559;GO:0005515;GO:0019206	nucleotide binding;nucleoside binding;purine nucleoside binding;catalytic activity;adenylate kinase activity;binding;ATP binding;kinase activity;transferase activity;transferase activity, transferring phosphorus-containing groups	GO:0006139;GO:0006163;GO:0006753;GO:0006807;GO:0007050;GO:0008152;GO:0009117;GO:0009141;GO:0009144;GO:0009150;GO:0009199;GO:0009205;GO:0009259;GO:0009987;GO:0022402;GO:0044237;GO:0044238;GO:0046034;GO:0046483;GO:0055086	nucleobase, nucleoside, nucleotide and nucleic acid metabolic process;purine nucleotide metabolic process;nucleoside phosphate metabolic process;nitrogen compound metabolic process;cell cycle arrest;metabolic process;nucleotide metabolic process	hsa:203	ko00230	Purine metabolism	K00939	3	10	11	11	10	11	11	10	11	11	9	8
242	632;1150;3474;4549;10151;15428;16377;16943;20579;24113;25075;25076;25077;25479;25761;25762;25819;25820	168;169;170;213;214			16	52	1;67;96;111;143			140	140	IPI00018364;IPI00797809	18;9	18;9	10;1	FALSE	Ras-related protein Rap-2b	RAP2B	Ras-related protein Rap-2b;14 kDa protein	P61225;Q5JQ44	RAP2B_HUMAN	ENST00000323534	OTTHUMP00000173284;OTTHUMP00000173283	NP_002877	PF00071	Ras	Ras family	GO:0005622;GO:0005886;GO:0016020;GO:0044464	intracellular;plasma membrane;membrane;cell part	GO:0000166;GO:0005488;GO:0005525;GO:0017076;GO:0019001;GO:0032553;GO:0032555;GO:0032561	nucleotide binding;binding;GTP binding;purine nucleotide binding;guanyl nucleotide binding;ribonucleotide binding;purine ribonucleotide binding;guanyl ribonucleotide binding	GO:0007154;GO:0007165;GO:0007242;GO:0007264;GO:0009987;GO:0050789;GO:0050794;GO:0065007	cell communication;signal transduction;intracellular signaling cascade;small GTPase mediated signal transduction;cellular process;regulation of biological process;regulation of cellular process;biological regulation	hsa:5912			K07838	2	18	30	30	18	30	30	10	18	18	18	14
243	958;3592;3618;11041;11918;19933;23344;24107;24438	215;216;217					259;310;373					IPI00018398	9	8	8	FALSE	26S protease regulatory subunit 6A;Proteasome 26S subunit ATPase 3;TAT-binding protein 1;Proteasome subunit P50	PSMC3;TBP1	26S protease regulatory subunit 6A	P17980;A8K781;B2R8V1	PRS6A_HUMAN	ENST00000298852		NP_002795	PF00004	AAA	ATPase family associated with various cellular activities (AAA)	GO:0000502;GO:0005634;GO:0005829;GO:0032991;GO:0043226;GO:0043227;GO:0043229;GO:0043231;GO:0043234;GO:0044424;GO:0044444;GO:0044464	proteasome complex;nucleus;cytosol;macromolecular complex;organelle;membrane-bounded organelle;intracellular organelle;intracellular membrane-bounded organelle;protein complex;intracellular part;cytoplasmic part;cell part	GO:0000166;GO:0001882;GO:0001883;GO:0003712;GO:0003713;GO:0003714;GO:0003824;GO:0005488;GO:0005515;GO:0005524;GO:0008134;GO:0016462;GO:0016563;GO:0016564;GO:0016787;GO:0016817;GO:0016818;GO:0017076;GO:0017111;GO:0030528;GO:0030554;GO:0032553;GO:0032555;GO:0032559	nucleotide binding;nucleoside binding;purine nucleoside binding;transcription cofactor activity;transcription coactivator activity;transcription corepressor activity;catalytic activity;binding;protein binding;ATP binding;transcription factor binding	GO:0006508;GO:0006511;GO:0008152;GO:0009056;GO:0009057;GO:0009987;GO:0010498;GO:0019538;GO:0019941;GO:0022402;GO:0030163;GO:0031145;GO:0034960;GO:0034962;GO:0043085;GO:0043086;GO:0043161;GO:0043170;GO:0043283;GO:0043285;GO:0043632;GO:0044092;GO:0044093;GO:0044237;GO:0044238;GO:0044248;GO:0044257;GO:0044260;GO:0044265;GO:0044267;GO:0044419;GO:0050790;GO:0051340;GO:0051351;GO:0051352;GO:0051436;GO:…	proteolysis;ubiquitin-dependent protein catabolic process;metabolic process;catabolic process;macromolecule catabolic process;cellular process;proteasomal protein catabolic process;protein metabolic process;modification-dependent protein catabolic process	hsa:5702	ko03050	Proteasome	K03065	1	9	11	13	8	9	9	8	9	9	3	4
244	1001;2207;3048;6757;14349;20700;23281;25471	218					147					IPI00894409;IPI00018452;IPI00852917;IPI00892994;IPI00643325;IPI00645712;IPI00645270;IPI00642976;IPI00647692;IPI00646121;IPI00642168;IPI00644561;IPI00643422;IPI00552982;IPI00640313;IPI00642736;IPI00645385	8;8;7;5;4;4;4;4;4;3;3;2;2;2;1;1;1	8;8;7;5;4;4;4;4;4;3;3;2;2;2;1;1;1	8;8;7;5;4;4;4;4;4;3;3;2;2;2;1;1;1	FALSE	Copine I;HCG38213, isoform CRA_b;Copine-1	CPNE1;RP1-309K20.2-005;hCG_38213;CPN1;RP1-309K20.2-032;RP1-309K20.2-007;RP1-309K20.2-009;RP1-309K20.2-008;RP1-309K20.2-016;RP1-309K20.2-012	copine I isoform b;Copine-1;Copine I;47 kDa protein;Copine I;Copine I;Copine I;Copine I;Copine I	B0QZ18;Q99829;Q59EI4;A6PVH9;Q5JX44;Q5JX60;Q5JX59;Q5JX58;Q5JX56	B0QZ18_HUMAN;CPNE1_HUMAN;A6PVH9_HUMAN;Q5JX44_HUMAN;Q5JX60_HUMAN;Q5JX59_HUMAN;Q5JX58_HUMAN;Q5JX56_HUMAN	ENST00000374114;ENST00000401607;ENST00000317619;ENST00000317677;ENST00000352393;ENST00000397443;ENST00000397445;ENST00000397446;ENST00000402424;ENST00000397442	OTTHUMP00000030776;OTTHUMP00000030775;OTTHUMP00000196688;OTTHUMP00000199602;OTTHUMP00000030778;OTTHUMP00000030780;OTTHUMP00000030779;OTTHUMP00000030787;OTTHUMP00000030783	NP_003906;NP_690902;NP_690903;NP_690904;NP_690905;NP_690906;NP_690907;NP_690908	PF00168;PF07002	C2;Copine	C2 domain;Copine			GO:0001786;GO:0005215;GO:0005488;GO:0005543;GO:0005544;GO:0008289	phosphatidylserine binding;transporter activity;binding;phospholipid binding;calcium-dependent phospholipid binding;lipid binding	GO:0006629;GO:0006810;GO:0008152;GO:0009987;GO:0016192;GO:0044238;GO:0051234	lipid metabolic process;transport;metabolic process;cellular process;vesicle-mediated transport;primary metabolic process;establishment of localization					17	8	10	10	8	10	10	8	10	10	5	5
245	8923;19974;21913					53					511	IPI00018465;IPI00552072	3;1	3;1	3;1	FALSE	T-complex protein 1 subunit eta;CCT-eta;HIV-1 Nef-interacting protein	CCT7;CCTH;NIP7-1	T-complex protein 1 subunit eta	Q99832;A8K7E6;Q53HV2;Q6IBT3	TCPH_HUMAN	ENST00000409924		NP_006420	PF00118	Cpn60_TCP1	TCP-1/cpn60 chaperonin family	GO:0005737;GO:0044424;GO:0044464	cytoplasm;intracellular part;cell part	GO:0000166;GO:0001882;GO:0001883;GO:0005488;GO:0005515;GO:0005524;GO:0017076;GO:0030554;GO:0032553;GO:0032555;GO:0032559;GO:0051082	nucleotide binding;nucleoside binding;purine nucleoside binding;binding;protein binding;ATP binding;purine nucleotide binding;adenyl nucleotide binding;ribonucleotide binding;purine ribonucleotide binding;adenyl ribonucleotide binding	GO:0006457;GO:0008152;GO:0009987;GO:0019538;GO:0034960;GO:0043170;GO:0043283;GO:0044237;GO:0044238;GO:0044260;GO:0044267	protein folding;metabolic process;cellular process;protein metabolic process;cellular biopolymer metabolic process;macromolecule metabolic process;biopolymer metabolic process;cellular metabolic process;primary metabolic process	hsa:10574			K09499	2	3	3	3	3	3	3	3	3	3	3	2
246	793;1794;6468;11549;13024;14476;20567;22818;25061;25662	146				32	192				190	IPI00018829;IPI00217047;IPI00217048;IPI00217044	10;10;10;8	4;4;4;2	4;4;4;2	FALSE	Spectrin beta chain, brain 3;Spectrin, non-erythroid beta chain 3;Beta-IV spectrin	SPTBN4;KIAA1642;SPTBN3	Isoform 1 of Spectrin beta chain, brain 3;Isoform 3 of Spectrin beta chain, brain 3;Isoform 4 of Spectrin beta chain, brain 3;Isoform 2 of Spectrin beta chain, brain 3	Q9H254-1;Q9H254;Q71S07;Q9H254-3;Q9H254-4;Q71S06;Q9H254-2	SPTN4_HUMAN	ENST00000338932;ENST00000344104;ENST00000352632;ENST00000392025	OTTHUMP00000078109;OTTHUMP00000078108	NP_066022	PF00307;PF00169;PF00435	CH;PH;Spectrin	Calponin homology (CH) domain;PH domain;Spectrin repeat	GO:0008091;GO:0016363;GO:0016604;GO:0016605;GO:0044422;GO:0044424;GO:0044428;GO:0044430;GO:0044444;GO:0044446;GO:0044448;GO:0044451;GO:0044464	spectrin;nuclear matrix;nuclear body;PML body;organelle part;intracellular part;nuclear part;cytoskeletal part;cytoplasmic part;intracellular organelle part;cell cortex part;nucleoplasm part;cell part	GO:0003779;GO:0005198;GO:0005200;GO:0005488;GO:0005515;GO:0008092;GO:0030506	actin binding;structural molecule activity;structural constituent of cytoskeleton;binding;protein binding;cytoskeletal protein binding;ankyrin binding	GO:0006810;GO:0006996;GO:0007010;GO:0007016;GO:0008064;GO:0009892;GO:0009987;GO:0010605;GO:0010639;GO:0016043;GO:0016192;GO:0019222;GO:0030832;GO:0030833;GO:0030834;GO:0030835;GO:0030837;GO:0031323;GO:0031324;GO:0031333;GO:0032268;GO:0032269;GO:0032271;GO:0032272;GO:0032507;GO:0032535;GO:0032956;GO:0032970;GO:0033043;GO:0043242;GO:0043244;GO:0043254;GO:0044087;GO:0045185;GO:0048519;GO:0048523;GO:…	transport;organelle organization;cytoskeleton organization;cytoskeletal anchoring at plasma membrane;regulation of actin polymerization or depolymerization;negative regulation of metabolic process;cellular process	hsa:57731			K06115	4	10	13	13	4	5	5	4	5	5	4	5
247	19453;20215;22405	219					855					IPI00018914	3	3	3	TRUE	Tyrosine-protein phosphatase non-receptor type 14;Protein-tyrosine phosphatase pez	PTPN14;PEZ	Tyrosine-protein phosphatase non-receptor type 14	Q15678;A8K6H6;B4DNZ0;Q6PJC3	PTN14_HUMAN	ENST00000366956	OTTHUMP00000035094	NP_005392	PF00373;PF09379;PF00102	FERM_M;FERM_N;Y_phosphatase	FERM central domain;FERM N-terminal domain;Protein-tyrosine phosphatase	GO:0005737;GO:0005856;GO:0043226;GO:0043228;GO:0043229;GO:0043232;GO:0044424;GO:0044464	cytoplasm;cytoskeleton;organelle;non-membrane-bounded organelle;intracellular organelle;intracellular non-membrane-bounded organelle;intracellular part;cell part	GO:0003824;GO:0004721;GO:0004725;GO:0005488;GO:0016787;GO:0016788;GO:0016791;GO:0042578	catalytic activity;phosphoprotein phosphatase activity;protein tyrosine phosphatase activity;binding;hydrolase activity;hydrolase activity, acting on ester bonds;phosphatase activity;phosphoric ester hydrolase activity	GO:0006464;GO:0006470;GO:0006793;GO:0006796;GO:0008152;GO:0009987;GO:0016311;GO:0019538;GO:0034960;GO:0043170;GO:0043283;GO:0043412;GO:0043687;GO:0044237;GO:0044238;GO:0044260;GO:0044267	protein modification process;protein amino acid dephosphorylation;phosphorus metabolic process;phosphate metabolic process;metabolic process;cellular process;dephosphorylation;protein metabolic process;cellular biopolymer metabolic process	hsa:5784			K01104	1	3	3	3	3	3	3	3	3	3	0	0
248	11986;13738;17403											IPI00018971	3	3	3	FALSE	52 kDa Ro protein;Sjoegren syndrome type A antigen;Ro(SS-A);52 kDa ribonucleoprotein autoantigen Ro/SS-A;Tripartite motif-containing protein 21;RING finger protein 81	TRIM21;RNF81;RO52;SSA1	52 kDa Ro protein	P19474;Q5XPV5	RO52_HUMAN	ENST00000254436		NP_003132	PF00622;PF00643;PF00097	SPRY;zf-B_box;zf-C3HC4	SPRY domain;B-box zinc finger;Zinc finger, C3HC4 type (RING finger)	GO:0005634;GO:0005737;GO:0030529;GO:0032991;GO:0043226;GO:0043227;GO:0043229;GO:0043231;GO:0044424;GO:0044464	nucleus;cytoplasm;ribonucleoprotein complex;macromolecular complex;organelle;membrane-bounded organelle;intracellular organelle;intracellular membrane-bounded organelle;intracellular part;cell part	GO:0003676;GO:0003677;GO:0003723;GO:0005488;GO:0005515;GO:0008270;GO:0043167;GO:0043169;GO:0046872;GO:0046914	nucleic acid binding;DNA binding;RNA binding;binding;protein binding;zinc ion binding;ion binding;cation binding;metal ion binding;transition metal ion binding	GO:0006461;GO:0010926;GO:0016043;GO:0022607;GO:0043933;GO:0051259;GO:0065003;GO:0070206	protein complex assembly;anatomical structure formation;cellular component organization;cellular component assembly;macromolecular complex subunit organization;protein oligomerization;macromolecular complex assembly;protein trimerization	hsa:6737	ko05322	Systemic lupus erythematosus	K10651	1	3	3	3	3	3	3	3	3	3	1	1
249	1345;22203											IPI00019038	2	2	2	FALSE	Lysozyme C;1,4-beta-N-acetylmuramidase C	LYZ;LZM	Lysozyme C	P61626;B2R4C5	LYSC_HUMAN	ENST00000261267	OTTHUMP00000168444	NP_000230	PF00062	Lys	C-type lysozyme/alpha-lactalbumin family	GO:0005615;GO:0044421	extracellular space;extracellular region part	GO:0003796;GO:0003824;GO:0004553;GO:0005488;GO:0005515;GO:0016787;GO:0016798	lysozyme activity;catalytic activity;hydrolase activity, hydrolyzing O-glycosyl compounds;binding;protein binding;hydrolase activity;hydrolase activity, acting on glycosyl bonds	GO:0006950;GO:0006952;GO:0006954;GO:0008152;GO:0008219;GO:0009056;GO:0009605;GO:0009607;GO:0009611;GO:0009617;GO:0009987;GO:0016265;GO:0016998;GO:0019835;GO:0042742;GO:0043170;GO:0044036;GO:0050896;GO:0051704;GO:0051707	response to stress;defense response;inflammatory response;metabolic process;cell death;catabolic process;response to external stimulus;response to biotic stimulus;response to wounding;response to bacterium;cellular process;death	hsa:4069			K01185	1	2	2	2	2	2	2	2	2	2	0	0
250	236;728;729;1065;2781;3207;3607;3857;4378;7015;9011;9646;9721;12245;15992;19203;19658;20126											IPI00220628;IPI00019223;IPI00220624;IPI00220625;IPI00220627;IPI00913875;IPI00793082;IPI00790103;IPI00479143;IPI00795262	18;18;18;18;18;8;8;2;1;1	18;18;18;18;18;8;8;2;1;1	17;17;17;17;17;7;7;2;1;1	FALSE	A-kinase anchor protein 9;Protein kinase A-anchoring protein 9;A-kinase anchor protein 450 kDa;A-kinase anchor protein 350 kDa;AKAP 120-like protein;Protein hyperion;Protein yotiao;Centrosome- and Golgi-localized PKN-associated protein	AKAP9;AKAP350;AKAP450;KIAA0803	Isoform 6 of A-kinase anchor protein 9;Isoform 1 of A-kinase anchor protein 9;A-kinase anchor protein 9 (Protein kinase A-anchoring protein 9) (PRKA9) (A-kinase anchor protein 450 kDa) (AKAP 450) (A-kinase anchor protein 350 kDa) (AKAP 350) (hgAKAP 350) (A	Q99996-6;Q99996;Q99996-1;A4D1F0;Q99996-2;A4D1F2;Q99996-3;A4D1F4;Q99996-5;A4D1E4;B3KQF9;Q5GIA7;Q8IW64	AKAP9_HUMAN	ENST00000356239;ENST00000358100;ENST00000359028	OTTHUMP00000161771;OTTHUMP00000165817;OTTHUMP00000165818	NP_005742;NP_671714	PF10495	PACT_coil_coil	Pericentrin-AKAP-450 domain of centrosomal targeting protein	GO:0005794;GO:0005813;GO:0005815;GO:0043226;GO:0043227;GO:0043228;GO:0043229;GO:0043231;GO:0043232;GO:0044422;GO:0044424;GO:0044430;GO:0044444;GO:0044446;GO:0044464	Golgi apparatus;centrosome;microtubule organizing center;organelle;membrane-bounded organelle;non-membrane-bounded organelle;intracellular organelle;intracellular membrane-bounded organelle;intracellular non-membrane-bounded organelle;organelle part	GO:0005102;GO:0005488;GO:0005515	receptor binding;binding;protein binding	GO:0006810;GO:0007154;GO:0007165;GO:0007267;GO:0007268;GO:0009987;GO:0050789;GO:0050794;GO:0051234;GO:0065007	transport;cell communication;signal transduction;cell-cell signaling;synaptic transmission;cellular process;regulation of biological process;regulation of cellular process;establishment of localization;biological regulation					10	18	20	20	18	20	20	17	19	19	2	1
251	1439;1440;9188;14283;20011;21307;24595;25418	220				49	111				118	IPI00019345;IPI00877120	8;7	2;1	2;1	FALSE	Ras-related protein Rap-1A;GTP-binding protein smg-p21A;Ras-related protein Krev-1;C21KG;G-22K;RAP1A, member of RAS oncogene family	RAP1A;KREV1	Ras-related protein Rap-1A;RAP1A, member of RAS oncogene family	P62834;A8KAH9;Q5U0C3	RAP1A_HUMAN;Q5U0C3_HUMAN	ENST00000356415;ENST00000369709	OTTHUMP00000013740;OTTHUMP00000013741;OTTHUMP00000013742	NP_001010935;NP_002875	PF00071	Ras	Ras family	GO:0005829;GO:0005886;GO:0016020;GO:0044424;GO:0044444;GO:0044464;GO:0032045;GO:0032991;GO:0043234	cytosol;plasma membrane;membrane;intracellular part;cytoplasmic part;cell part;guanyl-nucleotide exchange factor complex;macromolecular complex;protein complex	GO:0000166;GO:0003824;GO:0003924;GO:0005488;GO:0005525;GO:0016462;GO:0016787;GO:0016817;GO:0016818;GO:0017076;GO:0017111;GO:0019001;GO:0032553;GO:0032555;GO:0032561;GO:0005515;GO:0017016;GO:0019899;GO:0031267;GO:0051020	nucleotide binding;catalytic activity;GTPase activity;binding;GTP binding;pyrophosphatase activity;hydrolase activity;hydrolase activity, acting on acid anhydrides;hydrolase activity, acting on acid anhydrides, in phosphorus-containing anhydrides	GO:0007049;GO:0009987;GO:0045786;GO:0048519;GO:0048523;GO:0050789;GO:0050794;GO:0051726;GO:0065007;GO:0007154;GO:0007165;GO:0007242;GO:0007264	cell cycle;cellular process;negative regulation of cell cycle;negative regulation of biological process;negative regulation of cellular process;regulation of biological process;regulation of cellular process;regulation of cell cycle;biological regulation	hsa:5906	ko04010;ko04510;ko04670;ko04062;ko04720;ko05211	MAPK signaling pathway;Focal adhesion;Leukocyte transendothelial migration;Chemokine signaling pathway;Long-term potentiation;Renal cell carcinoma	K04353	2	8	10	10	2	3	3	2	3	3	6	7
252	631;3474;4549;10151;15428;16377;19645;20580;21348;23358;24114;25087;25088;25479;25761;25762;25809	168;169;170;221;222				54	1;67;96;143;152				140	IPI00019346	17	9	8	FALSE	Ras-related protein Rap-2a;RbBP-30	RAP2A	Ras-related protein Rap-2a	P10114;B2RCJ1	RAP2A_HUMAN	ENST00000245304	OTTHUMP00000018581	NP_066361	PF00071	Ras	Ras family	GO:0005622;GO:0005886;GO:0016020;GO:0044464	intracellular;plasma membrane;membrane;cell part	GO:0000166;GO:0003824;GO:0003924;GO:0005488;GO:0005515;GO:0005525;GO:0016462;GO:0016787;GO:0016817;GO:0016818;GO:0017076;GO:0017111;GO:0019001;GO:0032553;GO:0032555;GO:0032561	nucleotide binding;catalytic activity;GTPase activity;binding;protein binding;GTP binding;pyrophosphatase activity;hydrolase activity;hydrolase activity, acting on acid anhydrides	GO:0007154;GO:0007165;GO:0007242;GO:0007264;GO:0009987;GO:0050789;GO:0050794;GO:0065007	cell communication;signal transduction;intracellular signaling cascade;small GTPase mediated signal transduction;cellular process;regulation of biological process;regulation of cellular process;biological regulation	hsa:5911			K07837	1	17	25	25	9	13	13	8	12	12	15	10
253	1130;1592;6101;6417;8473;8474;15374;19163;19164;21226;22757;23273;24360											IPI00019439	13	13	13	FALSE	Fibrillin-2	FBN2	fibrillin 2 precursor	P35556;B4DU01;Q59ES6;Q8WYH1	FBN2_HUMAN	ENST00000262464		NP_001990	PF00008;PF07645;PF00683	EGF;EGF_CA;TB	EGF-like domain;Calcium binding EGF domain;TB domain	GO:0005578;GO:0005615;GO:0031012;GO:0044421	proteinaceous extracellular matrix;extracellular space;extracellular matrix;extracellular region part	GO:0005198;GO:0005201;GO:0005488;GO:0005509;GO:0043167;GO:0043169;GO:0046872	structural molecule activity;extracellular matrix structural constituent;binding;calcium ion binding;ion binding;cation binding;metal ion binding	GO:0009653;GO:0030326;GO:0032502;GO:0035107;GO:0035108;GO:0035113;GO:0048598	anatomical structure morphogenesis;embryonic limb morphogenesis;developmental process;appendage morphogenesis;limb morphogenesis;embryonic appendage morphogenesis;embryonic morphogenesis	hsa:2201				1	13	17	17	13	17	17	13	17	17	1	0
254	6630;7038											IPI00019755	2	2	1	FALSE	Glutathione S-transferase omega-1;GSTO 1-1	GSTO1;GSTTLP28	Glutathione S-transferase omega-1	P78417;B2R983	GSTO1_HUMAN	ENST00000369713	OTTHUMP00000020429	NP_004823	PF00043;PF02798	GST_C;GST_N	Glutathione S-transferase, C-terminal domain;Glutathione S-transferase, N-terminal domain	GO:0005737;GO:0044424;GO:0044464	cytoplasm;intracellular part;cell part	GO:0003824;GO:0004364;GO:0016491;GO:0016651;GO:0016655;GO:0016656;GO:0016740;GO:0016765	catalytic activity;glutathione transferase activity;oxidoreductase activity;oxidoreductase activity, acting on NADH or NADPH;oxidoreductase activity, acting on NADH or NADPH, quinone or similar compound as acceptor	GO:0008152	metabolic process	hsa:9446	ko00480;ko00980;ko00982	Glutathione metabolism;Metabolism of xenobiotics by cytochrome P450;Drug metabolism - cytochrome P450	K00799	1	2	2	2	2	2	2	1	1	1	1	2
255	100;101;1729;4206;6710;9057;9358;11888;15053;17485;17486;19174;21579;21872;21873;22579;22906;22907;23164;23165;23696;23697;25029;25263;25639;25838;25839	223;224;225;226;227		83;84;85		55;56;57	251;381;383;533;560		518;524;526		68;236;556	IPI00220158;IPI00019901;IPI00376220;IPI00253279;IPI00794741	27;27;27;26;18	26;26;26;25;17	26;26;26;25;17	FALSE	Alpha-adducin;Erythrocyte adducin subunit alpha;Adducin 1 (Alpha);Adducin 1 (Alpha), isoform CRA_e;OTTHUMP00000041238	ADD1;ADDA;RP11-520M5.1-003;hCG_20629;LA04NC01-25A3.2-001	Isoform 3 of Alpha-adducin;Isoform 1 of Alpha-adducin;adducin 1 (alpha) isoform d;Adducin 1;OTTHUMP00000041238	P35611-3;P35611;P35611-1;A2A3P0;A2A3N8;B4DI79;B4DPW4;P35611-2;Q16155;Q86XM2;Q96D30;Q4TT76	ADDA_HUMAN;A2A3N8_HUMAN;Q4TT76_HUMAN	ENST00000264758;ENST00000398129;ENST00000398123;ENST00000398125	OTTHUMP00000151164;OTTHUMP00000151165;OTTHUMP00000151163;OTTHUMP00000041238	NP_054908;NP_001110;NP_789771;NP_054909	PF00596	Aldolase_II	Class II Aldolase and Adducin N-terminal domain	GO:0005634;GO:0005829;GO:0005886;GO:0008290;GO:0016020;GO:0032991;GO:0043226;GO:0043227;GO:0043229;GO:0043231;GO:0043234;GO:0044422;GO:0044424;GO:0044430;GO:0044444;GO:0044446;GO:0044464;GO:0005856;GO:0043228;GO:0043232	nucleus;cytosol;plasma membrane;F-actin capping protein complex;membrane;macromolecular complex;organelle;membrane-bounded organelle;intracellular organelle;intracellular membrane-bounded organelle;protein complex;organelle part;intracellular part	GO:0003779;GO:0005488;GO:0005515;GO:0005516;GO:0008092;GO:0008134;GO:0030507;GO:0042802;GO:0042803;GO:0043167;GO:0043169;GO:0046872;GO:0046982;GO:0046983;GO:0051015	actin binding;binding;protein binding;calmodulin binding;cytoskeletal protein binding;transcription factor binding;spectrin binding;identical protein binding;protein homodimerization activity;ion binding;cation binding;metal ion binding	GO:0006996;GO:0007010;GO:0007015;GO:0008064;GO:0009892;GO:0009987;GO:0010605;GO:0010639;GO:0010926;GO:0016043;GO:0019222;GO:0022607;GO:0030029;GO:0030036;GO:0030832;GO:0030833;GO:0030834;GO:0030835;GO:0030837;GO:0031323;GO:0031324;GO:0031333;GO:0032092;GO:0032268;GO:0032269;GO:0032271;GO:0032272;GO:0032535;GO:0032956;GO:0032970;GO:0033043;GO:0043242;GO:0043244;GO:0043254;GO:0043393;GO:0044087;GO:…	organelle organization;cytoskeleton organization;actin filament organization;regulation of actin polymerization or depolymerization;negative regulation of metabolic process;cellular process;negative regulation of macromolecule metabolic process	hsa:118				5	27	38	38	26	36	36	26	36	36	25	23
256	16;86;1505;3026;6493;6885;6886;7196;7347;7849;10362;10782;12403;15053;16428;19173;19198;20554;20589;20590;20591;20816;21884;21995;22141;22908;23114;23770;24984;25037;25247;25340;25341;25342;25616	224;228;229;230;231;232;233;234;235;236		86;87;88;89;893		58;59	48;56;75;239;355;369;371;463;475;498		79;80;83;650;656		177;224	IPI00019904;IPI00220241;IPI00654787;IPI00220240;IPI00181921;IPI00479049;IPI00377105;IPI00719156	35;28;28;28;18;11;11;5	35;28;28;28;18;11;11;5	34;27;27;27;18;11;11;5	FALSE	Beta-adducin;Erythrocyte adducin subunit beta	ADD2;ADDB	Isoform 1 of Beta-adducin;Isoform 3 of Beta-adducin;Isoform 4 of Beta-adducin;cDNA FLJ61313, highly similar to Beta-adducin;adducin 2 isoform c	P35612-1;P35612;A8K4P2;Q05DK5;Q96HD4;P35612-3;A8MVN7;P35612-4;P35612-2;B4DM17;P35612-5;A6NLU2	ADDB_HUMAN	ENST00000264436;ENST00000264439;ENST00000355733;ENST00000356565;ENST00000403045;ENST00000407644	OTTHUMP00000160123;OTTHUMP00000160124	NP_001608;NP_059522;NP_059516;NP_059517	PF00596	Aldolase_II	Class II Aldolase and Adducin N-terminal domain	GO:0005737;GO:0005886;GO:0008290;GO:0016020;GO:0032991;GO:0043234;GO:0044422;GO:0044424;GO:0044430;GO:0044446;GO:0044464	cytoplasm;plasma membrane;F-actin capping protein complex;membrane;macromolecular complex;protein complex;organelle part;intracellular part;cytoskeletal part;intracellular organelle part;cell part	GO:0003779;GO:0005488;GO:0005515;GO:0005516;GO:0008092;GO:0030507;GO:0042802;GO:0042803;GO:0043167;GO:0043169;GO:0046872;GO:0046982;GO:0046983;GO:0051015	actin binding;binding;protein binding;calmodulin binding;cytoskeletal protein binding;spectrin binding;identical protein binding;protein homodimerization activity;ion binding;cation binding;metal ion binding;protein heterodimerization activity	GO:0006996;GO:0007010;GO:0007015;GO:0008064;GO:0009892;GO:0009987;GO:0010605;GO:0010639;GO:0010926;GO:0016043;GO:0019222;GO:0022607;GO:0030029;GO:0030036;GO:0030832;GO:0030833;GO:0030834;GO:0030835;GO:0030837;GO:0031323;GO:0031324;GO:0031333;GO:0032092;GO:0032268;GO:0032269;GO:0032271;GO:0032272;GO:0032535;GO:0032956;GO:0032970;GO:0033043;GO:0043242;GO:0043244;GO:0043254;GO:0043393;GO:0044087;GO:…	organelle organization;cytoskeleton organization;actin filament organization;regulation of actin polymerization or depolymerization;negative regulation of metabolic process;cellular process;negative regulation of macromolecule metabolic process	hsa:119				8	35	53	53	35	53	53	34	51	51	33	31
257	1280;4839;20774											IPI00218019;IPI00019906;IPI00394877;IPI00394876	3;3;3;3	3;3;3;3	3;3;3;3	FALSE	Basigin;Leukocyte activation antigen M6;Collagenase stimulatory factor;Extracellular matrix metalloproteinase inducer;5F7;Tumor cell-derived collagenase stimulatory factor;OK blood group antigen;Basigin (Ok blood group), isoform CRA_f;Putative uncharacterized protein BSG;Basigin (Ok blood group), isoform CRA_b	BSG;UNQ6505/PRO21383	Isoform 1 of Basigin;Isoform 2 of Basigin;basigin isoform 4;Putative uncharacterized protein BSG	P35613-1;P35613;B4DNE1;P35613-2;B4DY23;Q54A51;A6NJW1;A8MZ77	BASI_HUMAN;A6NJW1_HUMAN;A8MZ77_HUMAN	ENST00000333511;ENST00000353555;ENST00000346916;ENST00000396012	OTTHUMP00000076160;OTTHUMP00000076161	NP_001719;NP_940991;NP_940993	PF00047	ig	Immunoglobulin domain	GO:0000139;GO:0005886;GO:0016020;GO:0016021;GO:0016023;GO:0031090;GO:0031224;GO:0031410;GO:0031982;GO:0031988;GO:0042470;GO:0043226;GO:0043227;GO:0043229;GO:0043231;GO:0044422;GO:0044424;GO:0044425;GO:0044431;GO:0044444;GO:0044446;GO:0044464;GO:0048770	Golgi membrane;plasma membrane;membrane;integral to membrane;cytoplasmic membrane-bounded vesicle;organelle membrane;intrinsic to membrane;cytoplasmic vesicle;vesicle;membrane-bounded vesicle;melanosome;organelle;membrane-bounded organelle	GO:0005488;GO:0005515;GO:0005529;GO:0005537;GO:0030246;GO:0048029	binding;protein binding;sugar binding;mannose binding;carbohydrate binding;monosaccharide binding	GO:0007154;GO:0007165;GO:0007166;GO:0009987;GO:0050789;GO:0050794;GO:0065007	cell communication;signal transduction;cell surface receptor linked signal transduction;cellular process;regulation of biological process;regulation of cellular process;biological regulation	hsa:682			K06535	4	3	5	5	3	5	5	3	5	5	2	1
258	25476											IPI00019927	1	1	1	FALSE	26S proteasome non-ATPase regulatory subunit 7;26S proteasome regulatory subunit rpn8;26S proteasome regulatory subunit S12;Proteasome subunit p40;Mov34 protein homolog	PSMD7;MOV34L	26S proteasome non-ATPase regulatory subunit 7	P51665;B2RD27;B4DXI8	PSD7_HUMAN	ENST00000219313	OTTHUMP00000081414;OTTHUMP00000174936	NP_002802	PF01398	Mov34	Mov34/MPN/PAD-1 family	GO:0005829;GO:0005838;GO:0032991;GO:0043234;GO:0044424;GO:0044444;GO:0044464	cytosol;proteasome regulatory particle;macromolecular complex;protein complex;intracellular part;cytoplasmic part;cell part	GO:0005488;GO:0005515	binding;protein binding	GO:0006508;GO:0006511;GO:0008152;GO:0009056;GO:0009057;GO:0009987;GO:0010498;GO:0019538;GO:0019941;GO:0022402;GO:0030163;GO:0031145;GO:0034960;GO:0034962;GO:0043085;GO:0043086;GO:0043161;GO:0043170;GO:0043283;GO:0043285;GO:0043632;GO:0044092;GO:0044093;GO:0044237;GO:0044238;GO:0044248;GO:0044257;GO:0044260;GO:0044265;GO:0044267;GO:0050790;GO:0051340;GO:0051351;GO:0051352;GO:0051436;GO:0051437;GO:…	proteolysis;ubiquitin-dependent protein catabolic process;metabolic process;catabolic process;macromolecule catabolic process;cellular process;proteasomal protein catabolic process;protein metabolic process;modification-dependent protein catabolic process	hsa:5713	ko03050	Proteasome	K03038	1	1	1	1	1	1	1	1	1	1	1	1
259	2432;15576	237					34					IPI00019954	2	2	2	FALSE	Cystatin-M;Cystatin-6;Cystatin-E	CST6	Cystatin-M	Q15828;Q540N7;Q6IBD2	CYTM_HUMAN	ENST00000312134		NP_001314	PF00031	Cystatin	Cystatin domain	GO:0005576	extracellular region	GO:0004857;GO:0004866;GO:0004869;GO:0030234;GO:0030414	enzyme inhibitor activity;endopeptidase inhibitor activity;cysteine-type endopeptidase inhibitor activity;enzyme regulator activity;peptidase inhibitor activity	GO:0009653;GO:0032502	anatomical structure morphogenesis;developmental process	hsa:1474				1	2	2	2	2	2	2	2	2	2	1	0
260	3959;4665;11935;12615;20136											IPI00020042;IPI00738042;IPI00216770	5;5;5	3;3;3	3;3;3	FALSE	26S protease regulatory subunit 6B;Proteasome 26S subunit ATPase 4;MB67-interacting protein;MIP224;TAT-binding protein 7	PSMC4;MIP224;TBP7	Isoform 1 of 26S protease regulatory subunit 6B;similar to 26S proteasome ATPase subunit;Isoform 2 of 26S protease regulatory subunit 6B	P43686-1;P43686;A8K2M0;P43686-2	PRS6B_HUMAN	ENST00000157812	OTTHUMP00000077901;OTTHUMP00000077902	NP_006494;XP_947602;NP_694546	PF00004	AAA	ATPase family associated with various cellular activities (AAA)	GO:0000502;GO:0005634;GO:0005829;GO:0032991;GO:0043226;GO:0043227;GO:0043229;GO:0043231;GO:0043234;GO:0044424;GO:0044444;GO:0044464	proteasome complex;nucleus;cytosol;macromolecular complex;organelle;membrane-bounded organelle;intracellular organelle;intracellular membrane-bounded organelle;protein complex;intracellular part;cytoplasmic part;cell part	GO:0000166;GO:0001882;GO:0001883;GO:0003824;GO:0005488;GO:0005515;GO:0005524;GO:0016462;GO:0016787;GO:0016817;GO:0016818;GO:0016887;GO:0017076;GO:0017111;GO:0030554;GO:0032553;GO:0032555;GO:0032559	nucleotide binding;nucleoside binding;purine nucleoside binding;catalytic activity;binding;protein binding;ATP binding;pyrophosphatase activity;hydrolase activity;hydrolase activity, acting on acid anhydrides	GO:0006508;GO:0006511;GO:0008152;GO:0009056;GO:0009057;GO:0009987;GO:0010498;GO:0019538;GO:0019941;GO:0022402;GO:0030163;GO:0031145;GO:0034960;GO:0034962;GO:0043085;GO:0043086;GO:0043161;GO:0043170;GO:0043283;GO:0043285;GO:0043632;GO:0044092;GO:0044093;GO:0044237;GO:0044238;GO:0044248;GO:0044257;GO:0044260;GO:0044265;GO:0044267;GO:0050790;GO:0051340;GO:0051351;GO:0051352;GO:0051436;GO:0051437;GO:…	proteolysis;ubiquitin-dependent protein catabolic process;metabolic process;catabolic process;macromolecule catabolic process;cellular process;proteasomal protein catabolic process;protein metabolic process;modification-dependent protein catabolic process	hsa:5704	ko03050	Proteasome	K03063	3	5	5	5	3	3	3	3	3	3	3	3
261	82;6424;14154;19085;24225;24716;24793											IPI00020058;IPI00658175;IPI00515019;IPI00216296;IPI00873072;IPI00910679	7;7;7;6;5;2	6;6;6;5;4;2	4;4;4;4;3;2	FALSE	Copper-transporting ATPase 2;Copper pump 2;Wilson disease-associated protein;WND/140 kDa;Cu++ transporting ATPase beta polypeptide	ATP7B;PWD;WC1;WND	Isoform 1 of Copper-transporting ATPase 2;Isoform 4 of Copper-transporting ATPase 2;Isoform 3 of Copper-transporting ATPase 2;Isoform 2 of Copper-transporting ATPase 2;ATP7B protein	P35670-1;P35670;P35670-4;P35670-3;A6YQZ1;P35670-2;Q9GZP5;A6N865;A6YQZ0;Q17RT3	ATP7B_HUMAN;A6N865_HUMAN	ENST00000242839;ENST00000344297;ENST00000400366;ENST00000400370	OTTHUMP00000018794	NP_000044;NP_001005918	PF00122;PF00403;PF00702	E1-E2_ATPase;HMA;Hydrolase	E1-E2 ATPase;Heavy-metal-associated domain;haloacid dehalogenase-like hydrolase	GO:0005739;GO:0005768;GO:0005770;GO:0005794;GO:0005887;GO:0016021;GO:0031224;GO:0031226;GO:0043226;GO:0043227;GO:0043229;GO:0043231;GO:0044424;GO:0044425;GO:0044444;GO:0044459;GO:0044464;GO:0000267;GO:0005624;GO:0005626;GO:0005802;GO:0005886;GO:0016020;GO:0044422;GO:0044431;GO:0044446	mitochondrion;endosome;late endosome;Golgi apparatus;integral to plasma membrane;integral to membrane;intrinsic to membrane;intrinsic to plasma membrane;organelle;membrane-bounded organelle;intracellular organelle;intracellular membrane-bounded organelle	GO:0000166;GO:0000287;GO:0001882;GO:0001883;GO:0003824;GO:0004008;GO:0005215;GO:0005375;GO:0005488;GO:0005507;GO:0005515;GO:0005524;GO:0008324;GO:0015075;GO:0015082;GO:0015399;GO:0015405;GO:0015662;GO:0016462;GO:0016787;GO:0016817;GO:0016818;GO:0016820;GO:0016887;GO:0017076;GO:0017111;GO:0022804;GO:0022857;GO:0022890;GO:0022891;GO:0022892;GO:0030554;GO:0032553;GO:0032555;GO:0032559;GO:0042623;GO:…	nucleotide binding;magnesium ion binding;nucleoside binding;purine nucleoside binding;catalytic activity;copper-exporting ATPase activity;transporter activity;copper ion transmembrane transporter activity;binding;copper ion binding;protein binding	GO:0000041;GO:0006139;GO:0006163;GO:0006164;GO:0006753;GO:0006754;GO:0006807;GO:0006810;GO:0006811;GO:0006812;GO:0006825;GO:0006873;GO:0006878;GO:0008152;GO:0009058;GO:0009117;GO:0009141;GO:0009142;GO:0009144;GO:0009145;GO:0009150;GO:0009152;GO:0009165;GO:0009199;GO:0009201;GO:0009205;GO:0009206;GO:0009259;GO:0009260;GO:0009987;GO:0010035;GO:0010038;GO:0015677;GO:0019725;GO:0030001;GO:0030003;GO:…	transition metal ion transport;nucleobase, nucleoside, nucleotide and nucleic acid metabolic process;purine nucleotide metabolic process;purine nucleotide biosynthetic process;nucleoside phosphate metabolic process;ATP biosynthetic process	hsa:540			K01533	6	7	9	9	6	8	8	4	6	6	1	1
262	1384;2794;4233;4717;5742;6561;6562;6563;8161;9867;11327;11945;12209;14282;15991;16000;19116;19555;20141;21880;22139;23151;23956;23960;24376;24377;25064;25065;25482;25483	238					446					IPI00020124;IPI00910072	30;24	30;24	30;24	FALSE	Phosphatidylinositol 4-kinase type 2-alpha;Phosphatidylinositol 4-kinase type II-alpha;cDNA FLJ56960, highly similar to Homo sapiens phosphatidylinositol 4-kinase type II (PI4KII), mRNA	PI4K2A	Phosphatidylinositol 4-kinase type 2-alpha;cDNA FLJ56960, highly similar to Homo sapiens phosphatidylinositol 4-kinase type II (PI4KII), mRNA	Q9BTU6;B4DEP8	P4K2A_HUMAN;B4DEP8_HUMAN	ENST00000370631	OTTHUMP00000020224	NP_060895	PF00454	PI3_PI4_kinase	Phosphatidylinositol 3- and 4-kinase	GO:0005737;GO:0005887;GO:0016021;GO:0031224;GO:0031226;GO:0044424;GO:0044425;GO:0044459;GO:0044464;GO:0045121	cytoplasm;integral to plasma membrane;integral to membrane;intrinsic to membrane;intrinsic to plasma membrane;intracellular part;membrane part;plasma membrane part;cell part;membrane raft	GO:0000166;GO:0000287;GO:0001882;GO:0001883;GO:0003824;GO:0004428;GO:0004430;GO:0005488;GO:0005515;GO:0005524;GO:0016301;GO:0016740;GO:0016772;GO:0016773;GO:0017076;GO:0030554;GO:0032553;GO:0032555;GO:0032559;GO:0043167;GO:0043169;GO:0046872	nucleotide binding;magnesium ion binding;nucleoside binding;purine nucleoside binding;catalytic activity;inositol or phosphatidylinositol kinase activity;1-phosphatidylinositol 4-kinase activity;binding;protein binding;ATP binding;kinase activity	GO:0006629;GO:0006644;GO:0006650;GO:0006661;GO:0008152;GO:0008610;GO:0008654;GO:0009058;GO:0009987;GO:0019637;GO:0030384;GO:0044237;GO:0044238;GO:0044249;GO:0044255;GO:0045017;GO:0046474;GO:0046486;GO:0046488;GO:0046489	lipid metabolic process;phospholipid metabolic process;glycerophospholipid metabolic process;phosphatidylinositol biosynthetic process;metabolic process;lipid biosynthetic process;phospholipid biosynthetic process;biosynthetic process;cellular process	hsa:55361				2	30	33	33	30	33	33	30	33	33	23	28
263	1594;1636;4235;5829;9627;9998;10307;10624;11984;14797;18294;20174											IPI00020546;IPI00642422	12;12	12;12	11;11	FALSE	Probable histone-lysine N-methyltransferase ASH1L;Absent small and homeotic disks protein 1 homolog;ASH1-like protein;Lysine N-methyltransferase 2H	ASH1L;KIAA1420;KMT2H	Probable histone-lysine N-methyltransferase ASH1L;ash1 (absent, small, or homeotic)-like	Q9NR48	ASH1L_HUMAN	ENST00000368346	OTTHUMP00000015897;OTTHUMP00000015898	NP_060959	PF02178;PF01426;PF00439;PF00628;PF00856	AT_hook;BAH;Bromodomain;PHD;SET	AT hook motif;BAH domain;Bromodomain;PHD-finger;SET domain	GO:0005634;GO:0005794;GO:0005911;GO:0005923;GO:0030054;GO:0043226;GO:0043227;GO:0043229;GO:0043231;GO:0044424;GO:0044425;GO:0044444;GO:0044459;GO:0044464;GO:0070160	nucleus;Golgi apparatus;cell-cell junction;tight junction;cell junction;organelle;membrane-bounded organelle;intracellular organelle;intracellular membrane-bounded organelle;intracellular part;membrane part;cytoplasmic part;plasma membrane part;cell part	GO:0003676;GO:0003677;GO:0003702;GO:0003824;GO:0005488;GO:0005515;GO:0008168;GO:0008170;GO:0008270;GO:0008276;GO:0008757;GO:0016278;GO:0016279;GO:0016740;GO:0016741;GO:0018024;GO:0030528;GO:0042054;GO:0043167;GO:0043169;GO:0046872;GO:0046914	nucleic acid binding;DNA binding;RNA polymerase II transcription factor activity;catalytic activity;binding;protein binding;methyltransferase activity;N-methyltransferase activity;zinc ion binding;protein methyltransferase activity	GO:0006139;GO:0006323;GO:0006325;GO:0006350;GO:0006351;GO:0006355;GO:0006366;GO:0006807;GO:0006996;GO:0007154;GO:0007267;GO:0008152;GO:0009058;GO:0009059;GO:0009889;GO:0009987;GO:0010468;GO:0010556;GO:0016043;GO:0016070;GO:0016568;GO:0019219;GO:0019222;GO:0031323;GO:0031326;GO:0032774;GO:0034645;GO:0034960;GO:0034961;GO:0043170;GO:0043283;GO:0043284;GO:0044237;GO:0044238;GO:0044249;GO:0044260;GO:…	nucleobase, nucleoside, nucleotide and nucleic acid metabolic process;DNA packaging;chromatin organization;transcription;transcription, DNA-dependent;regulation of transcription, DNA-dependent;transcription from RNA polymerase II promoter	hsa:55870	ko00310;ko04530	Lysine degradation;Tight junction	K06101	2	12	13	13	12	13	13	11	12	12	1	1
264	5715;8435;10518;20663											IPI00020599	4	4	4	FALSE	Calreticulin;CRP55;Calregulin;HACBP;ERp60;grp60	CALR;CRTC	Calreticulin	P27797;B4DHR1;B4E2Y9;Q53G71;Q6IAT4	CALR_HUMAN	ENST00000316448	OTTHUMP00000076188	NP_004334	PF00262	Calreticulin	Calreticulin family	GO:0005578;GO:0005615;GO:0005634;GO:0005788;GO:0005829;GO:0005844;GO:0030529;GO:0031012;GO:0031974;GO:0032991;GO:0042824;GO:0043226;GO:0043227;GO:0043229;GO:0043231;GO:0043233;GO:0043234;GO:0044421;GO:0044422;GO:0044424;GO:0044432;GO:0044444;GO:0044446;GO:0044464;GO:0048471;GO:0070013	proteinaceous extracellular matrix;extracellular space;nucleus;endoplasmic reticulum lumen;cytosol;polysome;ribonucleoprotein complex;extracellular matrix;membrane-enclosed lumen;macromolecular complex;MHC class I peptide loading complex;organelle	GO:0001846;GO:0001848;GO:0001849;GO:0003676;GO:0003677;GO:0003723;GO:0003729;GO:0005102;GO:0005178;GO:0005488;GO:0005509;GO:0005515;GO:0005529;GO:0008270;GO:0016564;GO:0030246;GO:0030528;GO:0032403;GO:0035257;GO:0035258;GO:0043167;GO:0043169;GO:0046872;GO:0046914;GO:0050681;GO:0051082;GO:0051087;GO:0051427	opsonin binding;complement binding;complement component C1q binding;nucleic acid binding;DNA binding;RNA binding;mRNA binding;receptor binding;integrin binding;binding;calcium ion binding;protein binding;sugar binding;zinc ion binding	GO:0000122;GO:0002501;GO:0002502;GO:0006275;GO:0006355;GO:0006357;GO:0006417;GO:0006457;GO:0006461;GO:0006605;GO:0006611;GO:0006810;GO:0006886;GO:0006913;GO:0007050;GO:0007154;GO:0007165;GO:0007242;GO:0007568;GO:0008152;GO:0008284;GO:0009889;GO:0009890;GO:0009891;GO:0009892;GO:0009893;GO:0009966;GO:0009968;GO:0009987;GO:0010149;GO:0010468;GO:0010556;GO:0010557;GO:0010558;GO:0010604;GO:0010605;GO:…	negative regulation of transcription from RNA polymerase II promoter;peptide antigen assembly with MHC protein complex;peptide antigen assembly with MHC class I protein complex;regulation of DNA replication;regulation of transcription, DNA-dependent	hsa:811	ko04612	Antigen processing and presentation	K08057	1	4	4	4	4	4	4	4	4	4	1	2
265	7249;24037											IPI00020602	2	1	1	FALSE	Casein kinase II subunit alpha'	CSNK2A2;CK2A2	Casein kinase II subunit alpha'	P19784	CSK22_HUMAN	ENST00000262506	OTTHUMP00000080391;OTTHUMP00000164724	NP_001887	PF00069	Pkinase	Protein kinase domain			GO:0000166;GO:0001882;GO:0001883;GO:0003824;GO:0004672;GO:0004674;GO:0005488;GO:0005515;GO:0005524;GO:0016301;GO:0016740;GO:0016772;GO:0016773;GO:0017076;GO:0030554;GO:0032553;GO:0032555;GO:0032559;GO:0047485	nucleotide binding;nucleoside binding;purine nucleoside binding;catalytic activity;protein kinase activity;protein serine/threonine kinase activity;binding;protein binding;ATP binding;kinase activity;transferase activity	GO:0006464;GO:0006468;GO:0006793;GO:0006796;GO:0007154;GO:0007165;GO:0007166;GO:0008152;GO:0009987;GO:0016055;GO:0016310;GO:0019538;GO:0034960;GO:0043170;GO:0043283;GO:0043412;GO:0043687;GO:0044237;GO:0044238;GO:0044260;GO:0044267;GO:0050789;GO:0050794;GO:0065007	protein modification process;protein amino acid phosphorylation;phosphorus metabolic process;phosphate metabolic process;cell communication;signal transduction;cell surface receptor linked signal transduction;metabolic process;cellular process	hsa:1459	ko04310;ko04520;ko04530;ko04712	Wnt signaling pathway;Adherens junction;Tight junction;Circadian rhythm - plant	K03097	1	2	2	2	1	1	1	1	1	1	1	1
266	7730;16361;19646;19797;23680	239		90;894;895		60	109		108;112;124		442	IPI00020896	5	5	5	FALSE	Membrane transport protein XK;Kx antigen;Kell complex 37 kDa component;XK-related protein 1	XK;XKR1;XRG1	Membrane transport protein XK	P51811;Q2Z218	XK_HUMAN	ENST00000378616	OTTHUMP00000031911	NP_066569	PF09815	XK-related	XK-related protein	GO:0016021;GO:0031224;GO:0044425;GO:0044464	integral to membrane;intrinsic to membrane;membrane part;cell part	GO:0005215;GO:0005488;GO:0005515	transporter activity;binding;protein binding	GO:0006810;GO:0006865;GO:0009987;GO:0015837;GO:0015849;GO:0046942;GO:0051234;GO:0055085	transport;amino acid transport;cellular process;amine transport;organic acid transport;carboxylic acid transport;establishment of localization;transmembrane transport	hsa:7504				1	5	6	6	5	6	6	5	6	6	4	4
267	7979;13008;13182;17300;24382;24890											IPI00293895;IPI00020941	6;6	6;6	6;6	FALSE	ATP-binding cassette sub-family A member 7;Macrophage ABC transporter;Autoantigen SS-N;ABCA-SSN	ABCA7	Isoform 1 of ATP-binding cassette sub-family A member 7;Isoform 2 of ATP-binding cassette sub-family A member 7	Q8IZY2-1;Q8IZY2;Q8IZY2-2;B3KUJ3;Q9NT80	ABCA7_HUMAN	ENST00000263094	OTTHUMP00000076064;OTTHUMP00000076065	NP_061985	PF00005	ABC_tran	ABC transporter	GO:0000139;GO:0010008;GO:0016020;GO:0016021;GO:0031090;GO:0031224;GO:0032991;GO:0043190;GO:0043234;GO:0044422;GO:0044424;GO:0044425;GO:0044431;GO:0044440;GO:0044444;GO:0044446;GO:0044464	Golgi membrane;endosome membrane;membrane;integral to membrane;organelle membrane;intrinsic to membrane;macromolecular complex;ATP-binding cassette (ABC) transporter complex;protein complex;organelle part;intracellular part;membrane part	GO:0000166;GO:0001882;GO:0001883;GO:0003824;GO:0005488;GO:0005524;GO:0016462;GO:0016787;GO:0016817;GO:0016818;GO:0016887;GO:0017076;GO:0017111;GO:0030554;GO:0032553;GO:0032555;GO:0032559	nucleotide binding;nucleoside binding;purine nucleoside binding;catalytic activity;binding;ATP binding;pyrophosphatase activity;hydrolase activity;hydrolase activity, acting on acid anhydrides	GO:0006810;GO:0006897;GO:0006909;GO:0009987;GO:0010324;GO:0016043;GO:0016044;GO:0016192;GO:0051234	transport;endocytosis;phagocytosis;cellular process;membrane invagination;cellular component organization;membrane organization;vesicle-mediated transport;establishment of localization	hsa:10347	ko02010	ABC transporters	K05645	2	6	6	6	6	6	6	6	6	6	1	1
268	210;211;964;2244;3463;3464;6399;6763;9630;9631;10583;11323;11533;13596;19463;19464;25370;25605	240;241					158;422					IPI00020984;IPI00477719;IPI00383227;IPI00442866	18;8;6;5	18;8;6;5	18;8;6;5	FALSE	Calnexin;Major histocompatibility complex class I antigen-binding protein p88;p90;IP90	CANX	cDNA FLJ55574, highly similar to Calnexin	P27824;B2R5V8;B4DGP8;B4E2T8	CALX_HUMAN	ENST00000247461	OTTHUMP00000161516	NP_001019820;NP_001737	PF00262	Calreticulin	Calreticulin family	GO:0005789;GO:0016020;GO:0016021;GO:0016023;GO:0031090;GO:0031224;GO:0031410;GO:0031982;GO:0031988;GO:0042470;GO:0043226;GO:0043227;GO:0043229;GO:0043231;GO:0044422;GO:0044424;GO:0044425;GO:0044432;GO:0044444;GO:0044446;GO:0044464;GO:0048770	endoplasmic reticulum membrane;membrane;integral to membrane;cytoplasmic membrane-bounded vesicle;organelle membrane;intrinsic to membrane;cytoplasmic vesicle;vesicle;membrane-bounded vesicle;melanosome;organelle;membrane-bounded organelle	GO:0005488;GO:0005509;GO:0005515;GO:0005529;GO:0030246;GO:0043167;GO:0043169;GO:0046872;GO:0051082	binding;calcium ion binding;protein binding;sugar binding;carbohydrate binding;ion binding;cation binding;metal ion binding;unfolded protein binding	GO:0006457;GO:0006810;GO:0008152;GO:0009306;GO:0009987;GO:0015031;GO:0019538;GO:0032940;GO:0034960;GO:0043170;GO:0043283;GO:0044237;GO:0044238;GO:0044260;GO:0044267;GO:0045184;GO:0046903;GO:0051234;GO:0051649	protein folding;transport;metabolic process;protein secretion;cellular process;protein transport;protein metabolic process;secretion by cell;cellular biopolymer metabolic process;macromolecule metabolic process;biopolymer metabolic process	hsa:821	ko04612	Antigen processing and presentation	K08054	4	18	24	24	18	24	24	18	24	24	14	14
269	2022;6776;8416					61					384	IPI00479732;IPI00021075	3;3	3;3	3;3	FALSE	Large neutral amino acids transporter small subunit 3;L-type amino acid transporter 3;Solute carrier family 43 member 1;Prostate cancer overexpressed gene 1 protein	SLC43A1;LAT3;PB39;POV1	Isoform 2 of Large neutral amino acids transporter small subunit 3;Isoform 1 of Large neutral amino acids transporter small subunit 3	O75387-2;O75387;O75387-1;B3KNL1	LAT3_HUMAN	ENST00000278426		NP_003618				GO:0005887;GO:0016021;GO:0031224;GO:0031226;GO:0044425;GO:0044459;GO:0044464	integral to plasma membrane;integral to membrane;intrinsic to membrane;intrinsic to plasma membrane;membrane part;plasma membrane part;cell part	GO:0005215;GO:0005275;GO:0005342;GO:0015171;GO:0015175;GO:0022804;GO:0022857;GO:0022891;GO:0022892;GO:0046943	transporter activity;amine transmembrane transporter activity;organic acid transmembrane transporter activity;amino acid transmembrane transporter activity;neutral amino acid transmembrane transporter activity;active transmembrane transporter activity	GO:0006810;GO:0006865;GO:0009987;GO:0015804;GO:0015837;GO:0015849;GO:0046942;GO:0051234;GO:0055085	transport;amino acid transport;cellular process;neutral amino acid transport;amine transport;organic acid transport;carboxylic acid transport;establishment of localization;transmembrane transport	hsa:8501			K08228	2	3	3	3	3	3	3	3	3	3	1	2
270	694;19106;26598											IPI00021187;IPI00902501;IPI00796459;IPI00798367;IPI00797004	3;1;1;1;1	3;1;1;1;1	1;0;0;0;0	FALSE	RuvB-like 1;49 kDa TATA box-binding protein-interacting protein;TIP49a;Pontin 52;Nuclear matrix protein 238;54 kDa erythrocyte cytosolic protein;TIP60-associated protein 54-alpha;INO80 complex subunit H	RUVBL1;INO80H;NMP238;TIP49;TIP49A	Isoform 1 of RuvB-like 1	Q9Y265-1;Q9Y265;B2R5S0;B5BUB1	RUVB1_HUMAN	ENST00000322623	OTTHUMP00000172686	NP_003698	PF00004;PF06068	AAA;TIP49	ATPase family associated with various cellular activities (AAA);TIP49 C-terminus	GO:0000123;GO:0005737;GO:0016020;GO:0016363;GO:0032991;GO:0035267;GO:0043189;GO:0043234;GO:0044422;GO:0044424;GO:0044428;GO:0044446;GO:0044451;GO:0044464	histone acetyltransferase complex;cytoplasm;membrane;nuclear matrix;macromolecular complex;NuA4 histone acetyltransferase complex;H4/H2A histone acetyltransferase complex;protein complex;organelle part;intracellular part;nuclear part	GO:0000166;GO:0001882;GO:0001883;GO:0003678;GO:0003824;GO:0004386;GO:0005488;GO:0005515;GO:0005524;GO:0016462;GO:0016787;GO:0016817;GO:0016818;GO:0017076;GO:0017111;GO:0030554;GO:0032553;GO:0032555;GO:0032559	nucleotide binding;nucleoside binding;purine nucleoside binding;DNA helicase activity;catalytic activity;helicase activity;binding;protein binding;ATP binding;pyrophosphatase activity;hydrolase activity;hydrolase activity, acting on acid anhydrides	GO:0000280;GO:0006139;GO:0006259;GO:0006310;GO:0006325;GO:0006350;GO:0006355;GO:0006357;GO:0006464;GO:0006473;GO:0006807;GO:0006996;GO:0007067;GO:0007276;GO:0007283;GO:0008152;GO:0009058;GO:0009059;GO:0009889;GO:0009987;GO:0010468;GO:0010556;GO:0016043;GO:0016568;GO:0016569;GO:0016570;GO:0016573;GO:0019219;GO:0019222;GO:0019538;GO:0022402;GO:0022403;GO:0022414;GO:0031323;GO:0031326;GO:0034645;GO:…	nuclear division;nucleobase, nucleoside, nucleotide and nucleic acid metabolic process;DNA metabolic process;DNA recombination;chromatin organization;transcription;regulation of transcription, DNA-dependent	hsa:8607	ko04310	Wnt signaling pathway	K04499	5	3	3	3	3	3	3	1	1	1	0	2
271	2276;2776;14542;17322	104					218					IPI00021263;IPI00879359;IPI00793388;IPI00790689;IPI00903106	4;4;3;3;3	2;2;2;2;2	2;2;2;2;2	FALSE	14-3-3 protein zeta/delta;Protein kinase C inhibitor protein 1;14-3-3 protein/cytosolic phospholipase A2 protein	YWHAZ	14-3-3 protein zeta/delta;28 kDa protein;11 kDa protein;14-3-3 protein/cytosolic phospholipase A2 protein;Putative uncharacterized protein ENSP00000384953	P63104;A8K1N0;Q6LD62;B5MC29	1433Z_HUMAN;Q6LD62_HUMAN	ENST00000353245;ENST00000395948;ENST00000395951;ENST00000395953;ENST00000395956;ENST00000395957;ENST00000395958	OTTHUMP00000165851;OTTHUMP00000165852;OTTHUMP00000165854;OTTHUMP00000165858;OTTHUMP00000165859;OTTHUMP00000165860;OTTHUMP00000178160;OTTHUMP00000178161;OTTHUMP00000178162;OTTHUMP00000178163;OTTHUMP00000178164;OTTHUMP00000019307;OTTHUMP00000165856;OTTHUMP00000165855	NP_001129171;NP_001129172;NP_001129173;NP_001129174;NP_003397;NP_663723	PF00244	2007-03-15	14-3-3 protein	GO:0016023;GO:0031410;GO:0031982;GO:0031988;GO:0042470;GO:0043226;GO:0043227;GO:0043229;GO:0043231;GO:0044424;GO:0044444;GO:0044464;GO:0048770;GO:0005634;GO:0005739	cytoplasmic membrane-bounded vesicle;cytoplasmic vesicle;vesicle;membrane-bounded vesicle;melanosome;organelle;membrane-bounded organelle;intracellular organelle;intracellular membrane-bounded organelle;intracellular part;cytoplasmic part;cell part	GO:0005488;GO:0005515;GO:0008134;GO:0019904	binding;protein binding;transcription factor binding;protein domain specific binding	GO:0006916;GO:0007154;GO:0007165;GO:0009987;GO:0010941;GO:0042981;GO:0043066;GO:0043067;GO:0043069;GO:0048519;GO:0048523;GO:0050789;GO:0050793;GO:0050794;GO:0051093;GO:0060548;GO:0065007;GO:0006605;GO:0006810;GO:0006886;GO:0015031;GO:0045184;GO:0046907;GO:0051234;GO:0051649	anti-apoptosis;cell communication;signal transduction;cellular process;regulation of cell death;regulation of apoptosis;negative regulation of apoptosis;regulation of programmed cell death;negative regulation of programmed cell death	hsa:7534	ko04110	Cell cycle	K06630	5	4	9	11	2	3	3	2	3	3	3	3
272	357;1254;2436;2437;2460;2786;2787;3562;3563;6169;7326;7328;7329;8158;8159;8479;8480;9767;12097;12098;15390;15391;22471;26465;26466	122;242;243;244;245;246		62;885			46;49;84;192;315;327		248;254			IPI00021428;IPI00878173;IPI00514530;IPI00414057;IPI00645534	25;21;21;20;9	1;1;1;1;0	1;1;1;1;0	FALSE	Actin, alpha skeletal muscle;Alpha-actin-1;cDNA FLJ39583 fis, clone SKMUS2004897, highly similar to ACTIN, ALPHA SKELETAL MUSCLE;Putative uncharacterized protein ACTA1;Actin alpha 1 skeletal muscle protein	ACTA1;ACTA;RP5-1068B5.2-002	Actin, alpha skeletal muscle;cDNA FLJ39583 fis, clone SKMUS2004897, highly similar to ACTIN, ALPHA SKELETAL MUSCLE;Putative uncharacterized protein ACTA1;Actin alpha 1 skeletal muscle protein	P68133;Q5T8M9;B3KUD3;Q5T8M7;A6NL76;Q5T8M8;Q7Z7J6	ACTS_HUMAN;B3KUD3_HUMAN;A6NL76_HUMAN;Q7Z7J6_HUMAN	ENST00000366684;ENST00000366682;ENST00000366683;ENST00000342787	OTTHUMP00000036123;OTTHUMP00000037464;OTTHUMP00000037465	NP_001091	PF00022	Actin	Actin	GO:0001725;GO:0005865;GO:0005884;GO:0032432;GO:0042641;GO:0044422;GO:0044424;GO:0044430;GO:0044444;GO:0044446;GO:0044449;GO:0044464;GO:0005856;GO:0043226;GO:0043228;GO:0043229;GO:0043232	stress fiber;striated muscle thin filament;actin filament;actin filament bundle;actomyosin;organelle part;intracellular part;cytoskeletal part;cytoplasmic part;intracellular organelle part;contractile fiber part;cell part;cytoskeleton;organelle	GO:0000166;GO:0001882;GO:0001883;GO:0005198;GO:0005200;GO:0005488;GO:0005515;GO:0005524;GO:0008092;GO:0017022;GO:0017076;GO:0030554;GO:0032553;GO:0032555;GO:0032559;GO:0043531	nucleotide binding;nucleoside binding;purine nucleoside binding;structural molecule activity;structural constituent of cytoskeleton;binding;protein binding;ATP binding;cytoskeletal protein binding;myosin binding;purine nucleotide binding	GO:0003008;GO:0003012;GO:0006936;GO:0006996;GO:0007010;GO:0007015;GO:0009987;GO:0016043;GO:0030029;GO:0030036;GO:0030240;GO:0032501;GO:0032502;GO:0048468;GO:0048741;GO:0048747;GO:0048869	system process;muscle system process;muscle contraction;organelle organization;cytoskeleton organization;actin filament organization;cellular process;cellular component organization;actin filament-based process;actin cytoskeleton organization	hsa:58			K10354	5	25	44	47	1	2	2	1	2	2	23	23
273	651;7789;8287;10457;23340;24486;26030	247					299					IPI00021435	7	5	5	FALSE	26S protease regulatory subunit 7;Proteasome 26S subunit ATPase 2;Protein MSS1	PSMC2;MSS1	26S protease regulatory subunit 7	P35998;A4D0Q1;Q3LIA5;Q75L23	PRS7_HUMAN	ENST00000292644	OTTHUMP00000024424	NP_002794	PF00004	AAA	ATPase family associated with various cellular activities (AAA)	GO:0000502;GO:0005634;GO:0005829;GO:0032991;GO:0043226;GO:0043227;GO:0043229;GO:0043231;GO:0043234;GO:0044424;GO:0044444;GO:0044464	proteasome complex;nucleus;cytosol;macromolecular complex;organelle;membrane-bounded organelle;intracellular organelle;intracellular membrane-bounded organelle;protein complex;intracellular part;cytoplasmic part;cell part	GO:0000166;GO:0001882;GO:0001883;GO:0003824;GO:0005488;GO:0005515;GO:0005524;GO:0016462;GO:0016787;GO:0016817;GO:0016818;GO:0016887;GO:0017076;GO:0017111;GO:0030554;GO:0032553;GO:0032555;GO:0032559	nucleotide binding;nucleoside binding;purine nucleoside binding;catalytic activity;binding;protein binding;ATP binding;pyrophosphatase activity;hydrolase activity;hydrolase activity, acting on acid anhydrides	GO:0006508;GO:0006511;GO:0008152;GO:0009056;GO:0009057;GO:0009987;GO:0010498;GO:0019538;GO:0019941;GO:0022402;GO:0030163;GO:0031145;GO:0034960;GO:0034962;GO:0043085;GO:0043086;GO:0043161;GO:0043170;GO:0043283;GO:0043285;GO:0043632;GO:0044092;GO:0044093;GO:0044237;GO:0044238;GO:0044248;GO:0044257;GO:0044260;GO:0044265;GO:0044267;GO:0044419;GO:0050790;GO:0051340;GO:0051351;GO:0051352;GO:0051436;GO:…	proteolysis;ubiquitin-dependent protein catabolic process;metabolic process;catabolic process;macromolecule catabolic process;cellular process;proteasomal protein catabolic process;protein metabolic process;modification-dependent protein catabolic process	hsa:5701	ko03050	Proteasome	K03061	1	7	9	12	5	7	8	5	7	8	5	3
274	357;1254;1446;1447;2436;2437;2461;2786;2787;3183;3562;3563;6170;6171;6962;6963;7326;7328;7329;8158;8159;8479;8480;8819;9767;10056;12052;12097;12098;15390;15391;19251;20175;22471;23729;24021;24022;24023;26467;26468	122;245;246;248;249;250;251;252;253;254	31	62;91;885;896		62;63	16;44;47;82;153;190;227;305;313;325	17	78;246;252;360		17;217	IPI00021440;IPI00790339;IPI00796881	40;17;17	2;1;1	1;1;1	FALSE	Actin, cytoplasmic 2;Gamma-actin;Actin, cytoplasmic 2, N-terminally processed	ACTG1;ACTB;ACTG	Actin, cytoplasmic 2	P63261;A8K7C2;B4DW52;B4E3A4;Q562L3;Q562L5;Q562L6;Q562L9;Q562M3;Q562M5;Q562N0;Q562N2;Q562N8;Q562P0;Q562R8;Q562U1;Q562U2;Q562V5;Q562X9;Q562Y6;Q562Y8;Q562Z4;Q562Z6;Q562Z7;Q6PJ43;Q8WVW5	ACTG_HUMAN	ENST00000331925	OTTHUMP00000181455;OTTHUMP00000181458	NP_001605	PF00022	Actin	Actin	GO:0005737;GO:0005856;GO:0043226;GO:0043228;GO:0043229;GO:0043232;GO:0044424;GO:0044464	cytoplasm;cytoskeleton;organelle;non-membrane-bounded organelle;intracellular organelle;intracellular non-membrane-bounded organelle;intracellular part;cell part	GO:0000166;GO:0001882;GO:0001883;GO:0005198;GO:0005200;GO:0005488;GO:0005515;GO:0005524;GO:0017076;GO:0030554;GO:0032553;GO:0032555;GO:0032559;GO:0042802	nucleotide binding;nucleoside binding;purine nucleoside binding;structural molecule activity;structural constituent of cytoskeleton;binding;protein binding;ATP binding;purine nucleotide binding;adenyl nucleotide binding;ribonucleotide binding	GO:0003008;GO:0006928;GO:0007600;GO:0007605;GO:0009987;GO:0032501;GO:0050877;GO:0050890;GO:0050954	system process;cell motion;sensory perception;sensory perception of sound;cellular process;multicellular organismal process;neurological system process;cognition;sensory perception of mechanical stimulus	hsa:71	ko04810;ko04510;ko04520;ko04530;ko04670;ko05110	Regulation of actin cytoskeleton;Focal adhesion;Adherens junction;Tight junction;Leukocyte transendothelial migration;Vibrio cholerae infection	K05692	3	40	70	82	2	6	6	1	4	4	36	34
275	1472;11923	255				64	14				11	IPI00021558;IPI00216545;IPI00910333	2;1;1	2;1;1	2;1;1	TRUE	Aquaporin-3;cDNA FLJ57062, highly similar to Aquaporin-3;Aquaporin 3 (Gill blood group), isoform CRA_c	AQP3;hCG_30266	Isoform 1 of Aquaporin-3;Isoform 2 of Aquaporin-3;cDNA FLJ57062, highly similar to Aquaporin-3	Q92482-1;Q92482;A8K843;B2RE16;Q6FGT2;Q92482-2;B4E034	AQP3_HUMAN;B4E034_HUMAN	ENST00000297991;ENST00000343952	OTTHUMP00000021206	NP_004916	PF00230	MIP	Major intrinsic protein	GO:0016021;GO:0016323;GO:0031224;GO:0044425;GO:0044459;GO:0044464;GO:0016020	integral to membrane;basolateral plasma membrane;intrinsic to membrane;membrane part;plasma membrane part;cell part;membrane	GO:0005215;GO:0005372;GO:0015166;GO:0015168;GO:0015250;GO:0015254;GO:0015267;GO:0015665;GO:0022803;GO:0022838;GO:0022857;GO:0022891;GO:0022892	transporter activity;water transporter activity;polyol transmembrane transporter activity;glycerol transmembrane transporter activity;water channel activity;glycerol channel activity;channel activity;alcohol transmembrane transporter activity	GO:0002682;GO:0002684;GO:0003008;GO:0006810;GO:0006833;GO:0007584;GO:0007588;GO:0009605;GO:0009991;GO:0010035;GO:0010038;GO:0022603;GO:0031667;GO:0032501;GO:0032526;GO:0033189;GO:0033273;GO:0033280;GO:0042044;GO:0042221;GO:0045595;GO:0045604;GO:0045616;GO:0045682;GO:0046903;GO:0048518;GO:0050789;GO:0050793;GO:0050794;GO:0050896;GO:0051234;GO:0051239;GO:0051592;GO:0065007	regulation of immune system process;positive regulation of immune system process;system process;transport;water transport;response to nutrient;excretion;response to external stimulus;response to extracellular stimulus;response to inorganic substance	hsa:360			K09876	3	2	3	3	2	3	3	2	3	3	1	2
276	10864;13021;19816		2		1			411		411		IPI00910602;IPI00021751	3;3	1;1	1;1	FALSE	Neurofilament heavy polypeptide;Neurofilament triplet H protein;200 kDa neurofilament protein	NEFH;KIAA0845;NFH	Neurofilament, heavy polypeptide 200kDa;Neurofilament heavy polypeptide	B4DYY4;Q16070;P12036	NFH_HUMAN	ENST00000310624	OTTHUMP00000028592;OTTHUMP00000199266	NP_066554	PF07142;PF00038	DUF1388;Filament	Repeat of unknown function (DUF1388);Intermediate filament protein	GO:0005882;GO:0005883;GO:0030424;GO:0042995;GO:0043005;GO:0044422;GO:0044424;GO:0044430;GO:0044446;GO:0044464	intermediate filament;neurofilament;axon;cell projection;neuron projection;organelle part;intracellular part;cytoskeletal part;intracellular organelle part;cell part			GO:0007399;GO:0008219;GO:0009987;GO:0016265;GO:0032502;GO:0048731;GO:0048856	nervous system development;cell death;cellular process;death;developmental process;system development;anatomical structure development	hsa:4744	ko05014	Amyotrophic lateral sclerosis (ALS)	K04574	2	3	7	7	1	1	1	1	1	1	2	0
277	1796											IPI00657670;IPI00021857	1;1	1;1	1;1	FALSE	Apolipoprotein C-III variant 1;Apolipoprotein C-III	APOC3	Apolipoprotein C-III variant 1;Apolipoprotein C-III	B0YIW2;P02656;A3KPE2	B0YIW2_HUMAN;APOC3_HUMAN	ENST00000375345;ENST00000227667;ENST00000360377	OTTHUMP00000069353;OTTHUMP00000043270	NP_000031	PF05778	Apo-CIII	Apolipoprotein CIII (Apo-CIII)	GO:0005576;GO:0032991;GO:0032994;GO:0034358;GO:0034361;GO:0034363;GO:0034364;GO:0034366;GO:0034385;GO:0042627;GO:0044421	extracellular region;macromolecular complex;protein-lipid complex;plasma lipoprotein particle;very-low-density lipoprotein particle;intermediate-density lipoprotein particle;high-density lipoprotein particle;spherical high-density lipoprotein particle	GO:0005488;GO:0008289;GO:0004857;GO:0005102;GO:0005496;GO:0005515;GO:0005543;GO:0015485;GO:0030234;GO:0032934;GO:0055102;GO:0070325	binding;lipid binding;enzyme inhibitor activity;receptor binding;steroid binding;protein binding;phospholipid binding;cholesterol binding;enzyme regulator activity;sterol binding;lipase inhibitor activity;lipoprotein receptor binding	GO:0006810;GO:0006869;GO:0008152;GO:0009987;GO:0042157;GO:0043170;GO:0044237;GO:0044260;GO:0051234;GO:0006629;GO:0006638;GO:0006639;GO:0006641;GO:0006662;GO:0007154;GO:0007165;GO:0007166;GO:0007186;GO:0007242;GO:0007264;GO:0007265;GO:0007266;GO:0009056;GO:0009889;GO:0009890;GO:0009892;GO:0009894;GO:0009895;GO:0010565;GO:0010896;GO:0010897;GO:0010901;GO:0010903;GO:0010915;GO:0010916;GO:0010926;GO:…	transport;lipid transport;metabolic process;cellular process;lipoprotein metabolic process;macromolecule metabolic process;cellular metabolic process;cellular macromolecule metabolic process;establishment of localization;lipid metabolic process	hsa:345	ko03320	PPAR signaling pathway	K08759	2	1	1	1	1	1	1	1	1	1	0	0
278	797;3539;4437;7071;14460;18667					65					361	IPI00021926;IPI00910829	6;1	5;1	3;0	FALSE	26S protease regulatory subunit S10B;Proteasome 26S subunit ATPase 6;Proteasome subunit p42	PSMC6;SUG2	proteasome 26S ATPase subunit 6	P62333;B2R975	PRS10_HUMAN	ENST00000216407	OTTHUMP00000028330;OTTHUMP00000179002	NP_002797	PF00004	AAA	ATPase family associated with various cellular activities (AAA)	GO:0000502;GO:0005634;GO:0005829;GO:0032991;GO:0043226;GO:0043227;GO:0043229;GO:0043231;GO:0043234;GO:0044424;GO:0044444;GO:0044464	proteasome complex;nucleus;cytosol;macromolecular complex;organelle;membrane-bounded organelle;intracellular organelle;intracellular membrane-bounded organelle;protein complex;intracellular part;cytoplasmic part;cell part	GO:0000166;GO:0001882;GO:0001883;GO:0003824;GO:0005488;GO:0005515;GO:0005524;GO:0016462;GO:0016787;GO:0016817;GO:0016818;GO:0016887;GO:0017076;GO:0017111;GO:0030554;GO:0030674;GO:0032553;GO:0032555;GO:0032559	nucleotide binding;nucleoside binding;purine nucleoside binding;catalytic activity;binding;protein binding;ATP binding;pyrophosphatase activity;hydrolase activity;hydrolase activity, acting on acid anhydrides	GO:0006508;GO:0006511;GO:0008152;GO:0009056;GO:0009057;GO:0009987;GO:0010498;GO:0019538;GO:0019941;GO:0022402;GO:0030163;GO:0031145;GO:0034960;GO:0034962;GO:0043085;GO:0043086;GO:0043161;GO:0043170;GO:0043283;GO:0043285;GO:0043632;GO:0044092;GO:0044093;GO:0044237;GO:0044238;GO:0044248;GO:0044257;GO:0044260;GO:0044265;GO:0044267;GO:0050790;GO:0051340;GO:0051351;GO:0051352;GO:0051436;GO:0051437;GO:…	proteolysis;ubiquitin-dependent protein catabolic process;metabolic process;catabolic process;macromolecule catabolic process;cellular process;proteasomal protein catabolic process;protein metabolic process;modification-dependent protein catabolic process	hsa:5706	ko03050	Proteasome	K03064	2	6	7	8	5	6	6	3	3	3	3	3
279	6539;11800;15353;19062;26783	256					764					IPI00021956;IPI00852902;IPI00640861	5;3;3	5;3;3	5;3;3	TRUE	Lipin-2	LPIN2;KIAA0249	Lipin-2;26 kDa protein;19 kDa protein	Q92539;A7MD25	LPIN2_HUMAN	ENST00000261596	OTTHUMP00000071915;OTTHUMP00000162242;OTTHUMP00000196573;OTTHUMP00000071917	NP_055461	PF04571;PF08235	Lipin_N;LNS2	lipin, N-terminal conserved region;LNS2 (Lipin/Ned1/Smp2)	GO:0005634;GO:0043226;GO:0043227;GO:0043229;GO:0043231;GO:0044424;GO:0044464	nucleus;organelle;membrane-bounded organelle;intracellular organelle;intracellular membrane-bounded organelle;intracellular part;cell part					hsa:9663				3	5	5	5	5	5	5	5	5	5	0	0
280	630;18269;20935											IPI00021983;IPI00375688;IPI00515093;IPI00514793;IPI00513841	3;3;3;3;2	3;3;3;3;2	1;1;1;1;0	FALSE	Nicastrin;cDNA FLJ60331, highly similar to Nicastrin	NCSTN;KIAA0253;UNQ1874/PRO4317;RP11-517F10.1-006;RP11-517F10.1-011;RP11-517F10.1-012	Isoform 1 of Nicastrin;Isoform 2 of Nicastrin;cDNA FLJ60331, highly similar to Nicastrin;Nicastrin;Nicastrin	Q92542-1;Q92542;Q5T208;Q92542-2;B4DJN0;Q5T207;B4DR82;Q5T209;Q5T204;Q5T205	NICA_HUMAN;B4DR82_HUMAN;Q5T204_HUMAN;Q5T205_HUMAN	ENST00000294785;ENST00000392212;ENST00000368065;ENST00000368067	OTTHUMP00000031839;OTTHUMP00000031840;OTTHUMP00000038366;OTTHUMP00000031843;OTTHUMP00000031844	NP_056146	PF05450	Nicastrin	Nicastrin	GO:0005783;GO:0005794;GO:0005887;GO:0016021;GO:0016023;GO:0031224;GO:0031226;GO:0031410;GO:0031982;GO:0031988;GO:0042470;GO:0043226;GO:0043227;GO:0043229;GO:0043231;GO:0044424;GO:0044425;GO:0044444;GO:0044459;GO:0044464;GO:0048770;GO:0000267;GO:0005624;GO:0005626;GO:0005886;GO:0016020	endoplasmic reticulum;Golgi apparatus;integral to plasma membrane;integral to membrane;cytoplasmic membrane-bounded vesicle;intrinsic to membrane;intrinsic to plasma membrane;cytoplasmic vesicle;vesicle;membrane-bounded vesicle;melanosome;organelle	GO:0005488;GO:0005515	binding;protein binding	GO:0006508;GO:0006509;GO:0006516;GO:0007220;GO:0008152;GO:0009056;GO:0009057;GO:0009100;GO:0009987;GO:0016485;GO:0019538;GO:0030163;GO:0033619;GO:0042982;GO:0042987;GO:0043085;GO:0043170;GO:0043283;GO:0043285;GO:0044093;GO:0044237;GO:0044238;GO:0044260;GO:0050790;GO:0051604;GO:0051605;GO:0065007;GO:0065009	proteolysis;membrane protein ectodomain proteolysis;glycoprotein catabolic process;Notch receptor processing;metabolic process;catabolic process;macromolecule catabolic process;glycoprotein metabolic process;cellular process;protein processing	hsa:23385	ko04330;ko05010	Notch signaling pathway;Alzheimer's disease	K06171	5	3	3	3	3	3	3	1	1	1	3	1
281	5071;10575											IPI00022204;IPI00307466;IPI00010303;IPI00412407;IPI00657650	2;2;1;1;1	2;2;1;1;1	2;2;1;1;1	FALSE	Serpin B3;Squamous cell carcinoma antigen 1;Protein T4-A;Serpin B4;Squamous cell carcinoma antigen 2;Leupin;Putative uncharacterized protein SERPINB4	SERPINB3;SCCA;SCCA1;SERPINB4;SCCA2	Isoform 1 of Serpin B3;Isoform 2 of Serpin B3;Serpin B4;Serpin peptidase inhibitor, clade B (Ovalbumin), member 4, isoform CRA_a;24 kDa protein	P29508-1;P29508;B2RBT5;B3W5Y6;P29508-2;P48594;A8K847;Q86W03;Q86W05;A6NDM2;Q9BYF7	SPB3_HUMAN;SPB4_HUMAN;A6NDM2_HUMAN	ENST00000341074;ENST00000356424;ENST00000283752;ENST00000332821	OTTHUMP00000066804;OTTHUMP00000073697;OTTHUMP00000066805;OTTHUMP00000066807;OTTHUMP00000073692;OTTHUMP00000066808;OTTHUMP00000066810	NP_008850;NP_002965	PF00079	Serpin	Serpin (serine protease inhibitor)	GO:0005737;GO:0044424;GO:0044464	cytoplasm;intracellular part;cell part	GO:0004857;GO:0004866;GO:0004867;GO:0005488;GO:0005515;GO:0030234;GO:0030414	enzyme inhibitor activity;endopeptidase inhibitor activity;serine-type endopeptidase inhibitor activity;binding;protein binding;enzyme regulator activity;peptidase inhibitor activity	GO:0002376;GO:0006955;GO:0009894;GO:0019222;GO:0030162;GO:0031323;GO:0032268;GO:0042176;GO:0050789;GO:0050794;GO:0050896;GO:0051246;GO:0060255;GO:0065007;GO:0080090	immune system process;immune response;regulation of catabolic process;regulation of metabolic process;regulation of proteolysis;regulation of cellular metabolic process;regulation of cellular protein metabolic process	hsa:6317;hsa:6318				5	2	2	2	2	2	2	2	2	2	1	0
282	866;3659	257					199					IPI00022225;IPI00736681;IPI00910054	2;2;1	2;2;1	2;2;1	TRUE	Uncharacterized protein C19orf29;Renal carcinoma antigen NY-REN-24;cDNA FLJ59047	C19orf29	Isoform 2 of Uncharacterized protein C19orf29;chromosome 19 open reading frame 29;cDNA FLJ59047	Q8WUQ7-2;Q8WUQ7;Q8WUQ7-1;A9UL12;B4DSX7	CS029_HUMAN;B4DSX7_HUMAN	ENST00000221899;ENST00000248420	OTTHUMP00000077018	NP_001074012;NP_067054	PF10312;PF09732	Cactin_mid;CactinC_cactus	Conserved mid region of cactin;Cactus-binding C-terminus of cactin protein	GO:0005681;GO:0030529;GO:0032991;GO:0044422;GO:0044424;GO:0044428;GO:0044446;GO:0044464	spliceosomal complex;ribonucleoprotein complex;macromolecular complex;organelle part;intracellular part;nuclear part;intracellular organelle part;cell part	GO:0005488;GO:0005515	binding;protein binding	GO:0006139;GO:0006396;GO:0006397;GO:0006807;GO:0008152;GO:0008380;GO:0009987;GO:0016070;GO:0016071;GO:0034960;GO:0043170;GO:0043283;GO:0044237;GO:0044238;GO:0044260	nucleobase, nucleoside, nucleotide and nucleic acid metabolic process;RNA processing;mRNA processing;nitrogen compound metabolic process;metabolic process;RNA splicing;cellular process;RNA metabolic process;mRNA metabolic process	hsa:58509				3	2	3	3	2	3	3	2	3	3	1	1
283	697;698;19771											IPI00022254;IPI00449201	3;3	3;3	3;3	FALSE	Autophagy-related protein 3;APG3-like;Protein PC3-96	ATG3;APG3;APG3L	Isoform 1 of Autophagy-related protein 3;Isoform 2 of Autophagy-related protein 3	Q9NT62-1;Q9NT62;Q9NT62-2	ATG3_HUMAN	ENST00000283290;ENST00000402314	OTTHUMP00000172235;OTTHUMP00000172236	NP_071933	PF03987;PF10381;PF03986	Autophagy_act_C;Autophagy_Cterm;Autophagy_N	Autophagocytosis associated protein, active-site domain;Autophagocytosis associated protein, very C-terminal domain;Autophagocytosis associated protein (Atg3), N-terminal domain	GO:0000151;GO:0000153;GO:0005829;GO:0032991;GO:0043234;GO:0044424;GO:0044444;GO:0044464	ubiquitin ligase complex;cytoplasmic ubiquitin ligase complex;cytosol;macromolecular complex;protein complex;intracellular part;cytoplasmic part;cell part	GO:0003824;GO:0005488;GO:0005515;GO:0016874;GO:0016879;GO:0016881;GO:0019787;GO:0019899	catalytic activity;binding;protein binding;ligase activity;ligase activity, forming carbon-nitrogen bonds;acid-amino acid ligase activity;small conjugating protein ligase activity;enzyme binding	GO:0006464;GO:0006508;GO:0006810;GO:0006914;GO:0008152;GO:0009056;GO:0009057;GO:0009987;GO:0015031;GO:0016567;GO:0019538;GO:0019941;GO:0030163;GO:0032446;GO:0034960;GO:0034962;GO:0043170;GO:0043283;GO:0043285;GO:0043412;GO:0043632;GO:0043687;GO:0044237;GO:0044238;GO:0044248;GO:0044257;GO:0044260;GO:0044265;GO:0044267;GO:0045184;GO:0051234;GO:0051603;GO:0070647	protein modification process;proteolysis;transport;autophagy;metabolic process;catabolic process;macromolecule catabolic process;cellular process;protein transport;protein ubiquitination;protein metabolic process	hsa:64422	ko04140	Regulation of autophagy	K08343	2	3	3	3	3	3	3	3	3	3	2	1
284	5669;13907;19964;22873;22929;23482	258					156					IPI00022275	6	6	6	FALSE	Phosphatidylinositide phosphatase SAC1;Suppressor of actin mutations 1-like protein	SACM1L;KIAA0851	Phosphatidylinositide phosphatase SAC1	Q9NTJ5;B3KX17;B4DK71;B4DVV3;Q68D59	SAC1_HUMAN	ENST00000389061	OTTHUMP00000170904	NP_054735	PF02383	Syja_N	SacI homology domain	GO:0005789;GO:0005794;GO:0016020;GO:0016021;GO:0031090;GO:0031224;GO:0043226;GO:0043227;GO:0043229;GO:0043231;GO:0044422;GO:0044424;GO:0044425;GO:0044432;GO:0044444;GO:0044446;GO:0044464	endoplasmic reticulum membrane;Golgi apparatus;membrane;integral to membrane;organelle membrane;intrinsic to membrane;organelle;membrane-bounded organelle;intracellular organelle;intracellular membrane-bounded organelle;organelle part;intracellular part	GO:0003824;GO:0016787;GO:0016788;GO:0016791;GO:0042578	catalytic activity;hydrolase activity;hydrolase activity, acting on ester bonds;phosphatase activity;phosphoric ester hydrolase activity			hsa:22908				1	6	6	6	6	6	6	6	6	6	1	1
285	3763;25292											IPI00022300;IPI00910039	2;1	2;1	2;1	FALSE	Methyltransferase-like protein 7A;Protein AAM-B;cDNA FLJ52156, moderately similar to Mus musculus methyltransferase like 7A (Mettl7a), mRNA	METTL7A;PRO0066;UNQ1902/PRO4348	Methyltransferase-like protein 7A;cDNA FLJ52156, moderately similar to Mus musculus methyltransferase like 7A (Mettl7a), mRNA	Q9H8H3;B4DDW1	MET7A_HUMAN;B4DDW1_HUMAN	ENST00000332160	OTTHUMP00000167485;OTTHUMP00000167486;OTTHUMP00000167487;OTTHUMP00000167488	NP_054752	PF08241	Methyltransf_11	Methyltransferase domain			GO:0003824;GO:0008168;GO:0016740;GO:0016741	catalytic activity;methyltransferase activity;transferase activity;transferase activity, transferring one-carbon groups	GO:0008152	metabolic process	hsa:25840				2	2	2	2	2	2	2	2	2	2	1	1
286	2864;6527;6851;9747;11915;12779;14517;15741;19105											IPI00022774	9	7	7	FALSE	Transitional endoplasmic reticulum ATPase;15S Mg(2+)-ATPase p97 subunit;Valosin-containing protein	VCP	Transitional endoplasmic reticulum ATPase	P55072;B2R5T8;Q0IIN5;Q0V924;Q2TAI5;Q96IF9;Q9HAP0;Q9HAP1;Q9NTC4	TERA_HUMAN	ENST00000358901	OTTHUMP00000021326	NP_009057	PF00004;PF02933;PF02359	AAA;CDC48_2;CDC48_N	ATPase family associated with various cellular activities (AAA);Cell division protein 48 (CDC48), domain 2;Cell division protein 48 (CDC48), N-terminal domain	GO:0000267;GO:0005624;GO:0005626;GO:0005634;GO:0005783;GO:0005792;GO:0005829;GO:0042598;GO:0043226;GO:0043227;GO:0043229;GO:0043231;GO:0044424;GO:0044444;GO:0044464	cell fraction;membrane fraction;insoluble fraction;nucleus;endoplasmic reticulum;microsome;cytosol;vesicular fraction;organelle;membrane-bounded organelle;intracellular organelle;intracellular membrane-bounded organelle;intracellular part;cytoplasmic part	GO:0000166;GO:0001882;GO:0001883;GO:0003824;GO:0005488;GO:0005515;GO:0005524;GO:0008289;GO:0016462;GO:0016787;GO:0016817;GO:0016818;GO:0016887;GO:0017076;GO:0017111;GO:0019904;GO:0030554;GO:0032553;GO:0032555;GO:0032559	nucleotide binding;nucleoside binding;purine nucleoside binding;catalytic activity;binding;protein binding;ATP binding;lipid binding;pyrophosphatase activity;hydrolase activity;hydrolase activity, acting on acid anhydrides	GO:0006139;GO:0006259;GO:0006281;GO:0006302;GO:0006464;GO:0006508;GO:0006511;GO:0006515;GO:0006807;GO:0006810;GO:0006886;GO:0006919;GO:0006950;GO:0006974;GO:0006984;GO:0006986;GO:0007154;GO:0007165;GO:0007242;GO:0008152;GO:0009056;GO:0009057;GO:0009607;GO:0009987;GO:0010033;GO:0010498;GO:0010941;GO:0010952;GO:0015031;GO:0016567;GO:0019538;GO:0019941;GO:0030163;GO:0030433;GO:0030968;GO:0030970;GO:…	nucleobase, nucleoside, nucleotide and nucleic acid metabolic process;DNA metabolic process;DNA repair;double-strand break repair;protein modification process;proteolysis;ubiquitin-dependent protein catabolic process	hsa:7415				1	9	9	9	7	7	7	7	7	7	7	3
287	3703;17395;20410											IPI00022881;IPI00300446	3;3	2;2	2;2	FALSE	Clathrin heavy chain 2;CLH-22	CLTCL1;CLH22;CLTCL;CLTD	Isoform 1 of Clathrin heavy chain 2;Isoform 2 of Clathrin heavy chain 2	P53675-1;P53675;P53675-2;A4FU99	CLH2_HUMAN	ENST00000263200;ENST00000353891	OTTHUMP00000028858;OTTHUMP00000196401;OTTHUMP00000196402	NP_009029	PF00637;PF09268;PF01394	Clathrin;Clathrin-link;Clathrin_propel	Region in Clathrin and VPS;Clathrin, heavy-chain linker;Clathrin propeller repeat	GO:0030117;GO:0030118;GO:0030120;GO:0030125;GO:0030130;GO:0030132;GO:0032991;GO:0043234;GO:0044422;GO:0044424;GO:0044425;GO:0044431;GO:0044433;GO:0044444;GO:0044446;GO:0044459;GO:0044464	membrane coat;clathrin coat;vesicle coat;clathrin vesicle coat;clathrin coat of trans-Golgi network vesicle;clathrin coat of coated pit;macromolecular complex;protein complex;organelle part;intracellular part;membrane part;Golgi apparatus part	GO:0004871;GO:0005198;GO:0005488;GO:0005515;GO:0060089	signal transducer activity;structural molecule activity;binding;protein binding;molecular transducer activity	GO:0006810;GO:0006886;GO:0006897;GO:0006898;GO:0009653;GO:0009987;GO:0010324;GO:0015031;GO:0016043;GO:0016044;GO:0016192;GO:0032502;GO:0045184;GO:0046907;GO:0051234;GO:0051649	transport;intracellular protein transport;endocytosis;receptor-mediated endocytosis;anatomical structure morphogenesis;cellular process;membrane invagination;protein transport;cellular component organization;membrane organization	hsa:8218	ko04142;ko05016	Huntington's disease	K04646	2	3	3	4	2	2	2	2	2	2	0	0
288	5736;8235;10502											IPI00022974	3	3	3	FALSE	Prolactin-inducible protein;Prolactin-induced protein;Secretory actin-binding protein;Gross cystic disease fluid protein 15;gp17	PIP;GCDFP15;GPIP4	Prolactin-inducible protein	P12273;A0A963;A0A9C3;A0A9F3;A4D2I1	PIP_HUMAN	ENST00000291009	OTTHUMP00000025313	NP_002643	PF05326	SVA	Seminal vesicle autoantigen (SVA)	GO:0005576	extracellular region	GO:0003779;GO:0005488;GO:0005515;GO:0008092	actin binding;binding;protein binding;cytoskeletal protein binding			hsa:5304				1	3	3	3	3	3	3	3	3	3	1	2
289	357;1254;2436;2437;2786;2787;3562;3563;6169;7326;7328;7329;8158;8159;8479;8480;9767;10055;12097;12098;15390;15391;22471;26465;26466	122;244;245;246;250;253		62;885			46;49;84;192;315;327		248;254			IPI00023006;IPI00008603;IPI00025416	25;23;23	4;3;3	1;1;1	FALSE	Actin, alpha cardiac muscle 1;Alpha-cardiac actin;Actin, aortic smooth muscle;Alpha-actin-2;Cell growth-inhibiting gene 46 protein;Actin, gamma-enteric smooth muscle;Smooth muscle gamma-actin;Gamma-2-actin;Alpha-actin-3	ACTC1;ACTC;ACTA2;ACTSA;ACTVS;GIG46;ACTG2;ACTA3;ACTL3;ACTSG	Actin, alpha cardiac muscle 1;Actin, aortic smooth muscle;Actin, gamma-enteric smooth muscle	P68032;B3KPP5;B4E315;P62736;A8K3K1;B2R8A4;B4DUI8;Q13707;P63267;B2R7E7;B3KW67;Q562S2	ACTC_HUMAN;ACTA_HUMAN;ACTH_HUMAN	ENST00000290378;ENST00000224784;ENST00000345517;ENST00000409624	OTTHUMP00000160081;OTTHUMP00000176163;OTTHUMP00000020042;OTTHUMP00000160245	NP_005150;NP_001604;NP_001606	PF00022	Actin	Actin	GO:0005884;GO:0031674;GO:0042643;GO:0044422;GO:0044424;GO:0044430;GO:0044444;GO:0044446;GO:0044449;GO:0044464;GO:0005856;GO:0043226;GO:0043228;GO:0043229;GO:0043232;GO:0005737	actin filament;I band;actomyosin, actin part;organelle part;intracellular part;cytoskeletal part;cytoplasmic part;intracellular organelle part;contractile fiber part;cell part;cytoskeleton;organelle;non-membrane-bounded organelle;intracellular organelle	GO:0000166;GO:0001882;GO:0001883;GO:0003824;GO:0005488;GO:0005515;GO:0005524;GO:0008092;GO:0016462;GO:0016787;GO:0016817;GO:0016818;GO:0016887;GO:0017022;GO:0017076;GO:0017111;GO:0030554;GO:0032553;GO:0032555;GO:0032559	nucleotide binding;nucleoside binding;purine nucleoside binding;catalytic activity;binding;protein binding;ATP binding;cytoskeletal protein binding;pyrophosphatase activity;hydrolase activity;hydrolase activity, acting on acid anhydrides	GO:0003008;GO:0003013;GO:0003015;GO:0006810;GO:0006915;GO:0006996;GO:0007010;GO:0007015;GO:0008219;GO:0009653;GO:0009987;GO:0010926;GO:0010927;GO:0012501;GO:0016043;GO:0016265;GO:0022607;GO:0030029;GO:0030036;GO:0030048;GO:0030239;GO:0030240;GO:0030705;GO:0031032;GO:0032501;GO:0032502;GO:0046907;GO:0048646;GO:0048729;GO:0051234;GO:0051649;GO:0055003;GO:0055008;GO:0060047;GO:0060415;GO:0003012;GO:…	system process;circulatory system process;heart process;transport;apoptosis;organelle organization;cytoskeleton organization;actin filament organization;cell death;anatomical structure morphogenesis;cellular process;anatomical structure formation	hsa:70;hsa:59;hsa:72	ko04260;ko04270	Cardiac muscle contraction;Vascular smooth muscle contraction	K12314;K12313;K12315	3	25	45	48	4	8	8	1	3	3	24	24
290	784;849;2513;2514;3300;3605;5743;5928;9487;12008;17312;20434;23028											IPI00218501;IPI00023217;IPI00514619;IPI00032426;IPI00176619;IPI00913927	13;13;1;1;1;1	13;13;1;1;1;1	11;11;1;1;1;1	FALSE	Ryanodine receptor 2;Cardiac muscle-type ryanodine receptor;Cardiac muscle ryanodine receptor-calcium release channel	RYR2	Isoform 2 of Ryanodine receptor 2;cardiac muscle ryanodine receptor	Q92736-2;Q92736;Q92736-1;B4DGV4;B4DN98	RYR2_HUMAN	ENST00000360064;ENST00000366574	OTTHUMP00000037535	NP_001026	PF00520;PF02815;PF08454;PF06459;PF01365;PF02026;PF00622;PF08709	Ion_trans;MIR;RIH_assoc;RR_TM4-6;RYDR_ITPR;RyR;SPRY;Ins145_P3_rec	Ion transport protein;MIR domain;RyR and IP3R Homology associated;Ryanodine Receptor TM 4-6;RIH domain;RyR domain;SPRY domain;Inositol 1,4,5-trisphosphate/ryanodine receptor	GO:0000267;GO:0001950;GO:0005789;GO:0005886;GO:0016020;GO:0031090;GO:0032991;GO:0033017;GO:0034702;GO:0034703;GO:0034704;GO:0043234;GO:0044422;GO:0044424;GO:0044425;GO:0044432;GO:0044444;GO:0044446;GO:0044464	cell fraction;plasma membrane enriched fraction;endoplasmic reticulum membrane;plasma membrane;membrane;organelle membrane;macromolecular complex;sarcoplasmic reticulum membrane;ion channel complex;cation channel complex;calcium channel complex	GO:0004871;GO:0004872;GO:0005215;GO:0005216;GO:0005217;GO:0005218;GO:0005219;GO:0005261;GO:0005262;GO:0005488;GO:0005509;GO:0005515;GO:0005516;GO:0008324;GO:0015075;GO:0015267;GO:0015276;GO:0015278;GO:0019899;GO:0019900;GO:0019901;GO:0022803;GO:0022834;GO:0022836;GO:0022838;GO:0022857;GO:0022891;GO:0022892;GO:0034236;GO:0034237;GO:0042301;GO:0042802;GO:0043167;GO:0043168;GO:0043169;GO:0043924;GO:…	signal transducer activity;receptor activity;transporter activity;ion channel activity;intracellular ligand-gated ion channel activity;intracellular ligand-gated calcium channel activity;ryanodine-sensitive calcium-release channel activity	GO:0001666;GO:0003008;GO:0003012;GO:0005513;GO:0006810;GO:0006811;GO:0006812;GO:0006816;GO:0006873;GO:0006874;GO:0006875;GO:0006917;GO:0006936;GO:0006937;GO:0006941;GO:0006942;GO:0006950;GO:0007204;GO:0008016;GO:0008624;GO:0008627;GO:0009593;GO:0009987;GO:0010033;GO:0010035;GO:0010038;GO:0010522;GO:0010880;GO:0010881;GO:0010882;GO:0010941;GO:0010942;GO:0010959;GO:0012502;GO:0014070;GO:0014074;GO:…	response to hypoxia;system process;muscle system process;detection of calcium ion;transport;ion transport;cation transport;calcium ion transport;cellular ion homeostasis;cellular calcium ion homeostasis;cellular metal ion homeostasis					6	13	14	14	13	14	14	11	12	12	1	1
291	6811;10917;14211;16106;19136;23674;25981	201					88					IPI00023510	7	5	5	FALSE	Ras-related protein Rab-5A	RAB5A;RAB5	Ras-related protein Rab-5A	P20339;B4DJA5;Q6FI44	RAB5A_HUMAN	ENST00000273047	OTTHUMP00000160334;OTTHUMP00000170434	NP_004153	PF00071	Ras	Ras family	GO:0005886;GO:0010008;GO:0016020;GO:0016023;GO:0031090;GO:0031410;GO:0031901;GO:0031982;GO:0031988;GO:0042470;GO:0043226;GO:0043227;GO:0043229;GO:0043231;GO:0044422;GO:0044424;GO:0044440;GO:0044444;GO:0044446;GO:0044464;GO:0048770	plasma membrane;endosome membrane;membrane;cytoplasmic membrane-bounded vesicle;organelle membrane;cytoplasmic vesicle;early endosome membrane;vesicle;membrane-bounded vesicle;melanosome;organelle;membrane-bounded organelle;intracellular organelle	GO:0000166;GO:0003824;GO:0003924;GO:0005488;GO:0005515;GO:0005525;GO:0016462;GO:0016787;GO:0016817;GO:0016818;GO:0017076;GO:0017111;GO:0019001;GO:0032553;GO:0032555;GO:0032561	nucleotide binding;catalytic activity;GTPase activity;binding;protein binding;GTP binding;pyrophosphatase activity;hydrolase activity;hydrolase activity, acting on acid anhydrides	GO:0006810;GO:0006897;GO:0007154;GO:0007165;GO:0007242;GO:0007264;GO:0009987;GO:0010324;GO:0015031;GO:0016043;GO:0016044;GO:0016192;GO:0045184;GO:0050789;GO:0050794;GO:0051234;GO:0065007	transport;endocytosis;cell communication;signal transduction;intracellular signaling cascade;small GTPase mediated signal transduction;cellular process;membrane invagination;protein transport;cellular component organization;membrane organization	hsa:5868	ko05014	Amyotrophic lateral sclerosis (ALS)	K07887	1	7	12	12	5	10	10	5	10	10	6	5
292	3843;6637;23958	207					122					IPI00023526;IPI00217943;IPI00748927	3;3;1	2;2;1	2;2;1	FALSE	Ras-related protein Rab-6A	RAB6A;RAB6	Isoform 1 of Ras-related protein Rab-6A;Isoform 2 of Ras-related protein Rab-6A	P20340-1;P20340;A8K133;Q53ET8;Q6FGX3;Q9UL29;P20340-2;Q9UL30	RAB6A_HUMAN	ENST00000310653;ENST00000336083	OTTHUMP00000165967;OTTHUMP00000165966	NP_942599;NP_002860	PF00071	Ras	Ras family	GO:0000139;GO:0016020;GO:0031090;GO:0044422;GO:0044424;GO:0044431;GO:0044444;GO:0044446;GO:0044464	Golgi membrane;membrane;organelle membrane;organelle part;intracellular part;Golgi apparatus part;cytoplasmic part;intracellular organelle part;cell part	GO:0000166;GO:0003824;GO:0003924;GO:0005488;GO:0005515;GO:0005525;GO:0016462;GO:0016787;GO:0016817;GO:0016818;GO:0017076;GO:0017111;GO:0019001;GO:0032553;GO:0032555;GO:0032561	nucleotide binding;catalytic activity;GTPase activity;binding;protein binding;GTP binding;pyrophosphatase activity;hydrolase activity;hydrolase activity, acting on acid anhydrides	GO:0006464;GO:0006479;GO:0006730;GO:0006810;GO:0007154;GO:0007165;GO:0007242;GO:0007264;GO:0008152;GO:0008213;GO:0009987;GO:0015031;GO:0016192;GO:0018125;GO:0018193;GO:0018198;GO:0019538;GO:0032259;GO:0034960;GO:0043170;GO:0043283;GO:0043412;GO:0043414;GO:0043687;GO:0044237;GO:0044238;GO:0044260;GO:0044267;GO:0045184;GO:0050789;GO:0050794;GO:0051234;GO:0065007	protein modification process;protein amino acid methylation;one-carbon metabolic process;transport;cell communication;signal transduction;intracellular signaling cascade;small GTPase mediated signal transduction;metabolic process	hsa:5870			K07893	3	3	6	6	2	4	4	2	4	4	2	3
293	4788;4789;5144;5724;5725;6531;11871;12550;18377;18378;19931;20058;20741;20742;25957;25958;26777	259;260					157;244					IPI00023591;IPI00002534;IPI00383017	17;1;1	17;1;1	12;0;0	FALSE	Transcriptional activator protein Pur-alpha;Purine-rich single-stranded DNA-binding protein alpha	PURA;PUR1	Transcriptional activator protein Pur-alpha	Q00577;Q2NLC9;Q2NLD4;Q56A79;Q5U0P9	PURA_HUMAN	ENST00000331327	OTTHUMP00000159547	NP_005850	PF04845	PurA	PurA ssDNA and RNA-binding protein	GO:0000781;GO:0000784;GO:0005662;GO:0032991;GO:0043234;GO:0044422;GO:0044424;GO:0044427;GO:0044428;GO:0044446;GO:0044454;GO:0044464	chromosome, telomeric region;nuclear chromosome, telomeric region;DNA replication factor A complex;macromolecular complex;protein complex;organelle part;intracellular part;chromosomal part;nuclear part;intracellular organelle part;nuclear chromosome part	GO:0003676;GO:0003677;GO:0003690;GO:0003691;GO:0003697;GO:0003700;GO:0003702;GO:0003705;GO:0005488;GO:0005515;GO:0008134;GO:0030528;GO:0042162;GO:0043565;GO:0043566	nucleic acid binding;DNA binding;double-stranded DNA binding;double-stranded telomeric DNA binding;single-stranded DNA binding;transcription factor activity;RNA polymerase II transcription factor activity	GO:0006139;GO:0006259;GO:0006268;GO:0006270;GO:0006350;GO:0006807;GO:0008152;GO:0009058;GO:0009059;GO:0009987;GO:0032392;GO:0032508;GO:0034645;GO:0034960;GO:0034961;GO:0043170;GO:0043283;GO:0043284;GO:0044237;GO:0044238;GO:0044249;GO:0044260	nucleobase, nucleoside, nucleotide and nucleic acid metabolic process;DNA metabolic process;DNA unwinding during replication;DNA replication initiation;transcription;nitrogen compound metabolic process;metabolic process;biosynthetic process	hsa:5813				3	17	19	19	17	19	19	12	14	14	13	11
294	294;1354;3650;4191;12408;19622;21895;24454	261;262					51;107					IPI00023729;IPI00909077;IPI00902629	8;7;4	8;7;4	8;7;4	FALSE	Fructosamine-3-kinase;cDNA FLJ60514, highly similar to Fructosamine-3-kinase (EC 2.7.1.-);cDNA FLJ30276 fis, clone BRACE2002736, highly similar to Fructosamine-3-kinase	FN3K	Fructosamine-3-kinase;cDNA FLJ60514, highly similar to Fructosamine-3-kinase;cDNA FLJ30276 fis, clone BRACE2002736, highly similar to Fructosamine-3-kinase	Q9H479;B4DH12;B3KNR9	FN3K_HUMAN;B4DH12_HUMAN;B3KNR9_HUMAN	ENST00000300784	OTTHUMP00000180773	NP_071441	PF03881	Fructosamin_kin	Fructosamine kinase			GO:0003824;GO:0016301;GO:0016740;GO:0016772;GO:0030387	catalytic activity;kinase activity;transferase activity;transferase activity, transferring phosphorus-containing groups;fructosamine-3-kinase activity	GO:0005975;GO:0005996;GO:0006040;GO:0006066;GO:0006082;GO:0006519;GO:0006520;GO:0006807;GO:0008152;GO:0009308;GO:0009987;GO:0019752;GO:0030389;GO:0030393;GO:0042180;GO:0043436;GO:0044106;GO:0044237;GO:0044238	carbohydrate metabolic process;monosaccharide metabolic process;amino sugar metabolic process;alcohol metabolic process;organic acid metabolic process;cellular amino acid and derivative metabolic process;cellular amino acid metabolic process	hsa:64122			K00924	3	8	11	11	8	11	11	8	11	11	5	5
295	3529;25975											IPI00402231;IPI00023780	2;2	2;2	2;2	FALSE	DnaJ homolog subfamily C member 5;Cysteine string protein	DNAJC5;CSP	Isoform 1 of DnaJ homolog subfamily C member 5;Isoform 2 of DnaJ homolog subfamily C member 5	Q9H3Z4-1;Q9H3Z4;A8K0M0;Q6AHX3;Q8TET0;Q9H3Z4-2;B3KY68	DNJC5_HUMAN	ENST00000360864;ENST00000369911	OTTHUMP00000031609	NP_079495	PF00226	DnaJ	DnaJ domain	GO:0016020;GO:0016023;GO:0031410;GO:0031982;GO:0031988;GO:0042470;GO:0043226;GO:0043227;GO:0043229;GO:0043231;GO:0044424;GO:0044444;GO:0044464;GO:0048770	membrane;cytoplasmic membrane-bounded vesicle;cytoplasmic vesicle;vesicle;membrane-bounded vesicle;melanosome;organelle;membrane-bounded organelle;intracellular organelle;intracellular membrane-bounded organelle;intracellular part;cytoplasmic part	GO:0005488;GO:0005515;GO:0031072;GO:0051082	binding;protein binding;heat shock protein binding;unfolded protein binding	GO:0006457;GO:0008152;GO:0009987;GO:0019538;GO:0034960;GO:0043170;GO:0043283;GO:0044237;GO:0044238;GO:0044260;GO:0044267	protein folding;metabolic process;cellular process;protein metabolic process;cellular biopolymer metabolic process;macromolecule metabolic process;biopolymer metabolic process;cellular metabolic process;primary metabolic process	hsa:80331			K09525	2	2	2	2	2	2	2	2	2	2	2	2
296	6185;12080;15439;25714											IPI00023860;IPI00789029;IPI00796965	4;4;2	1;1;1	1;1;1	FALSE	Nucleosome assembly protein 1-like 1;NAP-1-related protein;cDNA FLJ30458 fis, clone BRACE2009421, highly similar to NUCLEOSOME ASSEMBLY PROTEIN 1-LIKE 1	NAP1L1;NRP	Nucleosome assembly protein 1-like 1;cDNA FLJ30458 fis, clone BRACE2009421, highly similar to NUCLEOSOME ASSEMBLY PROTEIN 1-LIKE 1;15 kDa protein	P55209;B3KNT8	NP1L1_HUMAN;B3KNT8_HUMAN	ENST00000261182;ENST00000393263	OTTHUMP00000168557;OTTHUMP00000168558;OTTHUMP00000168560;OTTHUMP00000168561	NP_004528;NP_631946	PF00956	NAP	Nucleosome assembly protein (NAP)	GO:0005678;GO:0016023;GO:0031410;GO:0031982;GO:0031988;GO:0032991;GO:0042470;GO:0043226;GO:0043227;GO:0043229;GO:0043231;GO:0043234;GO:0044422;GO:0044424;GO:0044428;GO:0044444;GO:0044446;GO:0044464;GO:0048770;GO:0005634	chromatin assembly complex;cytoplasmic membrane-bounded vesicle;cytoplasmic vesicle;vesicle;membrane-bounded vesicle;macromolecular complex;melanosome;organelle;membrane-bounded organelle;intracellular organelle;intracellular membrane-bounded organelle	GO:0005488;GO:0005515	binding;protein binding	GO:0006139;GO:0006259;GO:0006260;GO:0006325;GO:0006334;GO:0006807;GO:0006996;GO:0008152;GO:0008284;GO:0009058;GO:0009059;GO:0009987;GO:0010926;GO:0016043;GO:0022607;GO:0034621;GO:0034622;GO:0034645;GO:0034728;GO:0034960;GO:0034961;GO:0042127;GO:0043170;GO:0043283;GO:0043284;GO:0043933;GO:0044237;GO:0044238;GO:0044249;GO:0044260;GO:0048518;GO:0048522;GO:0050789;GO:0050794;GO:0051276;GO:0065003;GO:…	nucleobase, nucleoside, nucleotide and nucleic acid metabolic process;DNA metabolic process;DNA replication;chromatin organization;nucleosome assembly;nitrogen compound metabolic process;organelle organization;metabolic process	hsa:4673			K11279	3	4	4	4	1	1	1	1	1	1	1	1
297	1221;3416;3764;11036;12192;13195;20475;23343;24431;25229	263;264				66	273;385				209	IPI00023919;IPI00745502;IPI00555749;IPI00794839	10;10;7;1	5;5;4;1	5;5;4;1	FALSE	26S protease regulatory subunit 8;Proteasome 26S subunit ATPase 5;Proteasome subunit p45;p45/SUG;Thyroid hormone receptor-interacting protein 1;cDNA FLJ75514, highly similar to S.scrofa putative 26S protease subunit;Proteasome (Prosome, macropain) 26S subunit, ATPase, 5, isoform CRA_b;Proteasome 26S ATPase subunit 5 variant	PSMC5;SUG1;hCG_41818	26S protease regulatory subunit 8;Proteasome (Prosome, macropain) 26S subunit, ATPase, 5, isoform CRA_b;Proteasome 26S ATPase subunit 5 variant (Fragment)	P62195;A8K763;A8K3Z3;Q59GS3	PRS8_HUMAN;A8K3Z3_HUMAN;Q59GS3_HUMAN	ENST00000310144;ENST00000375812	OTTHUMP00000181795	NP_002796	PF00004	AAA	ATPase family associated with various cellular activities (AAA)	GO:0000502;GO:0005634;GO:0005829;GO:0032991;GO:0043226;GO:0043227;GO:0043229;GO:0043231;GO:0043234;GO:0044424;GO:0044444;GO:0044464	proteasome complex;nucleus;cytosol;macromolecular complex;organelle;membrane-bounded organelle;intracellular organelle;intracellular membrane-bounded organelle;protein complex;intracellular part;cytoplasmic part;cell part	GO:0000166;GO:0001664;GO:0001882;GO:0001883;GO:0003712;GO:0003824;GO:0005102;GO:0005488;GO:0005515;GO:0005524;GO:0008134;GO:0016462;GO:0016787;GO:0016817;GO:0016818;GO:0016887;GO:0017076;GO:0017111;GO:0030528;GO:0030554;GO:0031531;GO:0032553;GO:0032555;GO:0032559;GO:0051427;GO:0051428;GO:0008233	nucleotide binding;G-protein-coupled receptor binding;nucleoside binding;purine nucleoside binding;transcription cofactor activity;catalytic activity;receptor binding;binding;protein binding;ATP binding;transcription factor binding	GO:0006139;GO:0006350;GO:0006351;GO:0006355;GO:0006366;GO:0006508;GO:0006511;GO:0006807;GO:0008152;GO:0009056;GO:0009057;GO:0009058;GO:0009059;GO:0009889;GO:0009891;GO:0009893;GO:0009987;GO:0010468;GO:0010498;GO:0010556;GO:0010557;GO:0010604;GO:0010628;GO:0010941;GO:0016070;GO:0019219;GO:0019222;GO:0019538;GO:0019941;GO:0022402;GO:0030163;GO:0031145;GO:0031323;GO:0031325;GO:0031326;GO:0031328;GO:…	nucleobase, nucleoside, nucleotide and nucleic acid metabolic process;transcription;transcription, DNA-dependent;regulation of transcription, DNA-dependent;transcription from RNA polymerase II promoter;proteolysis	hsa:5705	ko03050	Proteasome	K03066	4	10	14	15	5	6	6	5	6	6	6	8
298	4331;6551;13029;13128;17395;24548											IPI00024067;IPI00455383	6;6	5;5	5;5	FALSE	Clathrin heavy chain 1;CLH-17	CLTC;CLH17;CLTCL2;KIAA0034	Isoform 1 of Clathrin heavy chain 1;Isoform 2 of Clathrin heavy chain 1	Q00610-1;Q00610;Q49AL0;Q00610-2	CLH1_HUMAN	ENST00000269122	OTTHUMP00000165784;OTTHUMP00000181743;OTTHUMP00000165785;OTTHUMP00000181744	NP_004850	PF00637;PF09268;PF01394	Clathrin;Clathrin-link;Clathrin_propel	Region in Clathrin and VPS;Clathrin, heavy-chain linker;Clathrin propeller repeat	GO:0016023;GO:0030117;GO:0030118;GO:0030120;GO:0030125;GO:0030130;GO:0030132;GO:0031410;GO:0031982;GO:0031988;GO:0032991;GO:0042470;GO:0043226;GO:0043227;GO:0043229;GO:0043231;GO:0043234;GO:0044422;GO:0044424;GO:0044425;GO:0044431;GO:0044433;GO:0044444;GO:0044446;GO:0044459;GO:0044464;GO:0048770	cytoplasmic membrane-bounded vesicle;membrane coat;clathrin coat;vesicle coat;clathrin vesicle coat;clathrin coat of trans-Golgi network vesicle;clathrin coat of coated pit;cytoplasmic vesicle;vesicle;membrane-bounded vesicle;macromolecular complex	GO:0005198;GO:0005488;GO:0005515	structural molecule activity;binding;protein binding	GO:0006810;GO:0006886;GO:0009987;GO:0015031;GO:0016192;GO:0045184;GO:0046907;GO:0051234;GO:0051649	transport;intracellular protein transport;cellular process;protein transport;vesicle-mediated transport;establishment of protein localization;intracellular transport;establishment of localization;establishment of localization in cell	hsa:1213	ko04142;ko05016	Huntington's disease	K04646	2	6	6	7	5	5	5	5	5	5	1	1
299	5242;17532	265					115					IPI00024094;IPI00844028	2;1	2;1	2;1	FALSE	Ammonium transporter Rh type A;Rhesus blood group family type A glycoprotein;Rhesus blood group-associated glycoprotein;Rhesus blood group-associated ammonia channel;Erythrocyte membrane glycoprotein Rh50;Erythrocyte plasma membrane 50 kDa glycoprotein;Mutant erythrocyte membrane glycoprotein Rh50;Rh-associated glycoprotein, isoform CRA_a	RHAG;RH50;Rh50;hCG_20861	Rhesus blood group-associated glycoprotein;Rh-associated glycoprotein, isoform CRA_a	Q02094;B2R8T8;O43514;Q96E98;Q9UHG8;Q9UHG9;Q9UHH0;Q9UHH2;Q9UK70;Q9UL98;O43515;Q9UBB8;Q9UHH1;Q9UK68;Q9UK69;Q9UP76	RHAG_HUMAN;O43515_HUMAN	ENST00000371175;ENST00000229810	OTTHUMP00000018001	NP_000315	PF00909	Ammonium_transp	Ammonium Transporter Family	GO:0005887;GO:0016021;GO:0031224;GO:0031226;GO:0044425;GO:0044459;GO:0044464	integral to plasma membrane;integral to membrane;intrinsic to membrane;intrinsic to plasma membrane;membrane part;plasma membrane part;cell part	GO:0005215;GO:0005488;GO:0005515;GO:0008092;GO:0008324;GO:0008519;GO:0015075;GO:0015101;GO:0022857;GO:0022890;GO:0022891;GO:0022892;GO:0030506;GO:0051739	transporter activity;binding;protein binding;cytoskeletal protein binding;cation transmembrane transporter activity;ammonium transmembrane transporter activity;ion transmembrane transporter activity;organic cation transmembrane transporter activity	GO:0006810;GO:0006811;GO:0006812;GO:0006873;GO:0009987;GO:0015669;GO:0015670;GO:0015695;GO:0015696;GO:0019725;GO:0042592;GO:0048878;GO:0050801;GO:0051234;GO:0055082;GO:0065007;GO:0065008;GO:0003008;GO:0003013;GO:0008015;GO:0032501	transport;ion transport;cation transport;cellular ion homeostasis;cellular process;gas transport;carbon dioxide transport;organic cation transport;ammonium transport;cellular homeostasis;homeostatic process;chemical homeostasis;ion homeostasis	hsa:6005			K06580	2	2	2	2	2	2	2	2	2	2	2	1
300	13678;16533;22019											IPI00024282	3	2	2	FALSE	Ras-related protein Rab-8B	RAB8B	Ras-related protein Rab-8B	Q92930;B4DMS1;Q5JPC4	RAB8B_HUMAN	ENST00000321437	OTTHUMP00000163760;OTTHUMP00000175865	NP_057614	PF00071	Ras	Ras family	GO:0005886;GO:0016020;GO:0044464	plasma membrane;membrane;cell part	GO:0000166;GO:0003824;GO:0003924;GO:0005488;GO:0005515;GO:0005525;GO:0016462;GO:0016787;GO:0016817;GO:0016818;GO:0017076;GO:0017111;GO:0019001;GO:0032553;GO:0032555;GO:0032561	nucleotide binding;catalytic activity;GTPase activity;binding;protein binding;GTP binding;pyrophosphatase activity;hydrolase activity;hydrolase activity, acting on acid anhydrides	GO:0006810;GO:0007154;GO:0007165;GO:0007242;GO:0007264;GO:0009987;GO:0015031;GO:0045184;GO:0050789;GO:0050794;GO:0051234;GO:0065007	transport;cell communication;signal transduction;intracellular signaling cascade;small GTPase mediated signal transduction;cellular process;protein transport;establishment of protein localization;regulation of biological process	hsa:51762			K07902	1	3	3	4	2	2	2	2	2	2	3	3
301	1483;1518;1525;1586;1721;7264;15671;18941;25026;25637;26703											IPI00024292	11	11	9	FALSE	Low-density lipoprotein receptor-related protein 2;Megalin;Glycoprotein 330	LRP2	Low-density lipoprotein receptor-related protein 2	P98164;B4DHA5;Q4ZG84;Q53TL0;Q7Z5C0;Q7Z5C1;Q9NP34	LRP2_HUMAN	ENST00000263816	OTTHUMP00000163042	NP_004516	PF00008;PF07645;PF00057;PF00058	EGF;EGF_CA;Ldl_recept_a;Ldl_recept_b	EGF-like domain;Calcium binding EGF domain;Low-density lipoprotein receptor domain class A;Low-density lipoprotein receptor repeat class B	GO:0000323;GO:0005764;GO:0005773;GO:0005905;GO:0016021;GO:0031224;GO:0043226;GO:0043227;GO:0043229;GO:0043231;GO:0044424;GO:0044425;GO:0044444;GO:0044464	lytic vacuole;lysosome;vacuole;coated pit;integral to membrane;intrinsic to membrane;organelle;membrane-bounded organelle;intracellular organelle;intracellular membrane-bounded organelle;intracellular part;membrane part;cytoplasmic part;cell part	GO:0004871;GO:0004872;GO:0005488;GO:0005509;GO:0005515;GO:0017124;GO:0019904;GO:0043167;GO:0043169;GO:0046872;GO:0060089	signal transducer activity;receptor activity;binding;calcium ion binding;protein binding;SH3 domain binding;protein domain specific binding;ion binding;cation binding;metal ion binding;molecular transducer activity	GO:0005975;GO:0006464;GO:0006486;GO:0006629;GO:0006810;GO:0006897;GO:0006898;GO:0008152;GO:0009987;GO:0010324;GO:0016043;GO:0016044;GO:0016192;GO:0019538;GO:0034960;GO:0043170;GO:0043283;GO:0043412;GO:0043413;GO:0044237;GO:0044238;GO:0044260;GO:0044262;GO:0044267;GO:0051234;GO:0070085	carbohydrate metabolic process;protein modification process;protein amino acid glycosylation;lipid metabolic process;transport;endocytosis;receptor-mediated endocytosis;metabolic process;cellular process;membrane invagination	hsa:4036	ko04340	Hedgehog signaling pathway	K06233	1	11	13	13	11	13	13	9	11	11	0	0
302	2205;4886;6665;10764;10975;12837;14350;17870;21879;22128;22785;24007;25439					67					249	IPI00024403;IPI00002657;IPI00030532;IPI00219004;IPI00445372	13;1;1;1;1	13;1;1;1;1	12;0;0;0;0	FALSE	Copine-3;Copine III	CPNE3;CPN3;KIAA0636	Copine-3	O75131;A8KA47;Q05DL8	CPNE3_HUMAN	ENST00000198765	OTTHUMP00000177887	NP_003900	PF00168;PF07002	C2;Copine	C2 domain;Copine	GO:0005829;GO:0044424;GO:0044444;GO:0044464	cytosol;intracellular part;cytoplasmic part;cell part	GO:0003824;GO:0004672;GO:0004674;GO:0005215;GO:0005488;GO:0005543;GO:0005544;GO:0008289;GO:0016301;GO:0016740;GO:0016772;GO:0016773	catalytic activity;protein kinase activity;protein serine/threonine kinase activity;transporter activity;binding;phospholipid binding;calcium-dependent phospholipid binding;lipid binding;kinase activity;transferase activity	GO:0006629;GO:0006810;GO:0008152;GO:0009987;GO:0016192;GO:0044238;GO:0051234	lipid metabolic process;transport;metabolic process;cellular process;vesicle-mediated transport;primary metabolic process;establishment of localization	hsa:8895				5	13	14	14	13	14	14	12	13	13	6	8
303	8571;8886;9731;11969;26693											IPI00024466;IPI00619903	5;5	5;5	5;5	FALSE	cDNA FLJ77398, highly similar to Homo sapiens UDP-glucose ceramide glucosyltransferase-like 1, transcript variant 2, mRNA;UDP-glucose:glycoprotein glucosyltransferase 1;UDP-glucose ceramide glucosyltransferase-like 1;UDP--Glc:glycoprotein glucosyltransferase;HUGT1	UGCGL1;GT;UGGT;UGT1;UGTR	UDP-glucose ceramide glucosyltransferase-like 1 isoform 1;UDP-glucose:glycoprotein glucosyltransferase 1	A8KAK1;Q9NYU2	A8KAK1_HUMAN;UGGG1_HUMAN	ENST00000259253;ENST00000375990	OTTHUMP00000162311	NP_064505;NP_001020948	PF06427	UDP-g_GGTase	UDP-glucose:Glycoprotein Glucosyltransferase	GO:0005788;GO:0005793;GO:0031974;GO:0043233;GO:0044422;GO:0044424;GO:0044432;GO:0044444;GO:0044446;GO:0044464;GO:0070013;GO:0005783;GO:0043226;GO:0043227;GO:0043229;GO:0043231	endoplasmic reticulum lumen;ER-Golgi intermediate compartment;membrane-enclosed lumen;organelle lumen;organelle part;intracellular part;endoplasmic reticulum part;cytoplasmic part;intracellular organelle part;cell part;intracellular organelle lumen	GO:0003824;GO:0003980;GO:0005488;GO:0005515;GO:0008194;GO:0016740;GO:0016757;GO:0016758;GO:0035251;GO:0046527;GO:0051082	catalytic activity;UDP-glucose:glycoprotein glucosyltransferase activity;binding;protein binding;UDP-glycosyltransferase activity;transferase activity;transferase activity, transferring glycosyl groups;transferase activity, transferring hexosyl groups	GO:0005975;GO:0006464;GO:0006486;GO:0008152;GO:0009987;GO:0019538;GO:0034960;GO:0043170;GO:0043283;GO:0043412;GO:0043413;GO:0044237;GO:0044238;GO:0044260;GO:0044262;GO:0044267;GO:0070085;GO:0006457;GO:0006458;GO:0051084	carbohydrate metabolic process;protein modification process;protein amino acid glycosylation;metabolic process;cellular process;protein metabolic process;cellular biopolymer metabolic process;macromolecule metabolic process;biopolymer metabolic process	hsa:56886			K11718	2	5	7	7	5	7	7	5	7	7	3	2
304	25;26;2353;4272;10194											IPI00024650;IPI00646589;IPI00643709	5;1;1	5;1;1	2;0;0	FALSE	Monocarboxylate transporter 1;Solute carrier family 16 member 1	SLC16A1;MCT1	Monocarboxylate transporter 1	P53985;B2R6A5;Q5T8R6	MOT1_HUMAN	ENST00000369626	OTTHUMP00000013960	NP_003042	PF07690	MFS_1	Major Facilitator Superfamily	GO:0000267;GO:0005624;GO:0005626;GO:0005886;GO:0016020;GO:0016021;GO:0031224;GO:0044425;GO:0044464	cell fraction;membrane fraction;insoluble fraction;plasma membrane;membrane;integral to membrane;intrinsic to membrane;membrane part;cell part	GO:0005215;GO:0005342;GO:0005488;GO:0005515;GO:0008028;GO:0015130;GO:0015291;GO:0015293;GO:0015355;GO:0022804;GO:0022857;GO:0022891;GO:0022892;GO:0046943	transporter activity;organic acid transmembrane transporter activity;binding;protein binding;monocarboxylic acid transmembrane transporter activity;mevalonate transmembrane transporter activity;secondary active transmembrane transporter activity	GO:0006810;GO:0006811;GO:0006820;GO:0015711;GO:0015718;GO:0015728;GO:0015849;GO:0046942;GO:0051234	transport;ion transport;anion transport;organic anion transport;monocarboxylic acid transport;mevalonate transport;organic acid transport;carboxylic acid transport;establishment of localization	hsa:6566			K08179	3	5	5	5	5	5	5	2	2	2	2	2
305	239;240;2709;4630;19780;20393;20528	266					446					IPI00024664;IPI00375145	7;7	7;7	7;7	FALSE	Ubiquitin carboxyl-terminal hydrolase 5;Ubiquitin thioesterase 5;Ubiquitin-specific-processing protease 5;Deubiquitinating enzyme 5;Isopeptidase T	USP5;ISOT	Isoform Long of Ubiquitin carboxyl-terminal hydrolase 5;Isoform Short of Ubiquitin carboxyl-terminal hydrolase 5	P45974-1;P45974;P45974-2	UBP5_HUMAN	ENST00000229268;ENST00000389231	OTTHUMP00000166405;OTTHUMP00000166406	NP_001092006;NP_003472	PF00627;PF00443;PF02148	UBA;UCH;zf-UBP	UBA/TS-N domain;Ubiquitin carboxyl-terminal hydrolase;Zn-finger in ubiquitin-hydrolases and other protein	GO:0000323;GO:0005634;GO:0005764;GO:0005773;GO:0043226;GO:0043227;GO:0043229;GO:0043231;GO:0044424;GO:0044444;GO:0044464	lytic vacuole;nucleus;lysosome;vacuole;organelle;membrane-bounded organelle;intracellular organelle;intracellular membrane-bounded organelle;intracellular part;cytoplasmic part;cell part	GO:0003824;GO:0004175;GO:0004197;GO:0004221;GO:0005488;GO:0005515;GO:0008233;GO:0008234;GO:0008270;GO:0016787;GO:0016788;GO:0016790;GO:0043167;GO:0043169;GO:0046872;GO:0046914;GO:0070011	catalytic activity;endopeptidase activity;cysteine-type endopeptidase activity;ubiquitin thiolesterase activity;binding;protein binding;peptidase activity;cysteine-type peptidase activity;zinc ion binding;hydrolase activity	GO:0006508;GO:0006511;GO:0008152;GO:0009056;GO:0009057;GO:0009987;GO:0019538;GO:0019941;GO:0030163;GO:0034960;GO:0034962;GO:0043170;GO:0043283;GO:0043285;GO:0043632;GO:0044237;GO:0044238;GO:0044248;GO:0044257;GO:0044260;GO:0044265;GO:0044267;GO:0051603	proteolysis;ubiquitin-dependent protein catabolic process;metabolic process;catabolic process;macromolecule catabolic process;cellular process;protein metabolic process;modification-dependent protein catabolic process;protein catabolic process	hsa:8078			K11836	2	7	8	8	7	8	8	7	8	8	6	6
306	582;1214;1215;2226;4333;8344;8345;9964											IPI00024670;IPI00744902;IPI00852934	8;8;3	8;8;3	8;8;3	FALSE	Receptor expression-enhancing protein 5;Polyposis locus protein 1;TB2 protein	REEP5;C5orf18;DP1;TB2	Receptor expression-enhancing protein 5;21 kDa protein	Q00765;B2R6C4	REEP5_HUMAN	ENST00000379638	OTTHUMP00000159020	NP_005660	PF03134	TB2_DP1_HVA22	TB2/DP1, HVA22 family	GO:0016021;GO:0031224;GO:0044425;GO:0044464	integral to membrane;intrinsic to membrane;membrane part;cell part	GO:0005488;GO:0005515	binding;protein binding			hsa:7905				3	8	10	10	8	10	10	8	10	10	4	5
307	22027;24658;24659;25490;25491	267		92			326		321			IPI00908899;IPI00024689;IPI00909780;IPI00909619;IPI00428490	5;5;5;5;3	5;5;5;5;3	5;5;5;5;3	FALSE	cDNA FLJ51453, highly similar to Aquaporin-1;Aquaporin-1;Aquaporin-CHIP;Water channel protein for red blood cells and kidney proximal tubule;Urine water channel;cDNA FLJ53022, highly similar to Aquaporin-1;cDNA FLJ50602, highly similar to Aquaporin-1;Aquaporin 1 splice variant 2	AQP1;CHIP28	cDNA FLJ51453, highly similar to Aquaporin-1;Aquaporin-1;cDNA FLJ53773, highly similar to Aquaporin-1;cDNA FLJ50602, highly similar to Aquaporin-1;Aquaporin 1 splice variant 2	B4E220;P29972;B2R6P2;B4DNW4;B4DW35;B4F4P6;B5BU39;Q6JSD7;B4DVA2;B4E3E3;B4DPF5;Q6JSD8	B4E220_HUMAN;AQP1_HUMAN;B4DVA2_HUMAN;B4DPF5_HUMAN;Q6JSD8_HUMAN	ENST00000311813;ENST00000265298	OTTHUMP00000123398;OTTHUMP00000201821	NP_932766	PF00230	MIP	Major intrinsic protein	GO:0016021;GO:0031224;GO:0044425;GO:0044464;GO:0005887;GO:0016323;GO:0016324;GO:0031226;GO:0044459;GO:0016020	integral to membrane;intrinsic to membrane;membrane part;cell part;integral to plasma membrane;basolateral plasma membrane;apical plasma membrane;intrinsic to plasma membrane;plasma membrane part;membrane	GO:0005215;GO:0022892;GO:0051739	transporter activity;substrate-specific transporter activity;ammonia transporter activity	GO:0006810;GO:0051234;GO:0003008;GO:0006811;GO:0006812;GO:0006833;GO:0007588;GO:0015669;GO:0015670;GO:0015695;GO:0015696;GO:0032501;GO:0042044;GO:0046903	transport;establishment of localization;system process;ion transport;cation transport;water transport;excretion;gas transport;carbon dioxide transport;organic cation transport;ammonium transport;multicellular organismal process;fluid transport;secretion	hsa:358			K09864	5	5	13	13	5	13	13	5	13	13	5	5
308	1242;15543	268					265					IPI00024821	2	2	2	TRUE	26S proteasome non-ATPase regulatory subunit 14;26S proteasome regulatory subunit rpn11;26S proteasome-associated PAD1 homolog 1	PSMD14;POH1	26S proteasome non-ATPase regulatory subunit 14	O00487;B3KNW2;Q4ZG77;Q53TH1;Q59G89;Q96DE8	PSDE_HUMAN	ENST00000409682		NP_005796	PF01398	Mov34	Mov34/MPN/PAD-1 family	GO:0000502;GO:0005634;GO:0005829;GO:0032991;GO:0043226;GO:0043227;GO:0043229;GO:0043231;GO:0043234;GO:0044424;GO:0044444;GO:0044464	proteasome complex;nucleus;cytosol;macromolecular complex;organelle;membrane-bounded organelle;intracellular organelle;intracellular membrane-bounded organelle;protein complex;intracellular part;cytoplasmic part;cell part	GO:0003824;GO:0004221;GO:0005488;GO:0005515;GO:0008233;GO:0008237;GO:0008270;GO:0016787;GO:0016788;GO:0016790;GO:0043167;GO:0043169;GO:0046872;GO:0046914;GO:0070011	catalytic activity;ubiquitin thiolesterase activity;binding;protein binding;peptidase activity;metallopeptidase activity;zinc ion binding;hydrolase activity;hydrolase activity, acting on ester bonds;thiolester hydrolase activity;ion binding;cation binding	GO:0006464;GO:0006508;GO:0006511;GO:0008152;GO:0009056;GO:0009057;GO:0009987;GO:0010498;GO:0016579;GO:0019538;GO:0019941;GO:0022402;GO:0030163;GO:0031145;GO:0034960;GO:0034962;GO:0043085;GO:0043086;GO:0043161;GO:0043170;GO:0043283;GO:0043285;GO:0043412;GO:0043632;GO:0043687;GO:0044092;GO:0044093;GO:0044237;GO:0044238;GO:0044248;GO:0044257;GO:0044260;GO:0044265;GO:0044267;GO:0050790;GO:0051340;GO:…	protein modification process;proteolysis;ubiquitin-dependent protein catabolic process;metabolic process;catabolic process;macromolecule catabolic process;cellular process;proteasomal protein catabolic process;protein deubiquitination	hsa:10213	ko03050	Proteasome	K03030	1	2	2	2	2	2	2	2	2	2	1	0
309	6081	269;270					70;76					IPI00024973	1	1	1	FALSE	CDC42 small effector protein 2;Small effector of CDC42 protein 2	CDC42SE2;SPEC2	CDC42 small effector protein 2	Q9NRR3;B2R622	C42S2_HUMAN	ENST00000360515;ENST00000395246		NP_001033791;NP_064625	PF00786	PBD	P21-Rho-binding domain	GO:0005737;GO:0005856;GO:0005886;GO:0016020;GO:0043226;GO:0043228;GO:0043229;GO:0043232;GO:0044424;GO:0044464	cytoplasm;cytoskeleton;plasma membrane;membrane;organelle;non-membrane-bounded organelle;intracellular organelle;intracellular non-membrane-bounded organelle;intracellular part;cell part	GO:0005198;GO:0005488;GO:0005515	structural molecule activity;binding;protein binding	GO:0006810;GO:0006897;GO:0006909;GO:0008360;GO:0009966;GO:0009987;GO:0010324;GO:0010646;GO:0016043;GO:0016044;GO:0016192;GO:0022603;GO:0022604;GO:0050789;GO:0050793;GO:0050794;GO:0051128;GO:0051234;GO:0065007;GO:0065008	transport;endocytosis;phagocytosis;regulation of cell shape;regulation of signal transduction;cellular process;membrane invagination;regulation of cell communication;cellular component organization;membrane organization;vesicle-mediated transport	hsa:56990				1	1	1	1	1	1	1	1	1	1	1	1
310	8630;14751;22940	271					1					IPI00025084	3	3	3	FALSE	Calpain small subunit 1;Calcium-dependent protease small subunit 1;Calcium-dependent protease small subunit;Calpain regulatory subunit;Calcium-activated neutral proteinase small subunit	CAPNS1;CAPN4;CAPNS	Calpain small subunit 1	P04632;A8K0P1	CPNS1_HUMAN	ENST00000246533	OTTHUMP00000076192;OTTHUMP00000076193	NP_001003962;NP_001740				GO:0005634;GO:0005737;GO:0005886;GO:0016020;GO:0043226;GO:0043227;GO:0043229;GO:0043231;GO:0044424;GO:0044464	nucleus;cytoplasm;plasma membrane;membrane;organelle;membrane-bounded organelle;intracellular organelle;intracellular membrane-bounded organelle;intracellular part;cell part	GO:0003824;GO:0004175;GO:0004197;GO:0004198;GO:0005488;GO:0005509;GO:0005515;GO:0008233;GO:0008234;GO:0016787;GO:0043167;GO:0043169;GO:0046872;GO:0070011	catalytic activity;endopeptidase activity;cysteine-type endopeptidase activity;calcium-dependent cysteine-type endopeptidase activity;binding;calcium ion binding;protein binding;peptidase activity;cysteine-type peptidase activity;hydrolase activity	GO:0008284;GO:0042127;GO:0048518;GO:0048522;GO:0050789;GO:0050794;GO:0065007	positive regulation of cell proliferation;regulation of cell proliferation;positive regulation of biological process;positive regulation of cellular process;regulation of biological process;regulation of cellular process;biological regulation	hsa:826			K08583	1	3	5	5	3	5	5	3	5	5	2	3
311	78;3862;5992;6685;7966;11968;13870;14508	272					434					IPI00025252;IPI00847663;IPI00790740;IPI00893541;IPI00791418	8;4;2;2;1	8;4;2;2;1	8;4;2;2;1	FALSE	Protein disulfide-isomerase A3;Disulfide isomerase ER-60;ERp60;58 kDa microsomal protein;p58;ERp57;58 kDa glucose-regulated protein;cDNA FLJ53558, highly similar to Protein disulfide-isomerase A3 (EC 5.3.4.1)	PDIA3;ERP57;ERP60;GRP58	Protein disulfide-isomerase A3;cDNA FLJ53558, highly similar to Protein disulfide-isomerase A3	P30101;B3KQT2;B3KQT9;B4DDM1;B4DJ98	PDIA3_HUMAN;B4DJ98_HUMAN	ENST00000300289	OTTHUMP00000041709;OTTHUMP00000175712	NP_005304	PF00085	Thioredoxin	Thioredoxin	GO:0005783;GO:0005788;GO:0016023;GO:0031410;GO:0031974;GO:0031982;GO:0031988;GO:0042470;GO:0043226;GO:0043227;GO:0043229;GO:0043231;GO:0043233;GO:0044422;GO:0044424;GO:0044432;GO:0044444;GO:0044446;GO:0044464;GO:0048770;GO:0070013	endoplasmic reticulum;endoplasmic reticulum lumen;cytoplasmic membrane-bounded vesicle;cytoplasmic vesicle;membrane-enclosed lumen;vesicle;membrane-bounded vesicle;melanosome;organelle;membrane-bounded organelle;intracellular organelle	GO:0003756;GO:0003824;GO:0004175;GO:0004197;GO:0004620;GO:0004629;GO:0005488;GO:0005515;GO:0008081;GO:0008233;GO:0008234;GO:0016298;GO:0016787;GO:0016788;GO:0016853;GO:0016860;GO:0016862;GO:0016864;GO:0042578;GO:0070011	protein disulfide isomerase activity;catalytic activity;endopeptidase activity;cysteine-type endopeptidase activity;phospholipase activity;phospholipase C activity;binding;protein binding;phosphoric diester hydrolase activity;peptidase activity	GO:0006605;GO:0006606;GO:0006621;GO:0006810;GO:0006886;GO:0006913;GO:0007154;GO:0007165;GO:0009987;GO:0015031;GO:0017038;GO:0019725;GO:0032507;GO:0042592;GO:0045184;GO:0045185;GO:0045454;GO:0046907;GO:0050789;GO:0050794;GO:0051169;GO:0051170;GO:0051234;GO:0051235;GO:0051649;GO:0051651;GO:0065007;GO:0065008;GO:0010941;GO:0010942;GO:0042981;GO:0043065;GO:0043067;GO:0043068;GO:0048518;GO:0048522;GO:…	protein targeting;protein import into nucleus;protein retention in ER lumen;transport;intracellular protein transport;nucleocytoplasmic transport;cell communication;signal transduction;cellular process;protein transport;protein import;cellular homeostasis	hsa:2923	ko04612	Antigen processing and presentation	K08056	5	8	8	8	8	8	8	8	8	8	2	3
312	5927;9359;11375;13647;25252	273					219					IPI00025257	5	5	5	FALSE	Semaphorin-7A;Semaphorin-L;Semaphorin-K1;John-Milton-Hargen human blood group Ag;JMH blood group antigen;CDw108	SEMA7A;CD108;SEMAL	Semaphorin-7A	O75326;B3KMH6;B4DDP7	SEM7A_HUMAN	ENST00000261918	OTTHUMP00000176472;OTTHUMP00000176868	NP_003603	PF01437;PF01403	PSI;Sema	Plexin repeat;Sema domain	GO:0005886;GO:0016020;GO:0031224;GO:0031225;GO:0044425;GO:0044464	plasma membrane;membrane;intrinsic to membrane;anchored to membrane;membrane part;cell part	GO:0004871;GO:0004872;GO:0005488;GO:0005515;GO:0060089	signal transducer activity;receptor activity;binding;protein binding;molecular transducer activity	GO:0002376;GO:0006955;GO:0007399;GO:0009987;GO:0030154;GO:0032502;GO:0048731;GO:0048856;GO:0048869;GO:0050896	immune system process;immune response;nervous system development;cellular process;cell differentiation;developmental process;system development;anatomical structure development;cellular developmental process;response to stimulus	hsa:8482	ko04360	Axon guidance	K06529	1	5	5	5	5	5	5	5	5	5	2	2
313	1212;5931;15615;24814	92					1391					IPI00025426;IPI00748437;IPI00884981	4;4;4	2;2;2	2;2;2	FALSE	Pregnancy zone protein;C3 and PZP-like alpha-2-macroglobulin domain-containing protein 6;Putative uncharacterized protein PZP	PZP;CPAMD6	Isoform 1 of Pregnancy zone protein;Putative uncharacterized protein PZP;Isoform 2 of Pregnancy zone protein	P20742-1;P20742;B2R950;A6ND27;P20742-2	PZP_HUMAN;A6ND27_HUMAN	ENST00000261336;ENST00000381997	OTTHUMP00000166613	NP_002855	PF00207;PF07678;PF01835;PF07703;PF07677;PF10569	A2M;A2M_comp;A2M_N;A2M_N_2;A2M_recep;Thiol-ester_cl	Alpha-2-macroglobulin family;A-macroglobulin complement component;Alpha-2-macroglobulin family N-terminal region;Alpha-2-macroglobulin family N-terminal region;A-macroglobulin receptor;Alpha-macro-globulin thiol-ester bond-forming region	GO:0005615;GO:0044421	extracellular space;extracellular region part	GO:0004857;GO:0004866;GO:0004867;GO:0005488;GO:0005515;GO:0030234;GO:0030414	enzyme inhibitor activity;endopeptidase inhibitor activity;serine-type endopeptidase inhibitor activity;binding;protein binding;enzyme regulator activity;peptidase inhibitor activity	GO:0007565;GO:0022414;GO:0051704	female pregnancy;reproductive process;multi-organism process					3	4	5	5	2	2	2	2	2	2	3	3
314	2663;3723;6223;6799;10376;13698;15444;24770											IPI00025491;IPI00871852;IPI00386604;IPI00328328;IPI00796657;IPI00793328;IPI00790077;IPI00794324;IPI00888483;IPI00009328;IPI00030296;IPI00555602;IPI00815667;IPI00790597	8;7;6;3;3;2;2;2;2;1;1;1;1;1	6;5;5;1;3;0;0;1;2;0;1;1;0;1	5;4;4;0;2;0;0;1;2;0;0;1;0;0	FALSE	Eukaryotic initiation factor 4A-I;ATP-dependent RNA helicase eIF4A-1	EIF4A1;DDX2A;EIF4A	Eukaryotic initiation factor 4A-I;46 kDa protein;Putative uncharacterized protein (Fragment)	P60842;A8K088;A8K7F6;B2R6L8;B4DNH2;B4E047;Q9BRB1	IF4A1_HUMAN	ENST00000293831;ENST00000380512	OTTHUMP00000135288;OTTHUMP00000182828	NP_001407	PF00270;PF00271	DEAD;Helicase_C	DEAD/DEAH box helicase;Helicase conserved C-terminal domain	GO:0005829;GO:0016281;GO:0032991;GO:0043234;GO:0044424;GO:0044444;GO:0044464	cytosol;eukaryotic translation initiation factor 4F complex;macromolecular complex;protein complex;intracellular part;cytoplasmic part;cell part	GO:0000166;GO:0000339;GO:0001882;GO:0001883;GO:0003676;GO:0003723;GO:0003729;GO:0003743;GO:0003824;GO:0004386;GO:0005488;GO:0005515;GO:0005524;GO:0008026;GO:0008135;GO:0016462;GO:0016787;GO:0016817;GO:0016818;GO:0016887;GO:0017076;GO:0017111;GO:0030554;GO:0032553;GO:0032555;GO:0032559;GO:0042623;GO:0045182;GO:0070035	nucleotide binding;RNA cap binding;nucleoside binding;purine nucleoside binding;nucleic acid binding;RNA binding;mRNA binding;translation initiation factor activity;catalytic activity;helicase activity;binding;protein binding;ATP binding	GO:0006412;GO:0008152;GO:0009058;GO:0009059;GO:0009987;GO:0019538;GO:0034645;GO:0034960;GO:0034961;GO:0043170;GO:0043283;GO:0043284;GO:0044237;GO:0044238;GO:0044249;GO:0044260;GO:0044267	translation;metabolic process;biosynthetic process;macromolecule biosynthetic process;cellular process;protein metabolic process;cellular macromolecule biosynthetic process;cellular biopolymer metabolic process;cellular biopolymer biosynthetic process	hsa:1973			K03257	14	8	9	11	6	7	7	5	6	6	3	4
315	1020;12006;12264;25254											IPI00025512;IPI00909453	4;3	4;3	4;3	FALSE	Heat shock protein beta-1;Heat shock 27 kDa protein;HSP 27;Stress-responsive protein 27;Estrogen-regulated 24 kDa protein;28 kDa heat shock protein;cDNA FLJ52243, highly similar to Heat-shock protein beta-1	HSPB1;HSP27;HSP28	Heat shock protein beta-1;cDNA FLJ52243, highly similar to Heat-shock protein beta-1	P04792;B2R4N8;B4DL87	HSPB1_HUMAN;B4DL87_HUMAN	ENST00000248553	OTTHUMP00000024846;OTTHUMP00000161096	NP_001531	PF00011	HSP20	Hsp20/alpha crystallin family	GO:0005634;GO:0005737;GO:0005819;GO:0009986;GO:0043226;GO:0043227;GO:0043228;GO:0043229;GO:0043231;GO:0043232;GO:0044422;GO:0044424;GO:0044430;GO:0044446;GO:0044464	nucleus;cytoplasm;spindle;cell surface;organelle;membrane-bounded organelle;non-membrane-bounded organelle;intracellular organelle;intracellular membrane-bounded organelle;intracellular non-membrane-bounded organelle;organelle part;intracellular part	GO:0005488;GO:0005515;GO:0042802	binding;protein binding;identical protein binding	GO:0006417;GO:0006446;GO:0006916;GO:0006928;GO:0006950;GO:0006986;GO:0008219;GO:0009266;GO:0009408;GO:0009607;GO:0009628;GO:0009889;GO:0009987;GO:0010033;GO:0010468;GO:0010556;GO:0010608;GO:0010941;GO:0016265;GO:0019222;GO:0031323;GO:0031326;GO:0032268;GO:0042221;GO:0042981;GO:0043066;GO:0043067;GO:0043069;GO:0048519;GO:0048523;GO:0050789;GO:0050793;GO:0050794;GO:0050896;GO:0051093;GO:0051246;GO:…	regulation of translation;regulation of translational initiation;anti-apoptosis;cell motion;response to stress;response to unfolded protein;cell death;response to temperature stimulus;response to heat;response to biotic stimulus	hsa:3315	ko04010;ko04370	MAPK signaling pathway;VEGF signaling pathway	K04455	2	4	4	4	4	4	4	4	4	4	4	3
[truncated: 2,218 more rows]
[truncated: 145 more columns]

## Sheet: Human IDs RAW
id	Peptide IDs	Oxidation (M) Site IDs	Carbamidomethyl (C) Site IDs	Deamidated (NQ) Site IDs	DeStreak (C) Site IDs	Nethylmaleimide (C) Site IDs	Oxidation (M) Site Positions	Carbamidomethyl (C) Site Positions	Deamidated (NQ) Site Positions	DeStreak (C) Site Positions	Nethylmaleimide (C) Site Positions	Protein IDs	Peptide Counts (all)	Peptide Counts (razor+unique)	Peptide Counts (unique)	Only identified by site	Protein Names	Gene Names	Protein Descriptions	Uniprot	Uniprot Name	ENSEMBL	VEGA	REFSEQ	Pfam	Pfam Names	Pfam Descriptions	GOCC	GOCC Names	GOMF	GOMF Names	GOBP	GOBP Names	KEGG	KEGG Pathways	KEGG Pathway Names	KEGG Ortholog	Proteins	Peptides (seq)	Peptides (seq/mod)	Peptides (seq/mod/labels)	Razor Peptides (seq)	Razor Peptides (seq/mod)	Razor Peptides (seq/mod/labels)	Unique Peptides (seq)	Unique Peptides (seq/mod)	Unique Peptides (seq/mod/labels)	Peptides (seq) ABE Sil01	Peptides (seq) ABE Sil02
[truncated: 616 more rows]
[truncated: 145 more columns]

[truncated: 1 more sheets: Total PF IDs RAW]
