# Supplementary material for: Analysis of Protein Palmitoylation Reveals a Pervasive Role in Plasmodium Development and Pathogenesis
Source: Cell Host Microbe. 2012 Aug 16;12(2):246–58. doi: 10.1016/j.chom.2012.06.005 (PMC3501726; doi:10.1016/j.chom.2012.06.005)
Supplement: Table S6. Protein Enrichment by Acyl-Biotin Exchange after DMSO or 2-BMP Treatment, Related to Figure 6 — Proteins enriched after acyl-biotin exchange from DMSO- (sheet 1) or 2-BMP- (sheet 2) treated parasites and proteins less enriched after 2-BMP treatment (sheet 3). In sheet 3, proteins that are enriched by both ABE and MLCC are highlighted in red. [file mmc6.xlsx]

## Sheet: Enriched DMSO
Gene ID	Protein Description	DMSO/Control	DMSO/Control Ratio Count	2-BMP/Control	2-BMP/Control Ratio Count	2-BMP/DMSO	2-BMP/DMSO Ratio Count
PFD0895c	Bet3 transport protein, putative	49.781	2	62.771	2	1.2609	2
PF14_0578	conserved Plasmodium protein, unknown function	43.344	4	13.271	4	0.31536	4
PF10_0107	conserved protein, unknown function	29.284	3	18.575	3	0.61626	3
PFL2225w	myosin A tail domain interacting protein	20.525	2	0.83601	2	0.04073	2
PF14_0586	conserved Plasmodium protein, unknown function	16.75	3	6.0809	3	0.34434	3
PFL1415w	conserved Plasmodium protein, unknown function	11.665	4	4.6091	4	0.42034	4
MAL8P1.62	conserved Plasmodium protein, unknown function	9.9901	5	6.6934	5	0.65852	5
PF10_0039	membrane skeletal protein IMC1-related	9.3056	12	0.54069	11	0.049464	11
PFE1285w	membrane skeletal protein IMC1-related	8.452	30	0.79198	29	0.12408	29
PFE0040c	mature parasite-infected erythrocyte surface antigen,erythrocyte membrane protein 2	8.0086	26	6.3556	26	0.70469	26
PF14_0065	glideosome associated protein with multiple membrane spans 3, putative	7.7545	4	4.1082	4	0.51412	4
MAL7P1.27	chloroquine resistance transporter	6.9645	1	7.0716	1	0.90612	1
PF11_0052	syntaxin, Qa-SNARE family	6.7559	1	12.05	1	1.7836	1
PFD0720w	conserved ARM repeats protein, unknown function	6.7164	3	4.3958	3	0.58554	3
PF14_0401	tRNA binding protein, putative	6.5393	8	13.118	8	1.7708	8
PFE0785c	metabolite/drug transporter, putative	5.9467	5	2.6045	5	0.39404	5
PFB0815w	calcium dependent protein kinase 1	5.7728	13	4.8596	13	0.96926	13
MAL13P1.228	conserved Plasmodium protein, unknown function	5.4025	1	1.845	1	0.34151	1
PFE1130w	conserved protein, unknown function	5.378	3	4.0762	3	0.63797	3
PFB0525w	asparagine-tRNA ligase, putative	4.9407	21	6.1395	21	1.3334	21
PFL1090w	glideosome-associated protein 45	4.9025	3	0.79477	3	0.10895	3
PFE0340c	rhomboid protease ROM4	4.6025	4	1.5929	4	0.49324	4
PF13_0301	ubiquitin conjugating enzyme, putative	4.0874	2	4.2892	2	1.0494	2
PF11_0208	phosphoglycerate mutase, putative	4.0503	3	2.5811	3	0.52882	3
PF11_0164	peptidyl-prolyl cis-trans isomerase,cyclophilin	3.832	5	5.0062	5	1.2938	5
PFF1050w	nascent polypeptide associated complex alpha chain, putative	3.8288	1	5.4716	1	1.4291	1
PF14_0083	40S ribosomal protein S8e, putative	3.7608	5	3.5013	5	1.272	5
PF14_0493	sortilin, putative	3.7372	2	2.7113	2	0.6805	2
PFF1295w	conserved Plasmodium protein, unknown function	3.6929	12	5.1471	12	1.3596	12
PF08_0035	conserved Plasmodium protein, unknown function	3.6169	1	0.5769	1	0.1595	1
PF10_0268	merozoite capping protein 1	3.4917	12	5.3404	12	1.3524	12
PF14_0517	aminopeptidase P	3.2861	50	3.6903	50	1.1489	50
PF10_0187	60S ribosomal protein L30e, putative	3.2792	1	2.1091	1	0.64319	1
PF14_0545	thioredoxin, putative	3.1631	1	3.2886	1	0.89138	1
PFI1170c	thioredoxin reductase	2.9637	4	6.4141	4	2.1272	4
PF13_0229	aconitase	2.9096	5	5.1292	5	0.89926	5
PF14_0607	conserved Plasmodium membrane protein, unknown function	2.8765	1	2.2093	1	0.76806	1
PF08_0087	karyopherin alpha	2.8624	5	1.9204	5	0.62591	5
PF10_0063	DNA/RNA-binding protein Alba, putative	2.7329	4	1.9304	4	0.68336	4
PF08_0019	receptor for activated c kinase	2.6332	3	3.57	3	1.1251	3
PFI0880c	glideosome-associated protein 50,secreted acid phosphatase	2.6168	3	1.7081	3	0.64745	3
PFD0810w	small GTP-binding protein sar1	2.5875	2	2.9385	2	1.186	2
PFL1825w	conserved Plasmodium membrane protein, unknown function	2.585	22	4.098	22	1.65	22
PF11_0061	histone H4	2.5846	4	0.80417	4	0.28962	4
PFE0065w	skeleton-binding protein 1	2.5336	11	2.1547	11	0.75666	11
PFL0185c	nucleosome assembly protein	2.4946	1	2.3642	1	0.7879	1
PFL2460w	coronin	2.438	1	0.67474	1	0.27676	1
PFI1670c	vacuolar ATP synthase subunit e, putative	2.4136	1	2.2617	1	0.82488	1
PFL0670c	bifunctional aminoacyl-tRNA synthetase, putative	2.4045	2	2.7789	2	1.2679	2
PF08_0131	1-cys peroxiredoxin	2.3701	8	2.1827	8	0.83648	8
PFL0210c	eukaryotic initiation factor 5a, putative	2.3546	2	1.9445	2	0.84493	2
PF14_0105	conserved Plasmodium protein, unknown function	2.3232	2	1.8428	2	0.78139	2
PF14_0378	triosephosphate isomerase	2.3152	11	1.0207	11	0.43779	11
PF14_0231	60S ribosomal protein L7-3, putative	2.2731	1	2.8116	1	1.0933	1
PF13_0272	thioredoxin-related protein, putative	2.2617	14	7.9624	14	1.7463	14
PF14_0076	plasmepsin I	2.2472	1	2.5086	1	0.96188	1
MAL7P1.119	rhoptry-associated leucine zipper-like protein 1	2.2222	1	0.65501	1	0.29476	1
PF07_0054	histone H2B variant, putative	2.2158	1	2.4115	1	0.91355	1
PF14_0393	structure specific recognition protein, putative	2.2148	1	1.3935	1	0.75149	1
PF14_0102	rhoptry-associated protein 1	2.1865	13	2.3233	13	0.86436	13
PFD0080c	Plasmodium exported protein (PHISTb), unknown function	2.1503	7	1.8561	7	0.75007	7
MAL13P1.237	conserved Plasmodium protein, unknown function	2.1346	14	1.4282	14	0.63807	14
MAL8P1.125	tyrosyl-tRNA synthetase, putative	2.1317	1	2.4569	1	1.0243	1
PFI1020c	inosine-5'-monophosphate dehydrogenase	2.1307	2	1.8472	2	0.9433	2
PF14_0368	thioredoxin peroxidase 1	2.123	2	1.6448	2	0.76207	2
PF11_0062	histone H2B	2.0989	16	1.9254	16	0.78195	16
PFE1590w	early transcribed membrane protein 5	2.0882	1	2.8647	1	0.76766	1
PFL1420w	macrophage migration inhibitory factor	2.0871	3	2.2374	3	0.80797	3
PFF0675c	myosin E, putative	2.0856	1		0		0
PF08_0081	conserved Plasmodium protein, unknown function	2.0846	2	2.1541	2	1.0211	2
PFC0745c	proteasome component C8, putative	2.0767	10	1.9699	10	0.84728	10
PFA0065w;PFF0060w;PF10_0390;PF11_0025;PFF1525c;PFA0680c;PFB0985c;MAL7P1_5;PFC1080c	Pfmc-2TM Maurer's cleft two transmembrane protein	2.0725	2	6.6288	2	3.3078	2
PFL0565w	heat shock protein DNAJ homologue Pfj4	2.0663	2	2.0082	2	0.91878	2
MAL8P1.69	14-3-3 protein, putative	2.0653	15	2.1202	15	1.0812	15
PF11_0287	CRAL/TRIO domain-containing protein, putative	2.0462	1	1.6598	1	0.66788	1
PFE1355c	ubiquitin carboxyl-terminal hydrolase, putative	2.0358	2	2.7301	2	1.3411	2
PFL2175w	ubiquitin conjugating enzyme E2, putative	2.0354	3	3.682	3	1.8816	3
PFL1720w	serine hydroxymethyltransferase	2.0183	9	3.0552	9	1.4521	9
PFI0875w	heat shock protein 70	2.0171	27	2.0153	27	0.9231	27
PF14_0230	60S ribosomal protein L5, putative	2.0136	11	2.0245	11	1.0593	11
PF14_0579	60S ribosomal protein L27, putative	2.0112	10	2.1605	10	1.0456	10
PF11_0302	parasitophorous vacuolar protein 1	2.002	2	1.4935	2	0.66853	2
PF14_0716	proteosome subunit alpha type 1, putative	1.9976	3	0.83356	3	0.31914	3
PF14_0448	40S ribosomal protein S2, putative	1.9905	3	2.1334	3	0.95392	3
MAL13P1.56	M1-family alanyl aminopeptidase	1.9878	7	1.9477	7	1.1716	7
MAL13P1.130	glideosome associated protein with multiple membrane spans 1	1.9791	1	1.2903	1	0.67237	1
PFI1475w	merozoite surface protein 1	1.9739	20	1.5698	20	0.73138	20
PFD1110w	glideosome associated protein with multiple membrane spans 2	1.9668	3	1.8117	3	0.76538	3
PF13_0304;PF13_0305	elongation factor-1 alpha	1.9622	91	2.0276	91	0.95202	91

## Sheet: Enriched 2-BMP
Gene ID	Protein Description	DMSO/Control	DMSO/Control Ratio Count	2-BMP/Control	2-BMP/Control Ratio Count	2-BMP/DMSO	2-BMP/DMSO Ratio Count
PFD0895c	Bet3 transport protein, putative	49.781	2	62.771	2	1.2609	2
PF10_0107	conserved protein, unknown function	29.284	3	18.575	3	0.61626	3
PF14_0578	conserved Plasmodium protein, unknown function	43.344	4	13.271	4	0.31536	4
PF14_0401	tRNA binding protein, putative	6.5393	8	13.118	8	1.7708	8
PF11_0052	syntaxin, Qa-SNARE family	6.7559	1	12.05	1	1.7836	1
PF14_0681	diacylglycerol kinase, putative	1.4236	3	10.138	3	0.45526	3
PF13_0272	thioredoxin-related protein, putative	2.2617	14	7.9624	14	1.7463	14
MAL7P1.27	chloroquine resistance transporter	6.9645	1	7.0716	1	0.90612	1
MAL8P1.62	conserved Plasmodium protein, unknown function	9.9901	5	6.6934	5	0.65852	5
PFA0065w;PFF0060w;PF10_0390;PF11_0025;PFF1525c;PFA0680c;PFB0985c;MAL7P1_5;PFC1080c	Pfmc-2TM Maurer's cleft two transmembrane protein	2.0725	2	6.6288	2	3.3078	2
PFI1170c	thioredoxin reductase	2.9637	4	6.4141	4	2.1272	4
PFE0040c	mature parasite-infected erythrocyte surface antigen,erythrocyte membrane protein 2	8.0086	26	6.3556	26	0.70469	26
PFB0525w	asparagine-tRNA ligase, putative	4.9407	21	6.1395	21	1.3334	21
PF14_0586	conserved Plasmodium protein, unknown function	16.75	3	6.0809	3	0.34434	3
PFF1050w	nascent polypeptide associated complex alpha chain, putative	3.8288	1	5.4716	1	1.4291	1
PF10_0268	merozoite capping protein 1	3.4917	12	5.3404	12	1.3524	12
PFF1295w	conserved Plasmodium protein, unknown function	3.6929	12	5.1471	12	1.3596	12
PF13_0229	aconitase	2.9096	5	5.1292	5	0.89926	5
PFI1270w	conserved Plasmodium protein, unknown function	1.7408	3	5.1146	3	3.0308	3
PF11_0164	peptidyl-prolyl cis-trans isomerase,cyclophilin	3.832	5	5.0062	5	1.2938	5
PFB0815w	calcium dependent protein kinase 1	5.7728	13	4.8596	13	0.96926	13
PFL1415w	conserved Plasmodium protein, unknown function	11.665	4	4.6091	4	0.42034	4
PFD0720w	conserved ARM repeats protein, unknown function	6.7164	3	4.3958	3	0.58554	3
PF13_0301	ubiquitin conjugating enzyme, putative	4.0874	2	4.2892	2	1.0494	2
PF14_0065	glideosome associated protein with multiple membrane spans 3, putative	7.7545	4	4.1082	4	0.51412	4
PFL1825w	conserved Plasmodium membrane protein, unknown function	2.585	22	4.098	22	1.65	22
PFE1130w	conserved protein, unknown function	5.378	3	4.0762	3	0.63797	3
PF11_0301	spermidine synthase	1.8269	6	3.7243	6	1.6299	6
PF14_0517	aminopeptidase P	3.2861	50	3.6903	50	1.1489	50
PFL2175w	ubiquitin conjugating enzyme E2, putative	2.0354	3	3.682	3	1.8816	3
PF10_0126	conserved Plasmodium protein, unknown function	1.5698	4	3.664	4	2.3341	4
PF08_0019	receptor for activated c kinase	2.6332	3	3.57	3	1.1251	3
PF14_0083	40S ribosomal protein S8e, putative	3.7608	5	3.5013	5	1.272	5
PF14_0053	ribonucleotide reductase small subunit	1.834	2	3.4947	2	1.9055	2
PF08_0076	40S ribosomal protein S16, putative	1.7063	6	3.3236	6	1.8965	6
PF14_0545	thioredoxin, putative	3.1631	1	3.2886	1	0.89138	1
PF13_0257	glutamate--tRNA ligase, putative	1.1268	1	3.2312	1	2.7501	1
PFA0335w	Rab GTPase 5c	1.2589	2	3.1508	2	1.7515	2
PF14_0301	conserved protein, unknown function	1.2851	2	3.1165	2	2.4251	2
PFI1730w	cytoadherence linked asexual protein 9	1.3922	3	3.0713	3	1.4637	3
PF14_0198	glycine-tRNA ligase, putative	0.48222	2	3.0658	2	6.3577	2
PFL1720w	serine hydroxymethyltransferase	2.0183	9	3.0552	9	1.4521	9
PFD0810w	small GTP-binding protein sar1	2.5875	2	2.9385	2	1.186	2
PFI0530c	DNA primase large subunit, putative	1.5329	1	2.8971	1	1.8899	1
PFI1105w	phosphoglycerate kinase	1.9555	30	2.8903	30	1.4093	30
PFE1600w	Plasmodium exported protein (PHISTb), unknown function	1.8333	1	2.8809	1	1.5569	1
PFE1590w	early transcribed membrane protein 5	2.0882	1	2.8647	1	0.76766	1
PF13_0214	elongation factor 1-gamma, putative	1.4056	2	2.8608	2	1.5691	2
PF14_0615	ATP synthase (C/AC39) subunit, putative	0.54312	1	2.8555	1	5.2577	1
PF14_0341	glucose-6-phosphate isomerase	0.56973	2	2.8421	2	4.2202	2
PF14_0231	60S ribosomal protein L7-3, putative	2.2731	1	2.8116	1	1.0933	1
PFL0670c	bifunctional aminoacyl-tRNA synthetase, putative	2.4045	2	2.7789	2	1.2679	2
MAL13P1.257	conserved Plasmodium protein, unknown function	1.3881	1	2.7596	1	1.988	1
PFE1355c	ubiquitin carboxyl-terminal hydrolase, putative	2.0358	2	2.7301	2	1.3411	2
PF14_0241	basic transcription factor 3b, putative	1.2969	1	2.7275	1	1.8716	1
PF14_0493	sortilin, putative	3.7372	2	2.7113	2	0.6805	2
PFE0785c	metabolite/drug transporter, putative	5.9467	5	2.6045	5	0.39404	5
PF13_0132	60S ribosomal protein L23a, putative	0.77611	1	2.5938	1	3.342	1
PF11_0437	60S ribosomal protein L28, putative	1.4558	3	2.5901	3	1.7805	3
PF11_0208	phosphoglycerate mutase, putative	4.0503	3	2.5811	3	0.52882	3
PFC0975c	peptidyl-prolyl cis-trans isomerase	1.358	4	2.5403	4	1.6764	4
PF14_0076	plasmepsin I	2.2472	1	2.5086	1	0.96188	1
PF14_0598	glyceraldehyde-3-phosphate dehydrogenase	1.7817	35	2.4614	35	1.1581	35
PFE0810c	40S ribosomal protein S14, putative	1.7661	8	2.4604	8	1.2643	8
MAL8P1.125	tyrosyl-tRNA synthetase, putative	2.1317	1	2.4569	1	1.0243	1
PF14_0124	actin II	1.2359	2	2.4524	2	1.6836	2
PFL1070c	endoplasmin homolog precursor, putative	1.684	30	2.448	30	0.89099	30
PFI0190w	60S ribosomal protein L32, putative	1.577	3	2.429	3	1.5402	3
PFD1055w	40S ribosomal protein S19, putative	0.35596	3	2.4258	3	6.8148	3
PF07_0054	histone H2B variant, putative	2.2158	1	2.4115	1	0.91355	1
PFE0845c	60S ribosomal protein L8, putative	1.6031	1	2.4102	1	1.3822	1
PFD0830w	bifunctional dihydrofolate reductase-thymidylate synthase	1.1486	1	2.4021	1	1.866	1
PFF1025c	SNO glutamine amidotransferase family protein	1.8803	5	2.4011	5	1.2794	5
PFE0975c	40S ribosomal protein S24, putative	1.7652	2	2.401	2	1.3602	2
PF13_0119	Rab GTPase 11a	1.4436	3	2.3855	3	1.6524	3
PFF0435w	ornithine aminotransferase	1.4827	33	2.3745	33	1.4915	33
PFL0185c	nucleosome assembly protein	2.4946	1	2.3642	1	0.7879	1
MAL7P1.81	eukaryotic translation initiation factor 3 37.28 kDa subunit, putative	1.8445	2	2.3464	2	1.2721	2
PFE0075c	rhoptry-associated protein 3	1.7843	3	2.3362	3	1.3093	3
PF14_0240	60S ribosomal protein L21e, putative	0.35502	1	2.3351	1	6.5774	1
PF14_0102	rhoptry-associated protein 1	2.1865	13	2.3233	13	0.86436	13
MAL13P1.172	conserved protein, unknown function	0.7132	1	2.2934	1	3.2156	1
PF10_0154	ribonucleotide reductase small subunit, putative	1.507	2	2.2815	2	1.1512	2
PFC0395w	asparagine synthetase, putative	1.0012	5	2.2767	5	1.8242	5
PFB0445c	DEAD box helicase	1.4193	3	2.2618	3	1.4314	3
PFI1670c	vacuolar ATP synthase subunit e, putative	2.4136	1	2.2617	1	0.82488	1

## Sheet: 2-BMP to DMSO Ratio below 0.782
Gene ID	Protein Description	DMSO/Control	DMSO/Control Ratio Count	2-BMP/Control	2-BMP/Control Ratio Count	2-BMP/DMSO	2-BMP/DMSO Ratio Count
PF11_0062	histone H2B	2.0989	16	1.9254	16	0.78195	16
PF14_0105	conserved Plasmodium protein, unknown function	2.3232	2	1.8428	2	0.78139	2
PF14_0607	conserved Plasmodium membrane protein, unknown function	2.8765	1	2.2093	1	0.76806	1
PFE1590w	early transcribed membrane protein 5	2.0882	1	2.8647	1	0.76766	1
PFD1110w	glideosome associated protein with multiple membrane spans 2	1.9668	3	1.8117	3	0.76538	3
PF14_0368	thioredoxin peroxidase 1	2.123	2	1.6448	2	0.76207	2
PFL2215w	actin I	1.6916	16	1.4584	16	0.76098	16
PFE0065w	skeleton-binding protein 1	2.5336	11	2.1547	11	0.75666	11
PF14_0393	structure specific recognition protein, putative	2.2148	1	1.3935	1	0.75149	1
PFD0080c	Plasmodium exported protein (PHISTb), unknown function	2.1503	7	1.8561	7	0.75007	7
PF13_0095	minchromosome maintenance (MCM) complex subunit, putative	1.004	1	0.55136	1	0.74203	1
PFI0265c	high molecular weight rhoptry protein 3	1.7702	8	1.7604	8	0.7415	8
PF07_0129	acyl-coA synthetase, PfACS5	1.3302	3	0.98271	3	0.73879	3
PF08_0074	DNA/RNA-binding protein Alba, putative	1.9426	7	1.4815	7	0.73582	7
PFI1475w	merozoite surface protein 1	1.9739	20	1.5698	20	0.73138	20
PFF0940c	cell division cycle protein 48 homologue, putative	1.2674	22	1.2023	22	0.7157	22
PFE0040c	mature parasite-infected erythrocyte surface antigen,erythrocyte membrane protein 2	8.0086	26	6.3556	26	0.70469	26
PFL1110c	cAMP-dependent protein kinase regulatory subunit	1.4399	2	1.1045	2	0.70026	2
PF11_0313	60S ribosomal protein P0	1.7842	6	1.05	6	0.69832	6
PF10_0063	DNA/RNA-binding protein Alba, putative	2.7329	4	1.9304	4	0.68336	4
PFE1005w	40S ribosomal protein S9, putative	1.6372	3	0.99036	3	0.6826	3
PF14_0493	sortilin, putative	3.7372	2	2.7113	2	0.6805	2
MAL13P1.130	glideosome associated protein with multiple membrane spans 1	1.9791	1	1.2903	1	0.67237	1
PF11_0312	60S ribosomal protein L38e, putative	1.5989	2	1.3947	2	0.6703	2
PF11_0302	parasitophorous vacuolar protein 1	2.002	2	1.4935	2	0.66853	2
PF11_0287	CRAL/TRIO domain-containing protein, putative	2.0462	1	1.6598	1	0.66788	1
MAL8P1.62	conserved Plasmodium protein, unknown function	9.9901	5	6.6934	5	0.65852	5
PFI0880c	glideosome-associated protein 50,secreted acid phosphatase	2.6168	3	1.7081	3	0.64745	3
PF10_0187	60S ribosomal protein L30e, putative	3.2792	1	2.1091	1	0.64319	1
MAL13P1.237	conserved Plasmodium protein, unknown function	2.1346	14	1.4282	14	0.63807	14
PFE1130w	conserved protein, unknown function	5.378	3	4.0762	3	0.63797	3
PF10_0340	methionine-tRNA ligase, putative	1.0731	2	0.63573	2	0.62729	2
PF08_0087	karyopherin alpha	2.8624	5	1.9204	5	0.62591	5
PF10_0107	conserved protein, unknown function	29.284	3	18.575	3	0.61626	3
PFD0720w	conserved ARM repeats protein, unknown function	6.7164	3	4.3958	3	0.58554	3
PF14_0104	eukaryotic translation initiation factor 2 gamma subunit, putative	1.4883	4	1.208	4	0.57704	4
PFE1405c	eukaryotic translation initiation factor 3, subunit 6, putative	1.7345	1	1.3003	1	0.575	1
PF10_0111	20S proteasome beta subunit, putative	1.592	1	1.02	1	0.55231	1
PF11_0208	phosphoglycerate mutase, putative	4.0503	3	2.5811	3	0.52882	3
PF14_0324	Hsp70/Hsp90 organizing protein, putative	1.3164	5	1.1011	5	0.52008	5
PFL2275c	FK506-binding protein (FKBP)-type peptidyl-propyl isomerase	1.6287	1	1.4734	1	0.51474	1
PF14_0065	glideosome associated protein with multiple membrane spans 3, putative	7.7545	4	4.1082	4	0.51412	4
PFE0340c	rhomboid protease ROM4	4.6025	4	1.5929	4	0.49324	4
PF14_0428	histidine--tRNA ligase, putative	0.74908	1	0.48151	1	0.47109	1
PF14_0681	diacylglycerol kinase, putative	1.4236	3	10.138	3	0.45526	3
PF14_0378	triosephosphate isomerase	2.3152	11	1.0207	11	0.43779	11
PF13_0102	secretory complex protein 63	1.2793	5	0.72984	5	0.43324	5
PFF1345w	transportin	1.1015	1	0.69741	1	0.42666	1
PFL1415w	conserved Plasmodium protein, unknown function	11.665	4	4.6091	4	0.42034	4
PFE0785c	metabolite/drug transporter, putative	5.9467	5	2.6045	5	0.39404	5
PF08_0075	60S ribosomal protein L13-2, putative	1.044	5	0.61658	5	0.36159	5
PFA0400c	beta3 proteasome subunit, putative	1.3987	1	0.53773	1	0.35494	1
PF14_0586	conserved Plasmodium protein, unknown function	16.75	3	6.0809	3	0.34434	3
MAL13P1.228	conserved Plasmodium protein, unknown function	5.4025	1	1.845	1	0.34151	1
PF14_0716	proteosome subunit alpha type 1, putative	1.9976	3	0.83356	3	0.31914	3
PF14_0578	conserved Plasmodium protein, unknown function	43.344	4	13.271	4	0.31536	4
MAL7P1.119	rhoptry-associated leucine zipper-like protein 1	2.2222	1	0.65501	1	0.29476	1
PF11_0061	histone H4	2.5846	4	0.80417	4	0.28962	4
PFL2460w	coronin	2.438	1	0.67474	1	0.27676	1
PFA0520c	chromatin assembly factor 1 protein WD40 domain, putative	1.9272	1	0.5106	1	0.26495	1
PF13_0065	vacuolar ATP synthase subunit a	1.5563	3	0.54623	3	0.2225	3
PF08_0035	conserved Plasmodium protein, unknown function	3.6169	1	0.5769	1	0.1595	1
PFE1285w	membrane skeletal protein IMC1-related	8.452	30	0.79198	29	0.12408	29
PF13_0224	60S ribosomal protein L18, putative	1.3534	2	0.2113	2	0.12027	2
PFL1090w	glideosome-associated protein 45	4.9025	3	0.79477	3	0.10895	3
PF10_0039	membrane skeletal protein IMC1-related	9.3056	12	0.54069	11	0.049464	11
PFL2225w	myosin A tail domain interacting protein	20.525	2	0.83601	2	0.04073	2
