# Supplementary material for: Analysis of Protein Palmitoylation Reveals a Pervasive Role in Plasmodium Development and Pathogenesis
Source: Cell Host Microbe. 2012 Aug 16;12(2):246–58. doi: 10.1016/j.chom.2012.06.005 (PMC3501726; doi:10.1016/j.chom.2012.06.005)
Supplement: Table S7. Total MaxQuant Results for Palmitome Purification from DMSO- or 2-BMP-Treated Parasites, Related to Figure 6 [file mmc7.xlsx]

## Sheet: Human Raw + or - 2-BMP
id	Peptide IDs	Oxidation (M) Site IDs	Carbamidomethyl (C) Site IDs	Nethylmaleimide (C) Site IDs	Oxidation (M) Site Positions	Carbamidomethyl (C) Site Positions	Nethylmaleimide (C) Site Positions	Protein IDs	Majority Protein IDs	Peptide Counts (all)	Peptide Counts (razor+unique)	Peptide Counts (unique)	Protein Names	Gene Names	Protein Descriptions	Protein name	Uniprot	Proteins	Peptides	Razor Peptides	Unique Peptides	Peptides 2BP	Razor Peptides 2BP	Unique Peptides 2BP	Sequence Coverage [%]	Unique + Razor Sequence Coverage [%]	Unique Sequence Coverage [%]	Mol. Weight [kDa]	Sequence Length	Slice Average	Slice 1	Slice 2	Slice 3	Slice 4	Slice 5	Slice 6	Slice 7	Slice 8	Slice 9	Slice 10	Slice 11	Slice 12	Experiment 2BP	PEP	Ratio M/L	Ratio M/L Normalized	Ratio M/L Variability [%]	Ratio M/L Count	Ratio H/L
49	846							IPI00250364	IPI00250364	1	1	1	Taste receptor type 2 member 56;Taste receptor type 2 member 60;Taste receptor type 2	TAS2R60;Hosa(Adygei)-T2R56;Hosa(Biaka)-T2R56;Hosa(Japanese)-T2R56	Taste receptor type 2 member 60		P59551;A4D2G8;Q50KC8	1	1	1	1	1	1	1	2.8	2.8	2.8	36.336	318	7.83				1	1		2					2	6	0.042909	26.387	13.256		1	31.922
25	1355;1486;1492							IPI00018364;IPI00009607;IPI00019346;IPI00797809	IPI00018364;IPI00009607;IPI00019346;IPI00797809	3;2;2;2	3;2;2;2	3;2;2;2	Ras-related protein Rap-2b;Putative uncharacterized protein DKFZp547A0616;Ras-related protein Rap-2c;Ras-related protein Rap-2a;RbBP-30	RAP2B;DKFZp547A0616;RAP2C;RAP2A	Ras-related protein Rap-2b;Ras-related protein Rap-2c;Ras-related protein Rap-2a;14 kDa protein		P61225;Q5JQ44;Q9Y3L5;B3KWD6;P10114;B2RCJ1	4	3	3	3	3	3	3	19.7	19.7	19.7	20.504	183	2.17		5	1										6	3.367e-06	12.327	9.8168	7.1442	2	25.813
66	156;157;558;663;672;722;816;917;1053;1104;1105;1121;1160;1259;1260	44;45;46			105;388;412			IPI00795979;IPI00789008;IPI00872619	IPI00795979;IPI00789008;IPI00872619	15;15;12	15;15;12	15;15;12	Epidermal surface antigen;Flotillin-2;Membrane component chromosome 17 surface marker 1;FLOT2 protein;Flotillin 2;HCG1998851, isoform CRA_e	ESA1;FLOT2;M17S1;hCG_1998851	Flotillin-2;flotillin 2;43 kDa protein		Q14254;Q6FG43;Q9BTI6	3	15	15	15	15	15	15	37.5	37.5	37.5	53.137	483	7.02						36	2		1			7	46	1.3561e-150	6.6954	4.9523	108.52	18	9.3878
45	43;58;72;223;236;252;817;1002;1285;1391;1454;1527	30;31			228;239			IPI00219682;IPI00377081;IPI00910709	IPI00219682	12;5;3	12;5;3	12;5;3	Erythrocyte band 7 integral membrane protein;Protein 7.2b;Stomatin;cDNA FLJ61192, highly similar to Erythrocyte band 7 integral membrane protein;cDNA FLJ52062, highly similar to Erythrocyte band 7 integral membrane protein	BND7;EPB72;STOM	Erythrocyte band 7 integral membrane protein		P27105;B4DZK8;B4E2V5	3	12	12	12	12	12	12	43.4	43.4	43.4	31.73	288	7.32		3	5	33	16	11	12	9	7	7	17	22	142	1.8903e-249	6.6426	5.9111	84.087	60	7.3836
38	331;562;808;1304	18			82			IPI00215610;IPI00853558;IPI00853348;IPI00853284	IPI00215610;IPI00853558;IPI00853348	4;4;2;1	4;4;2;1	4;4;2;1	55 kDa erythrocyte membrane protein;Membrane protein, palmitoylated 1;cDNA FLJ58820, highly similar to 55 kDa erythrocyte membrane protein (p55);cDNA, FLJ78856, highly similar to 55 kDa erythrocyte membrane protein (p55);cDNA FLJ54048, highly similar to 55 kDa erythrocyte membrane protein (p55);Aging-associated gene 12;Palmitoylated membrane protein 1 variant;cDNA FLJ78470, highly similar to Homo…	DXS552E;EMP55;MPP1;AAG12;hCG_18116	55 kDa erythrocyte membrane protein;50 kDa protein;Putative uncharacterized protein MPP1		Q00013;B4DZV5;B4E325;Q2TSB6;Q53F93;Q5J7V5;A8MTH1	4	4	4	4	4	4	4	12	12	12	52.296	466	6.84					5	4	4	3	2		1		19	3.3913e-32	6.5395	4.7399	62.398	10	7.9553
36	91;834;864;1434;1551							IPI00095891;IPI00646491;IPI00640867;IPI00514055;IPI00219835;IPI00644936;IPI00871191;IPI00903161;IPI00465380;IPI00644474;IPI00792774;IPI00385033;IPI00788932;IPI00006395;IPI00465121;IPI00248911;IPI00748145;IPI00337415;IPI00220281;IPI00217269;IPI00220578;IPI00398700;IPI00218488;IPI00329305;IPI00646672;IPI00647637	IPI00095891;IPI00646491;IPI00640867;IPI00514055;IPI00219835;IPI00644936;IPI00871191;IPI00903161	5;5;5;5;5;5;4;4;2;2;2;2;1;1;1;1;1;1;1;1;1;1;1;1;1;1	5;5;5;5;5;5;4;4;2;2;2;2;1;1;1;1;1;1;1;1;1;1;1;1;1;1	5;5;5;5;5;5;4;4;2;2;2;2;1;1;1;1;1;1;1;1;1;1;1;1;1;1	Adenylate cyclase-stimulating G alpha protein;Extra large alphas protein;Guanine nucleotide-binding protein G(s) subunit alpha isoforms XLas;GNAS complex locus;Guanine nucleotide-binding protein G(s) subunit alpha isoforms short;cDNA, FLJ79509, highly similar to Guanine nucleotide-binding protein G(s)subunit alpha;cDNA, FLJ79523, highly similar to Guanine nucleotide-binding protein G(s)subunit al…	GNAS;GNAS1;GSP;hCG_1788380;GSA	Isoform XLas-1 of Guanine nucleotide-binding protein G(s) subunit alpha isoforms XLas;Isoform XLas-2 of Guanine nucleotide-binding protein G(s) subunit alpha isoforms XLas;GNAS complex locus isoform f;Isoform Gnas-1 of Guanine nucleotide-binding protein G(		Q5JWF2-1;Q5JWF2;Q5JWF2-2;Q5FWY2;P63092-1;P63092;B0AZR9;P63092-2;P63092-3;Q14433;Q14455	26	5	5	5	5	5	5	5.6	5.6	5.6	111.02	1037	5.56					4	5							9	9.9958e-10	5.2625	2.8334		1	13.153
59	408							IPI00869023;IPI00465155;IPI00914941;IPI00900254;IPI00444375;IPI00719561;IPI00879775	IPI00869023;IPI00465155;IPI00914941;IPI00900254;IPI00444375;IPI00719561;IPI00879775	1;1;1;1;1;1;1	1;1;1;1;1;1;1	1;1;1;1;1;1;1	Blood group Rh(D) polypeptide;Rh polypeptide 2;Rhesus D antigen;RHXIII;Rhesus blood group C antigen;Rhesus blood group D antigen;cDNA FLJ60674, highly similar to Blood group Rh(D) polypeptide;Rhesus blood group, D antigen;Rh blood group C antigen;Rh blood group, CcEe antigens;Rh blood group, D antigen;RhD protein;Rhesus blood group E antigen;Rhesus D;Rhesus blood group D antigen isoform 3;Rh bloo…	RHD;RHCE;RhIVb(J);RHD/RHCE;RhDTI;RhC;RhD;RHC;RHE;RP11-335G20.2-005	Isoform 1 of Blood group Rh(D) polypeptide;Isoform RHI of Blood group Rh(CE) polypeptide;Rhesus D category VI type IV protein;Rh blood group antigen Evans;Rh blood group, CcEe antigens;Isoform RHVIII of Blood group Rh(CE) polypeptide;RH blood group antigen		Q02161-1;Q02161;A0PFK1;A6PZ59;A7Y8S3;A9P3T7;A9P3U0;B4DLT8;B4F4S0;P78522;Q0KG01;Q2MCP2;Q59AE7;Q5CCG6;Q5VSK0;Q5XLT0;Q6Y8J3;Q70E14;Q7RU08;Q7Z594;Q86SN4;Q86UI4;Q8NFY0;Q8NFY1;Q8NFY2;Q96KN0;Q99673;Q9C0J7;Q9H4C7;Q9HCC3;Q9UDZ3;Q9UEC7;Q9UPC8;P18577-1;P18577;A0ZXY7;A4VAS3;A7DW68;B5RHP0;Q1EL80;Q2MJW0;Q2VC86;Q3LTM6;Q6AZX5;Q6J2U3;Q7RU06;Q8IZT2;Q8IZT3;Q8IZT4;Q8IZT5;Q96QG8;Q9UDZ5;Q9UPN0;Q9H248;Q9UK74;O43811;Q5V…	7	1	1	1	1	1	1	1.9	1.9	1.9	45.18	417	8.9				1			2	1	1	2	2	1	10	0.00024324	5.1517	3.7493		1	5.7843
10	940;1410	5			52			IPI00000118;IPI00396335;IPI00386904	IPI00000118;IPI00396335;IPI00386904	2;2;1	2;2;1	2;2;1	Intercellular adhesion molecule 4;Landsteiner-Wiener blood group glycoprotein;Intercellular adhesion molecule 4 (Landsteiner-Wiener blood group);Intercellular adhesion molecule 4 (Landsteiner-Wiener blood group), isoform CRA_b;Intercellular adhesion molecule 4, Landsteiner-Wiener blood group	ICAM4;LW;hCG_28480	Isoform Long of Intercellular adhesion molecule 4;Isoform Short of Intercellular adhesion molecule 4;intercellular adhesion molecule 4 isoform 3 precursor		Q14773-1;Q14773;Q14773-2;Q9BWR0	3	2	2	2	2	2	2	7.7	7.7	7.7	29.265	271	5.4					3	2							5	1.0878e-05	4.2828	2.3059		1	10.757
39	13;1414	19			149			IPI00215983;IPI00796435;IPI00788926;IPI00798267	IPI00215983;IPI00796435;IPI00788926;IPI00798267	2;2;2;1	2;2;2;1	2;2;2;1	Carbonate dehydratase I;Carbonic anhydrase 1;Carbonic anhydrase B;Carbonic anhydrase I	CA1	Carbonic anhydrase 1;22 kDa protein;16 kDa protein;14 kDa protein		P00915	4	2	2	2	2	2	2	8	8	8	28.87	261	4				2									2	4.8198e-19	4.0924	2.7112	10.609	2	3.0454
31	11;105;112;113;435;530;673;682;749;939;1084;1097;1112;1209;1270;1347;1457;1473;1474	12;13;14;15;16			142;209;307;318;388			IPI00027438;IPI00892872;IPI00607626;IPI00827631;IPI00893347;IPI00894029;IPI00791583;IPI00892615;IPI00894145;IPI00792079;IPI00893481;IPI00789691;IPI00894525;IPI00893081;IPI00892989;IPI00893518;IPI00893832;IPI00793401;IPI00892740	IPI00027438;IPI00892872;IPI00607626;IPI00827631;IPI00893347;IPI00894029	19;17;10;10;10;10;9;7;5;5;5;4;3;3;3;3;3;2;2	19;17;10;10;10;10;9;7;5;5;5;4;3;3;3;3;3;2;2	19;17;10;10;10;10;9;7;5;5;5;4;3;3;3;3;3;2;2	Flotillin-1;Flotillin 1 variant;FLOT1 protein;Flotillin 1;Flotillin 1, isoform CRA_b;cDNA FLJ54943, highly similar to Flotillin-1	FLOT1;DADB-118P11.2-001;DAQB-47P19.1-001;DASS-191K16.3-001;hCG_2006678;XXbac-BCX111D4.4-001;XXbac-BPG252P9.2-001;DAMC-316D20.3-001;DADB-118P11.2-009;DAQB-47P19.1-009;DASS-191K16.3-009;XXbac-BCX111D4.4-009;XXbac-BPG252P9.2-009;DADB-118P11.2-008;DAQB-47P19.1-008;DASS-191K16.3-008;XXbac-BCX111D4.4-008;XXbac-BPG252P9.2-008;DAMC-316D20.3-008;DAMA-26D6.5-001	Flotillin-1;cDNA FLJ54943, highly similar to Flotillin-1;Flotillin 1;Flotillin 1;Flotillin 1;Flotillin 1		O75955;Q53HQ0;Q5ST80;Q6IB58;A2VCL5;B0V109;B4DVY7;A2AB12;Q5JP64;A2AB09;B0V111;B0S8A9	19	19	19	19	19	19	19	47.8	47.8	47.8	47.355	427	6.37						40	3	1				2	46	1.0425e-182	3.8132	2.8788	104.16	15	7.3003
60	29;767;882							IPI00465436	IPI00465436	3	3	3	Catalase;Similar to catalase	CAT	Catalase		P04040;B4DWK8;Q8TAK2	1	3	3	3	3	3	3	6.1	6.1	6.1	59.755	527	7							5						5	1.4006e-21	3.6948	2.0898		1	2.6374
30	131;132;481;870;1082							IPI00027350;IPI00909207;IPI00794777;IPI00375401;IPI00000874;IPI00640741;IPI00641244	IPI00027350;IPI00909207;IPI00794777	5;5;3;2;1;1;1	5;5;3;2;1;1;1	5;5;3;2;1;1;1	Natural killer cell-enhancing factor B;Peroxiredoxin-2;PRP;Thiol-specific antioxidant protein;Thioredoxin peroxidase 1;Thioredoxin-dependent peroxide reductase 1;cDNA FLJ60461, highly similar to Peroxiredoxin-2 (EC 1.11.1.15);Peroxiredoxin 2, isoform CRA_a;Putative uncharacterized protein PRDX2	NKEFB;PRDX2;TDPX1;hCG_172488	Peroxiredoxin-2;cDNA FLJ60461, highly similar to Peroxiredoxin-2;Putative uncharacterized protein PRDX2		P32119;B4DF70;A6NIW5	7	5	5	5	5	5	5	20.7	20.7	20.7	21.892	198	2.56	1	8	5	1	1								16	3.8339e-30	3.3944	2.8776	33.063	7	3.5751
22	89;344	11			330			IPI00013475;IPI00031370	IPI00013475;IPI00031370	2;2	1;1	1;1	Tubulin beta-2A chain;TUBB2A protein;Tubulin beta-2B chain;TUBB2B protein;Homo sapiens clone 23678;Putative uncharacterized protein DKFZp566F223	TUBB2;TUBB2A;TUBB2B;DKFZp566F223	Tubulin beta-2A chain;Tubulin beta-2B chain		Q13885;A5D906;A5D907;Q9BVA1;A1L195;A8K068;O43209;Q9UGA2	2	2	1	1	2	1	1	6.1	3.4	3.4	49.906	445	7							1						1	5.6065e-13	2.9546	2.3087		1	0.58126
29	589							IPI00873694;IPI00026645;IPI00024933;IPI00868816	IPI00873694;IPI00026645;IPI00024933;IPI00868816	1;1;1;1	1;1;1;1	1;1;1;1	60S ribosomal protein L12;Ribosomal protein L12 variant	RPL12	Uncharacterized protein ENSP00000383857 (Fragment);Uncharacterized protein ENSP00000375058;Isoform 1 of 60S ribosomal protein L12;Pseudogene candidate		A8MTE8;A6NKJ6;P30050-1;P30050;Q59FI9	4	1	1	1	1	1	1	4.8	4.8	4.8	20.644	189	2.5		1	1										2	0.031473	2.7479	2.4731	202.87	2	1.5527
68	1402;1403							IPI00886929;IPI00887482	IPI00886929;IPI00887482	2;2	2;2	2;2			similar to hCG2041218;similar to hCG2041218			2	2	2	2	2	2	2	3.5	3.5	3.5	26.29	229	5.5					2	2							4	0.04862	2.7142	1.9669	25.739	2	1.247
65	263;848;1389;1449							IPI00654755;IPI00884107;IPI00796636;IPI00473011;IPI00657660;IPI00915024;IPI00829896;IPI00791558;CON__Q3SX09;CON_00713928;IPI00749035;IPI00744503;IPI00816618;IPI00217471;IPI00220706;IPI00554676;CON__P02070;CON_00716455;IPI00657911;IPI00853641;IPI00884436;IPI00657703;IPI00914903;IPI00815947;IPI00658153;IPI00383795	IPI00654755;IPI00884107;IPI00796636;IPI00473011;IPI00657660;IPI00915024;IPI00829896;IPI00791558	4;3;3;2;2;2;2;2;1;1;1;1;1;1;1;1;1;1;1;1;1;1;1;1;1;1	4;3;3;2;2;2;2;2;1;1;1;1;1;1;1;1;1;1;1;1;1;1;1;1;1;1	4;3;3;2;2;2;2;2;1;1;1;1;1;1;1;1;1;1;1;1;1;1;1;1;1;1	Beta-globin;Hemoglobin beta chain;Hemoglobin subunit beta;LVV-hemorphin-7;Hemoglobin beta globin chain;Beta-globin Tacoma variant;Beta-globin Showa Yakushiji variant;Beta globin;Mutant beta-globin;Hbbm fused globin protein;Hemoglobin beta;Beta globin chain;Mutant hemoglobin beta chain;Hemoglobin beta chain variant Hb.Sinai-Bel Air;Hemoglobin beta chain variant Hb-I_Toulouse;Mutant beta globin;Par…	HBB;HBD;hCG_1641001	Hemoglobin subunit beta;Beta-globin gene from a thalassemia patient;Hemoglobin (Fragment);Hemoglobin subunit delta;15 kDa protein;Hemoglobin delta Etolia variant (Fragment);Hemoglobin Lepore-Baltimore (Fragment);11 kDa protein		P68871;A1YZ08;A4GX73;B2M0Y1;B2M1S6;B2M1S7;B2ZUE0;B3VL05;B3VL17;B3VL31;B3VL86;Q14477;Q3LR79;Q3Y9I8;Q4JLR8;Q4TWB7;Q4TZM4;Q52MT0;Q549N7;Q6J1Z7;Q6J1Z8;Q6R7N2;Q6V0K9;Q6VFQ5;Q6VFQ6;Q8IUL9;Q8IZI0;Q9BWU5;Q9BWV6;Q9GZL9;Q9UE58;Q9UK54;Q14473;A9YUX2;B3VL12;B5ANL9;O95408;O95412;Q0Z944;Q14484;Q7Z2K5;Q7Z7B3;Q86VF0;Q9BXA2;Q9H1I6;Q9HAR8;Q9UBV6;Q9UP81;P02042;A0N071;B2M1S8;Q4F786;Q670S4	26	4	4	4	4	4	4	29.3	29.3	29.3	15.998	147	5.05	4	2	1	2	3	2	1	2	1		1	1	20	1.8559e-32	2.5479	1.5084	26.916	13	1.957
54	1309;1476	43			670			IPI00337741;IPI00794973	IPI00337741;IPI00794973	2;1	2;1	2;1	Acylamino-acid-releasing enzyme;Acylaminoacyl-peptidase;Acyl-peptide hydrolase;Oxidized protein hydrolase	APEH;D3F15S2;D3S48E;DNF15S2	Acylamino-acid-releasing enzyme;57 kDa protein		P13798	2	2	2	2	2	2	2	3.1	3.1	3.1	81.224	732	6.67						1	2						3	2.7266e-13	2.2871	1.2936	24.631	2	1.3032
37	120							IPI00184772;IPI00642308	IPI00184772;IPI00642308	1;1	1;1	1;1	Dedicator of cytokinesis protein 6;cDNA FLJ50166, highly similar to Dedicator of cytokinesis protein 6	DOCK6;KIAA1395	Dedicator of cytokinesis protein 6;152 kDa protein		Q96HP0;A6H8X5;B4DIL4	2	1	1	1	1	1	1	0.6	0.6	0.6	229.78	2049	3.5			1	1									2	0.028471	2.285	2.3642		1	2.9927
42	32;542							IPI00216730;IPI00787623;IPI00886834;IPI00902514;PFC0920w;IPI00102165;IPI00219037;PFF0860c;IPI00045109;IPI00291764;IPI00829588;IPI00026272;IPI00216456;IPI00216457;IPI00031562;IPI00255316;IPI00339274;IPI00220855;IPI00081836;IPI00552873;IPI00218448;IPI00018278;IPI00249267;IPI00373807;IPI00913961;IPI00141938;IPI00398805	IPI00216730;IPI00787623;IPI00886834;IPI00902514;PFC0920w;IPI00102165;IPI00219037;PFF0860c;IPI00045109;IPI00291764;IPI00829588;IPI00026272;IPI00216456;IPI00216457;IPI00031562;IPI00255316;IPI00339274;IPI00220855;IPI00081836;IPI00552873;IPI00218448;IPI00018278;IPI00249267;IPI00373807;IPI00913961;IPI00141938;IPI00398805	2;1;1;1;1;1;1;1;1;1;1;1;1;1;1;1;1;1;1;1;1;1;1;1;1;1;1	2;1;1;1;1;1;1;1;1;1;1;1;1;1;1;1;1;1;1;1;1;1;1;1;1;1;1	2;1;1;1;1;1;1;1;1;1;1;1;1;1;1;1;1;1;1;1;1;1;1;1;1;1;1	Histone H2A type 2-B;Histone H2A;Histone H2A.J;Histone H2A.x;Histone H2A type 1-A;Histone H2A/r;Histone H2A type 1;Histone H2A/p;Histone H2A type 1-B/E;Histone H2A.2;Histone H2A/a;Histone H2A/m;Histone H2A type 1-C;Histone H2A/l;Histone H2A type 2-A;Histone H2A/o;Histone H2A type 3;Histone H2A type 1-D;Histone H2A.3;Histone H2A/g;Histone H2A type 2-C;Histone H2A/q;Histone H2A-GL101;Histone H2A ty…	HIST2H2AB;H2AFJ;H2AFX;H2AX;H2AFR;HIST1H2AA;H2AFC;H2AFD;H2AFI;H2AFN;H2AFP;HIST1H2AG;HIST1H2AI;HIST1H2AK;HIST1H2AL;HIST1H2AM;hCG_1640463;hCG_1640467;hCG_1641458;hCG_1643754;hCG_1743060;H2AFA;H2AFM;HIST1H2AB;HIST1H2AE;hCG_1640984;hCG_1787383;H2AFL;HIST1H2AC;H2AFO;HIST2H2AA;HIST2H2AA3;HIST2H2AA4;HIST3H2A;H2AFG;HIST1H2AD;H2AFQ;HIST2H2AC;HIST1H2AH;hCG_1640359;H2AFE;HIST1H2AJ;H2AFZ;H2AZ;H2AFV;H2AV;hCG_1…	Histone H2A type 2-B;similar to Histone H2AV;similar to Histone H2AV;cDNA, FLJ92409, highly similar to Homo sapiens histone 1, H2ad (HIST1H2AD), mRNA;>IPI:PFC0920w|organism=Plasmodium_falciparum_3D7|product=histone H2A variant, putative|location=Pf3D7_03:8	histone H2A variant, putative|location=Pf3D7_03:8	Q8IUE6;B2R5B6;Q9BTM1-2;Q9BTM1;P16104;Q96QV6;P0C0S8;A4FTV9;A2RUA4;P04908;B2R5B3;Q08AJ9;Q93077;B2R4F7;Q6FI13;B2R5F0;Q7L7L0;B2R4S4;P20671;Q16777;Q9BTM1-1;Q96KK5;A3KPC7;B4E0B3;Q99878;A2RUU6;P0C0S5;B2RD56;Q71UI9;A8MQC5;A6NN01	27	2	2	2	2	2	2	12.3	12.3	12.3	13.995	130	5.73	1	2	3	1	1	1	1	1	1	1	1	1	15	2.0263e-08	2.2809	1.4855	24.278	13	1.5125
35	139							IPI00742677;IPI00065486	IPI00742677;IPI00065486	1;1	1;1	1;1	ATP-binding cassette sub-family B member 6, mitochondrial;Mitochondrial ABC transporter 3;P-glycoprotein-related protein;Ubiquitously-expressed mammalian ABC half transporter	ABCB6;MTABC3;PRP;UMAT	Isoform 1 of ATP-binding cassette sub-family B member 6, mitochondrial;Isoform 2 of ATP-binding cassette sub-family B member 6, mitochondrial		Q9NP58-1;Q9NP58;Q9NP58-4	2	1	1	1	1	1	1	1.4	1.4	1.4	93.884	842	12												1	1	8.6555e-05	2.1611	1.7897		1	3.2546
64	234							IPI00647082	IPI00647082	1	1	1	TBC1 domain family, member 13;cDNA FLJ14551 fis, clone NT2RM2001753, highly similar to TBC1 domain family member 13;cDNA FLJ41834 fis, clone NT2RI3000622, highly similar to TBC1 domain family member 13;TBC1 domain family, member 13, isoform CRA_c;cDNA FLJ54808, highly similar to TBC1 domain family member 13;TBC1 domain family, member 13 variant;cDNA FLJ76589, highly similar to TBC1 domain family …	TBC1D13;hCG_1788208;RP11-545E17.5-002	TBC1 domain family, member 13		A7E2E7;B3KNG3;B3KW04;B4DHM6;Q59F95;Q5T270	1	1	1	1	1	1	1	1.8	1.8	1.8	46.553	400	8								1					1	0.034398	2.0611	1.3128		1	1.3633
33	63;305	17			12			IPI00032313	IPI00032313	2	2	2	Calvasculin;Metastasin;Placental calcium-binding protein;Protein Mts1;Protein S100-A4;S100 calcium-binding protein A4	CAPL;MTS1;S100A4	Protein S100-A4		P26447;A8K7R8	1	2	2	2	2	2	2	18.8	18.8	18.8	11.728	101	1	2												2	0.025366	2.0465	1.1476	44.2	2	1.185
6	142;212;285;286;522;716;1066;1251;1345	2;3;4			190;305;325			IPI00894498;IPI00021440;CON__P60712;CON_00698900;IPI00021439;IPI00894365;IPI00794523;IPI00008603;IPI00023006;IPI00021428;IPI00025416;IPI00878173;IPI00514530;IPI00739539;IPI00414057;IPI00003269;IPI00790339;IPI00796881;IPI00645534;IPI00807522;IPI00555733;IPI00879289;IPI00556391;IPI00893981;IPI00894523;IPI00893604;IPI00893501	IPI00894498;IPI00021440;CON__P60712;CON_00698900;IPI00021439;IPI00894365;IPI00794523;IPI00008603;IPI00023006;IPI00021428;IPI00025416;IPI00878173	9;9;9;9;9;9;7;5;5;5;5;5;4;3;3;2;2;2;1;1;1;1;1;1;1;1;1	9;9;9;9;9;9;7;5;5;5;5;5;4;3;3;2;2;2;1;1;1;1;1;1;1;1;1	6;6;6;6;6;6;5;3;3;3;3;3;2;0;2;1;1;1;0;1;1;1;1;0;0;0;0	Beta-actin;Beta actin variant;Actin, cytoplasmic 2;Actin, cytoplasmic 2, N-terminally processed;Gamma-actin;cDNA FLJ55253, highly similar to Actin, cytoplasmic 1;cDNA FLJ57283, highly similar to Actin, cytoplasmic 2;Actin-like protein;ACTG1 protein;Putative uncharacterized protein;Actin, cytoplasmic 1;Actin, cytoplasmic 1, N-terminally processed;HCG15971, isoform CRA_a;PS1TP5-binding protein 1;AC…	ACTB;ACTG;ACTG1;ACT;hCG_15971;PS1TP5BP1;ACTA2;ACTSA;ACTVS;GIG46;ACTC;ACTC1;ACTA;ACTA1;ACTA3;ACTG2;ACTL3;ACTSG;RP5-1068B5.2-002	Beta actin variant (Fragment);Actin, cytoplasmic 2;>P60712 SWISS-PROT:P60712 (Bos taurus) Actin, cytoplasmic 1;>IPI:CON_00698900.1|SWISS-PROT:P60712 (Bos taurus) Actin, cytoplasmic 1;Actin, cytoplasmic 1;cDNA FLJ52842, highly similar to Actin, cytoplasmic		A1E282;Q53GK6;P63261;A8K7C2;B4DW52;B4E3A4;Q562L3;Q562L5;Q562L6;Q562L9;Q562M3;Q562M5;Q562N0;Q562N2;Q562N8;Q562P0;Q562R8;Q562U1;Q562U2;Q562V5;Q562X9;Q562Y6;Q562Y8;Q562Z4;Q562Z6;Q562Z7;Q6PJ43;Q8WVW5;P60712;P60709;Q1KLZ0;Q53G76;Q53G99;Q562S0;Q96HG5;Q9UE89;Q9UMN3;B4DVQ0;B4E335;A4UCT3;A5GZ75;B3KWQ3;Q96DE1;Q96FU6;P62736;A8K3K1;B2R8A4;B4DUI8;Q13707;P68032;B3KPP5;B4E315;P68133;Q5T8M9;P63267;B2R7E7;B3KW67;…	27	9	9	6	9	9	6	29.6	29.6	18.9	41.722	375	6.81					10	11	2	2	1	1	2	2	31	2.4574e-124	1.8868	1.3327	116.06	20	1.3678
44	426;899;900;1398;1399	28;29			130;133			IPI00788737;IPI00219018;IPI00795257;IPI00797221;IPI00795622;IPI00789134;IPI00794605;CON__P10096;CON_00713814;IPI00793922	IPI00788737;IPI00219018;IPI00795257;IPI00797221;IPI00795622;IPI00789134;IPI00794605	5;5;5;5;4;3;3;1;1;1	5;5;5;5;4;3;3;1;1;1	5;5;5;5;4;3;3;1;1;1	Glyceraldehyde-3-phosphate dehydrogenase;Glyceraldehyde 3-phosphate dehydrogenase	CDABP0047;GAPD;GAPDH;OK/SW-cl.12	39 kDa protein;Glyceraldehyde-3-phosphate dehydrogenase;32 kDa protein;Glyceraldehyde-3-phosphate dehydrogenase;cDNA FLJ58855, highly similar to Glyceraldehyde-3-phosphate dehydrogenase;Glyceraldehyde 3-phosphate dehydrogenase;18 kDa protein		P04406;Q2TSD0;Q53X65;Q0QET7;B4DRV9;A4UCT1;Q16768;Q5ZEY3	10	5	5	5	5	5	5	16.6	16.6	16.6	38.791	362	5.38		1		1	5							1	8	3.965e-48	1.8866	1.2833	37.61	7	2.8826
43	115;116;658							IPI00218319;IPI00382894;IPI00479185;IPI00218320;IPI00477649;IPI00642042;IPI00513698;IPI00183968;IPI00013991;IPI00220709;IPI00014581;IPI00216135;IPI00216975;IPI00296039;IPI00455050;CON__Q3SX28;CON_00703268;IPI00646748;IPI00000230;IPI00604537;IPI00010779;IPI00218820;IPI00384369;IPI00216134;IPI00018853;IPI00745267;IPI00442894;IPI00909308;IPI00910322	IPI00218319;IPI00382894;IPI00479185;IPI00218320;IPI00477649;IPI00642042	3;3;3;3;3;3;1;1;1;1;1;1;1;1;1;1;1;1;1;1;1;1;1;1;1;1;1;1;1	3;3;3;3;3;3;1;1;1;1;1;1;1;1;1;1;1;1;1;1;1;1;1;1;1;1;1;1;1	3;3;3;3;3;3;1;1;1;1;1;1;1;1;1;1;1;1;1;1;1;1;1;1;1;1;1;1;1	Gamma-tropomyosin;Tropomyosin alpha-3 chain;Tropomyosin-3;Tropomyosin-5;cDNA, FLJ96568, highly similar to Homo sapiens tropomyosin 3 (TPM3), mRNA;Tropomyosin 3;Tropomyosin 3, isoform CRA_b;TPMsk3;Tropomyosin 3, isoform CRA_a;Putative uncharacterized protein DKFZp686J1372	TPM3;hCG_1997142;RP11-205M9.1-006;RP11-205M9.1-009;RP11-205M9.1-010;DKFZp686J1372;RP11-205M9.1-003	Isoform 2 of Tropomyosin alpha-3 chain;Tropomyosin 3;tropomyosin 3 isoform 4;Isoform 3 of Tropomyosin alpha-3 chain;tropomyosin 3 isoform 5;Putative uncharacterized protein DKFZp686J1372		P06753-2;P06753;B2RDE1;Q2QD06;Q5VU58;Q8TCG3;Q5VU66;P06753-3;Q5VU72;Q5HYB6;Q5VU59	29	3	3	3	3	3	3	11.7	11.7	11.7	29.032	248	4				4									4	5.1321e-14	1.8509	0.92984	18.687	4	1.54
15	330;662;758;1060;1200	10			377			IPI00003921;IPI00553103;IPI00218697;IPI00218698;IPI00218699;IPI00218700;IPI00739613;IPI00791144;IPI00218701;IPI00877070	IPI00003921;IPI00553103;IPI00218697;IPI00218698;IPI00218699;IPI00218700;IPI00739613;IPI00791144;IPI00218701;IPI00877070	5;5;5;5;5;3;3;3;3;3	5;5;5;5;5;3;3;3;3;3	5;5;5;5;5;3;3;3;3;3	4.1R;Band 4.1;EPB4.1;Protein 4.1;EPB41 protein;Protein 4.1 variant	E41P;EPB41	Isoform 1 of Protein 4.1;Isoform 7 of Protein 4.1;Isoform 2 of Protein 4.1;Isoform 3 of Protein 4.1;Isoform 4 of Protein 4.1;Isoform 5 of Protein 4.1;EPB41 protein;EPB41 protein;Isoform 6 of Protein 4.1;Putative uncharacterized protein EPB41 (Fragment)		P11171-1;P11171;P11171-7;P11171-2;Q1WWM3;Q59F12;P11171-3;Q4VB86;P11171-4;B1ALH9;P11171-5;B1ALH8;Q29RX4;Q4VB87;P11171-6;A8MU61	10	5	5	5	5	5	5	6.7	6.7	6.7	97.016	864	7.89					2	2	6	2	3		1	2	18	1.2406e-30	1.8179	1.2524	20.206	14	1.6983
21	183;449;453;710;711;904;1070;1210;1291							IPI00012303;IPI00852676;IPI00852768;IPI00030385;IPI00853528;IPI00892906;IPI00894140;IPI00852838	IPI00012303;IPI00852676;IPI00852768;IPI00030385	9;6;6;6;4;4;4;2	9;6;6;6;4;4;4;2	9;6;6;6;4;4;4;2	56 kDa selenium-binding protein;Selenium-binding protein 1;cDNA FLJ52715, highly similar to Selenium-binding protein 1;cDNA FLJ61035, highly similar to Selenium-binding protein 1;Selenium binding protein 1;cDNA FLJ13813 fis, clone THYRO1000358, moderately similar to SELENIUM-BINDING LIVER PROTEIN;Selenium binding protein 1, isoform CRA_b	SBP;SELENBP1;RP11-126K1.7-006;RP11-126K1.7-019;hCG_18906	cDNA FLJ55757, highly similar to Selenium-binding protein 1;Selenium binding protein 1;Selenium binding protein 1;Selenium binding protein 1, isoform CRA_b		Q13228;B2RDR3;B4DKP6;B4DPI7;B4E1F3;Q49AQ8;A6PVW9;A6PVX1;Q9H8A8	8	9	9	9	9	9	9	15.4	15.4	15.4	56.805	514	6.52		1		1	7	11	6	1	1			3	31	8.1366e-39	1.8108	1.2937	71.902	12	2.3056
46	396;503;1072;1273;1475	32			244			IPI00220194;IPI00872375;IPI00909237;IPI00641837	IPI00220194;IPI00872375;IPI00909237;IPI00641837	5;5;5;3	5;5;5;3	5;5;5;3	Glucose transporter type 1, erythrocyte/brain;HepG2 glucose transporter;Solute carrier family 2, facilitated glucose transporter member 1;cDNA FLJ77473, highly similar to Homo sapiens solute carrier family 2 (facilitated glucose transporter), member 1 (SLC2A1), mRNA;cDNA FLJ16785 fis, clone NT2RI2015342, highly similar to Solute carrier family 2, facilitated glucose transporter member 1;cDNA FLJ6…	GLUT1;SLC2A1	Solute carrier family 2, facilitated glucose transporter member 1;Putative uncharacterized protein SLC2A1 (Fragment);cDNA FLJ55703, highly similar to Solute carrier family 2, facilitated glucose transporter member 1;27 kDa protein		P11166;A8K9S6;B2R620;B3KVN0;B4DDR6;Q0P512;Q59GX2;A8MWM7;B4DKW1	4	5	5	5	5	5	5	14.2	14.2	14.2	54.083	492	10.2							2	3	3	4	7	7	26	9.0599e-22	1.7987	1.3873	23.567	16	1.9385
56	922;1379;1432	0			33			IPI00410714;IPI00853068	IPI00410714;IPI00853068	3;2	3;2	2;1	Alpha-globin;Hemoglobin alpha chain;Hemoglobin subunit alpha;Hemoglobin alpha-2 globin mutant;HBA2;Truncated alpha 1 globin variant;Alpha-2 globin;Hemoglobin alpha 2;Hemoglobin alpha 1 globin chain;Alpha-1 thalassemia globin gene.;Alpha-globin gene (alpha-thalassemia allelic form);Hemoglobin alpha 1;Hemoglobin alpha-1 chain;Hemoglobin alpha-2;Alpha-1 globin;Alpha one globin	HBA1;HBA2	Hemoglobin subunit alpha;Alpha 2 globin variant (Fragment)		P69905;Q1HDT5;Q4ZGM8;Q7Z6G4;Q7Z7B4;Q86YQ5;Q96T46;Q9BX83;P78461;Q53F97;Q6J1Z9;Q86YL2;Q86YQ1;Q86YQ4;Q9NQT3	2	3	3	2	3	3	2	24.6	24.6	18.3	15.257	142	6.1	4	4		4	3	1	3	3	3	1	2	3	31	4.9773e-40	1.7984	1.3324	28.578	23	1.9128
50	995							IPI00291510;IPI00791628	IPI00291510;IPI00791628	1;1	1;1	1;1	IMPDH-II;Inosine-5'-monophosphate dehydrogenase 2;Inosine monophosphate dehydrogenase type II	IMPD2;IMPDH2	Inosine-5'-monophosphate dehydrogenase 2;Inosine monophosphate dehydrogenase type II		P12268;Q6RUP8;Q6RUP9	2	1	1	1	1	1	1	2.1	2.1	2.1	55.804	514	7							1						1	0.02729	1.6822	0.95148		1	1.3248
67	12;125;126;376;377;551;652;863;886;1041;1244;1338;1377;1427;1487;1538	47;48;49		1	84;318;577		903	IPI00791534;IPI00798038;IPI00478422;IPI00788779	IPI00791534	16;5;2;2	16;5;2;2	16;5;2;2	Anion exchange protein 1;Band 3 anion transport protein;Solute carrier family 4 member 1;Erythroid anion exchange protein	AE1;DI;EPB3;SLC4A1	Band 3 anion transport protein		P02730;Q1ZZ45;Q4KKW9;Q6LDU9	4	16	16	16	16	16	16	21	21	21	103.88	929	10.3					1	2	1	4	16	13	18	23	78	2.6373e-188	1.6197	1.3036	47.821	69	1.6457
55	79;497							IPI00448925;IPI00384938;IPI00423466;IPI00423463;IPI00761159;IPI00472610;IPI00785084;IPI00807531;IPI00784817;IPI00784842;IPI00423464;IPI00784822;IPI00876888;IPI00645363;IPI00815926;IPI00784810;IPI00829944;IPI00448938;IPI00914970;IPI00816314;IPI00816681;IPI00892671;IPI00382606;IPI00472345;IPI00418153;IPI00168728;IPI00829850;IPI00829716;IPI00827754;IPI00830033;IPI00829940;IPI00844239;IPI00442911;IPI…	IPI00448925;IPI00384938;IPI00423466;IPI00423463;IPI00761159;IPI00472610;IPI00785084;IPI00807531;IPI00784817;IPI00784842;IPI00423464;IPI00784822;IPI00876888;IPI00645363;IPI00815926;IPI00784810;IPI00829944;IPI00448938;IPI00914970;IPI00816314;IPI00816681;IPI00892671;IPI00382606;IPI00472345;IPI00418153;IPI00168728;IPI00829850;IPI00829716;IPI00827754;IPI00830033;IPI00829940;IPI00844239;IPI00442911;IPI…	2;2;2;2;2;2;2;2;2;2;2;2;2;2;2;2;2;2;2;2;2;2;1;1;1;1;1;1;1;1;1;1;1;1	2;2;2;2;2;2;2;2;2;2;2;2;2;2;2;2;2;2;2;2;2;2;1;1;1;1;1;1;1;1;1;1;1;1	2;2;2;2;2;2;2;2;2;2;2;2;2;2;2;2;2;2;2;2;2;2;1;1;1;1;1;1;1;1;1;1;1;1	Putative uncharacterized protein DKFZp686N02209;Putative uncharacterized protein DKFZp686H20196;Putative uncharacterized protein DKFZp686O01196;IGH@ protein;Ig gamma-1 chain C region;Anti-RhD monoclonal T125 gamma1 heavy chain;Putative uncharacterized protein DKFZp686G11190;Putative uncharacterized protein DKFZp686K03196;cDNA FLJ78387;Putative uncharacterized protein DKFZp686P15220;Putative uncha…	DKFZp686N02209;DKFZp686H20196;DKFZp686O01196;IGH@;IGHG1;DKFZp686G11190;DKFZp686K03196;DKFZp686P15220;DKFZp686I15196;DKFZp686I15212;FLJ00385;IGHG3;VHCH1;VH3	IGHG1 protein;Putative uncharacterized protein DKFZp686N02209;Putative uncharacterized protein DKFZp686H20196;Putative uncharacterized protein DKFZp686O01196;IGHM protein;IGHM protein;Immunoglobulin heavy variable 4-31;IGHG1 protein;Anti-RhD monoclonal T12		Q6PJ95;Q7Z351;Q6N097;Q6N094;Q6PJF1;Q6PI81;Q6GMX1;Q6GMX6;P01857;Q6GMW7;Q5EFE5;Q6MZQ6;Q6N095;Q6P055;A8K008;Q6N089;Q6PJA4;Q7Z5W1;Q569F4;Q7Z7P5;Q6IN78;Q6N096;Q6PYX1;Q96PQ8;Q8N4Y9;Q6N030;Q8NF17;A6NJI8;P01860;Q86TT2;A6NGU3;A4F255;Q6ZP87;Q9Y509	34	2	2	2	2	2	2	3.7	3.7	3.7	60.101	544	6.4						3	2						5	0.00032183	1.6187	1.173	53.884	5	1.9687
61	268;1047;1102							IPI00479708;IPI00477090;IPI00549291;IPI00896380;IPI00892870;IPI00896371	IPI00479708;IPI00477090;IPI00549291;IPI00896380;IPI00892870;IPI00896371	3;3;3;3;3;3	3;3;3;3;3;3	3;3;3;3;3;3	Full-length cDNA clone CS0DD006YL02 of Neuroblastoma of Homo sapiens (human);Ig mu chain C region	IGHM	IGHM protein;IGHM protein;IGHM protein;Isoform 2 of Ig mu chain C region;Protein;Isoform 1 of Ig mu chain C region		Q6GMX5;Q86TT1;Q8WUX4;Q96AA6;Q96BB9;Q96EY0;Q9BQB8;Q9BU10;Q5FWG0;Q8WUK1;Q6GMY2;P01871-2;P01871;P01871-1	6	3	3	3	3	3	3	5.1	5.1	5.1	68.61	625	8								3					3	1.093e-113	1.6133	1.2093	21.213	3	1.5542
41	108;198;199;214;242;303;359;364;390;391;539;547;765;822;843;849;895;896;1018;1300;1316;1360;1506	23;24;25;26;27			103;577;901;905;1946			IPI00914949;IPI00216704;IPI00783228;IPI00237806;IPI00384172	IPI00914949;IPI00216704;IPI00783228;IPI00237806	23;23;23;22;10	23;23;23;22;10	23;23;23;22;10	Spectrin, beta, erythrocytic (Includes spherocytosis, clinical type I) variant;Beta-I spectrin;Spectrin beta chain, erythrocyte;Spectrin, beta, erythrocytic;Beta-spectrin	SPTB;SPTB1;HSpTB1	Spectrin, beta, erythrocytic (Includes spherocytosis, clinical type I) variant (Fragment);Isoform 2 of Spectrin beta chain, erythrocyte;Isoform 1 of Spectrin beta chain, erythrocyte;Isoform 3 of Spectrin beta chain, erythrocyte		Q59FP5;P11277-2;P11277;B2RMN7;P11277-1;P11277-3;O14724;O14725;O14726;Q71VG0;Q71VG1;Q71VG2	5	23	23	23	23	23	23	11.3	11.3	11.3	268.24	2332	11.7											10	29	39	1.8296e-225	1.5371	1.1759	60.499	30	0.85453
26	250;883							IPI00019580	IPI00019580	2	2	2	Activation peptide;Angiostatin;Plasmin heavy chain A;Plasmin heavy chain A, short form;Plasmin light chain B;Plasminogen;cDNA, FLJ93426, highly similar to Homo sapiens plasminogen (PLG), mRNA;cDNA FLJ58778, highly similar to Plasminogen (EC 3.4.21.7);Putative uncharacterized protein DKFZp779M0222;PLG protein	PLG;DKFZp779M0222	Plasminogen		P00747;B2R7F8;B4DPH4;Q68DS2;Q9UMI2	1	2	2	2	2	2	2	2.5	2.5	2.5	90.568	810	9									3				3	0.0069637	1.5199	1.1675		1	1.031
20	117;176;500;1118;1135;1520							IPI00011285;IPI00910547	IPI00011285;IPI00910547	6;4	6;4	6;4	Calcium-activated neutral proteinase 1;Calpain mu-type;Calpain-1 catalytic subunit;Calpain-1 large subunit;Cell proliferation-inducing gene 30 protein;Micromolar-calpain;cDNA, FLJ96627, highly similar to Homo sapiens calpain 1, (mu/I) large subunit (CAPN1), mRNA;cDNA FLJ53224, highly similar to Calpain-1 catalytic subunit (EC 3.4.22.52)	CANPL1;CAPN1;PIG30	Calpain-1 catalytic subunit;cDNA FLJ53224, highly similar to Calpain-1 catalytic subunit		P07384;B2RDI5;Q2TTR0;Q6DHV4;B4DWH5	2	6	6	6	6	6	6	7.7	7.7	7.7	81.889	714	8.5								6	6				12	7.3297e-20	1.4833	1.1574	16.886	2	0.41973
57	1187							IPI00411730;IPI00478255;IPI00794591	IPI00411730;IPI00478255;IPI00794591	1;1;1	1;1;1	1;1;1	Serine/threonine-protein phosphatase 4 regulatory subunit 1;cDNA FLJ78690, highly similar to Homo sapiens protein phosphatase 4, regulatory subunit 1 (PPP4R1), mRNA;cDNA, FLJ96065, highly similar to Homo sapiens protein phosphatase 4, regulatory subunit 1 (PPP4R1), mRNA;cDNA FLJ53307, highly similar to Serine/threonine-protein phosphatase 4 regulatory subunit 1;cDNA FLJ54070, highly similar to Se…	MEG1;PP4R1;PPP4R1	Isoform 1 of Serine/threonine-protein phosphatase 4 regulatory subunit 1;Isoform 2 of Serine/threonine-protein phosphatase 4 regulatory subunit 1;19 kDa protein		Q8TF05-1;Q8TF05;A8K923;B2RCG9;Q8TF05-2;B4DEZ8;B4DID3	3	1	1	1	1	1	1	0.7	0.7	0.7	107	950	7							1						1	0.037346	1.385	0.78337		1	1.5907
2	392;1168;1181;1193;1198;1307							IPI00220327;CON__P04264;CON_00220327;CON__ENSEMBL:ENSBTAP00000038253;CON_00714876;CON__Q5XQN5;CON_00697851;CON__Q922U2;CON_00139301;CON__P50446;CON_00131368;CON__Q8BGZ7;CON_00221797	IPI00220327;CON__P04264;CON_00220327	6;6;6;2;2;1;1;1;1;1;1;1;1	6;6;6;2;2;1;1;1;1;1;1;1;1	5;5;5;1;1;1;1;1;1;1;1;1;1	67 kDa cytokeratin;Cytokeratin-1;Hair alpha protein;Keratin, type II cytoskeletal 1;Keratin-1;Type-II keratin Kb1	KRT1;KRTA	Keratin, type II cytoskeletal 1;>P04264 SWISS-PROT:P04264 Tax_Id=9606 Gene_Symbol=KRT1 Keratin, type II cytoskeletal 1;>IPI:CON_00220327.3|SWISS-PROT:P04264 Tax_Id=9606 Gene_Symbol=KRT1 Keratin, type II cytoskeletal 1		P04264;B2RA01	13	6	6	5	6	6	5	10.4	10.4	8.5	66.017	644	7.66	4	1	1		1	2	4	4	5	1	4	5	32	3.9203e-73	1.3686	1.0345	50.835	24	1.3186
40	226;247;280;307;309;316;397;428;446;495;650;666;752;761;784;826;831;832;884;908;909;1149;1257;1261;1293;1311;1339;1413;1443;1456	20;21;22			387;443;1239			IPI00748895;IPI00747536;IPI00216697;IPI00654646;IPI00748074;IPI00374973;IPI00744408;IPI00748439;IPI00744986;IPI00749301;IPI00297532;IPI00744895;IPI00745348;IPI00747552;IPI00744846;IPI00646300;IPI00748330;IPI00472779;IPI00909984;IPI00333558;IPI00074962;IPI00873426;IPI00007834;IPI00305279;IPI00895856;IPI00220735;IPI00871968;IPI00640458	IPI00748895;IPI00747536;IPI00216697;IPI00654646;IPI00748074;IPI00374973;IPI00744408;IPI00748439;IPI00744986;IPI00749301;IPI00297532;IPI00744895;IPI00745348;IPI00747552;IPI00744846;IPI00646300;IPI00748330	30;30;30;30;30;30;30;30;30;30;30;30;30;30;30;30;29;3;3;3;2;2;2;2;2;2;2;2	30;30;30;30;30;30;30;30;30;30;30;30;30;30;30;30;29;3;3;3;2;2;2;2;2;2;2;2	30;30;30;30;30;30;30;30;30;30;30;30;30;30;30;30;29;3;3;3;2;2;2;2;2;2;2;2	Ankyrin-1;Ankyrin-R;Erythrocyte ankyrin;cDNA FLJ44690 fis, clone BRACE3013418, highly similar to Homo sapiens ankyrin 1, erythrocytic (ANK1), transcript variant 2, mRNA;Ankyrin	ANK;ANK1;hANK1	Isoform Er13 of Ankyrin-1;Isoform Er11 of Ankyrin-1;Isoform Er1 of Ankyrin-1;Isoform Er5 of Ankyrin-1;Isoform Er15 of Ankyrin-1;Isoform Er3 of Ankyrin-1;Isoform Er7 of Ankyrin-1;Isoform Er14 of Ankyrin-1;Isoform Er9 of Ankyrin-1;Isoform Er12 of Ankyrin-1;I		P16157-14;P16157;P16157-12;P16157-1;P16157-3;P16157-16;P16157-5;P16157-8;P16157-15;P16157-10;P16157-13;P16157-4;P16157-7;P16157-6;P16157-9;P16157-11;B3KX39;Q9UMG4;P16157-2;P16157-21	28	30	30	30	30	30	30	18.8	18.8	18.8	217.48	1983	10.2		1					2	16	17	4	42	21	103	0	1.3571	1.0821	21.679	86	1.2322
53	942	42			113			IPI00304803	IPI00304803	1	1	1	GMP reductase 1;Guanosine 5'-monophosphate oxidoreductase 1	GMPR;GMPR1	GMP reductase 1		P36959	1	1	1	1	1	1	1	3.5	3.5	3.5	37.418	345	3			1										1	0.002324	1.3328	1.3556		1	3.1381
58	1358							IPI00807459;IPI00419424;IPI00550731;IPI00440577;IPI00889156;IPI00827488;IPI00430847;IPI00816118;IPI00478600;IPI00746963;IPI00784070;IPI00784865;IPI00472961;IPI00784773;IPI00909649;IPI00430820;IPI00784985;IPI00853045;IPI00845354;IPI00761125;IPI00430808;IPI00910446	IPI00807459;IPI00419424;IPI00550731;IPI00440577;IPI00889156;IPI00827488;IPI00430847;IPI00816118;IPI00478600;IPI00746963;IPI00784070;IPI00784865;IPI00472961;IPI00784773;IPI00909649;IPI00430820;IPI00784985;IPI00853045;IPI00845354;IPI00761125;IPI00430808;IPI00910446	1;1;1;1;1;1;1;1;1;1;1;1;1;1;1;1;1;1;1;1;1;1	1;1;1;1;1;1;1;1;1;1;1;1;1;1;1;1;1;1;1;1;1;1	1;1;1;1;1;1;1;1;1;1;1;1;1;1;1;1;1;1;1;1;1;1	Ig kappa chain V-II region RPMI 6410;Putative uncharacterized protein;J kappa 5;IGK@ protein;Ig kappa chain C region;Anti-RhD monoclonal T125 kappa light chain;Immunoblobulin light chain	IGK@;IGKC	IGKC protein;IGKV1-5 protein;Putative uncharacterized protein;IGKV2-24 protein;IGK@ protein;IGKC protein;IGKC protein;IGKC protein;IGKV1-5 protein;IGKC protein;IGKC protein;IGK@ protein;IGKC protein;Putative uncharacterized protein;IGKC protein;IGKV1-5 pro		A0A5E5;Q6PIH6;P06310;Q8TCD0;Q6P491;Q15537;Q6PIL8;Q6GMW1;Q6GMX8;Q6GMX9;Q6PIH4;Q6PIH7;Q6PIT5;Q6P5S8;Q502W4;Q7Z3Y4;P01834;Q6GMV9;Q6GMW0;Q6PJF2;Q5EFE6;Q569I9;Q7Z473;Q0KKI6;Q6P5R5	22	1	1	1	1	1	1	6.8	6.8	6.8	32.117	294	3			1										1	2.8101e-27	1.2902	1.3123		1	1.561
13	162;1222;1323;1324							IPI00003865;IPI00037070;IPI00007702;IPI00910870;IPI00844513;IPI00877807	IPI00003865;IPI00037070;IPI00007702;IPI00910870	4;4;3;3;1;1	2;2;1;1;1;1	2;2;1;1;1;1	Heat shock 70 kDa protein 8;Heat shock cognate 71 kDa protein;cDNA FLJ77848;cDNA FLJ38781 fis, clone LIVER2000216, highly similar to HEAT SHOCK COGNATE 71 kDa PROTEIN;cDNA FLJ55485, highly similar to Heat shock cognate 71 kDa protein;Heat shock 70kDa protein 8 isoform 1 variant;Putative uncharacterized protein;HSPA8 protein;cDNA FLJ20564 fis, clone KAT12033;Uncharacterized bone marrow protein BM0…	HSC70;HSP73;HSPA10;HSPA8;HSPA2	Isoform 1 of Heat shock cognate 71 kDa protein;Isoform 2 of Heat shock cognate 71 kDa protein;Heat shock-related 70 kDa protein 2;cDNA FLJ59163, highly similar to Heat shock cognate 71 kDa protein		P11142-1;P11142;A8K7Q2;B3KTV0;B4E1Q1;Q53GZ6;Q96BE0;Q96H53;Q96IS6;Q9NWW3;Q9NZ87;P11142-2;Q53HF2;P54652;B4DTX2	6	4	2	2	4	2	2	7.4	4.3	4.3	70.897	646	8								7					7	2.1475e-42	1.28	0.85984		1	1.1734
11	430;756;766;887;1348	6;7;8;9			44;92;198;204			IPI00002406;IPI00554618	IPI00002406;IPI00554618	5;5	5;5	5;5	Auberger B antigen;Basal cell adhesion molecule;B-CAM cell surface glycoprotein;F8/G253 antigen;Lutheran antigen;Lutheran blood group glycoprotein;Lutheran glycoprotein	BCAM;LU;MSK19	Lutheran blood group glycoprotein;basal cell adhesion molecule isoform 2 precursor		P50895;A8MYF9;A9LST5;A9YWT4;A9YWT5;A9YWT6;A9YWT7	2	5	5	5	5	5	5	11.5	11.5	11.5	67.404	628	8.69								8	3	1		1	13	6.6896e-28	1.1329	0.79112	6.8926	3	2.7834
48	7;18;71;149;201;202;209;215;243;290;339;342;363;388;389;487;494;498;526;528;543;549;574;720;747;795;830;872;944;1090;1093;1114;1129;1194;1212;1249;1280;1364;1404;1419;1420;1441;1445;1468;1536	35;36;37;38;39;40;41			647;859;955;983;1041;1433;2309			IPI00220741;IPI00641363	IPI00220741;IPI00641363	45;45	45;45	45;45	Erythroid alpha-spectrin;Spectrin alpha chain, erythrocyte	SPTA;SPTA1	spectrin, alpha, erythrocytic 1;Spectrin, alpha, erythrocytic 1		P02549;Q5VYL1;O60686;Q5VYL2	2	45	45	45	45	45	45	21.5	21.5	21.5	280.01	2419	11.9											8	66	74	0	1.0956	0.86525	26.197	60	0.85421
32	24;411;1015;1312;1313;1341;1342;1431;1485							IPI00028120;IPI00827872;IPI00619961	IPI00028120;IPI00827872;IPI00619961	9;9;9	9;9;9	9;9;9	Erythrocyte membrane protein band 4.2;EPB42 protein	E42P;EPB42	Isoform Long of Erythrocyte membrane protein band 4.2;Isoform Short of Erythrocyte membrane protein band 4.2;EPB42 protein		P16452-2;P16452;P16452-1;Q4VB96;Q4VB97;Q4KKX0	3	9	9	9	9	9	9	12.5	12.5	12.5	79.926	721	9.72								9	1		2	6	18	1.508e-82	1.0556	0.71937	30.571	17	1.6149
18	118							IPI00872817;IPI00007067;IPI00874202;IPI00479010	IPI00872817;IPI00007067;IPI00874202;IPI00479010	1;1;1;1	1;1;1;1	1;1;1;1	Putative uncharacterized protein GLIPR2;Glioma pathogenesis-related protein 2;Golgi-associated plant pathogenesis-related protein 1;GLI pathogenesis-related 2	GLIPR2;C9orf19;GAPR1;RP11-421H8.5-004	Putative uncharacterized protein GLIPR2;Golgi-associated plant pathogenesis-related protein 1;Putative uncharacterized protein GLIPR2 (Fragment);Putative uncharacterized protein GLIPR2		A8MWQ4;Q9H4G4;A8MZ81;A6NKU3;Q5VZR0	4	1	1	1	1	1	1	8.4	8.4	8.4	17.287	154	2		1											1	2.0621e-12	0.82842	0.70913		1	0.8991
27	10;647							IPI00220158;IPI00019901;IPI00376220;IPI00253279;IPI00794741	IPI00220158;IPI00019901;IPI00376220;IPI00253279;IPI00794741	2;2;2;2;1	2;2;2;2;1	2;2;2;2;1	Alpha-adducin;Erythrocyte adducin subunit alpha;Adducin 1 (Alpha);Adducin 1 (Alpha), isoform CRA_e;cDNA FLJ61270, highly similar to Alpha-adducin;cDNA FLJ57858, highly similar to Homo sapiens adducin 1 (alpha) (ADD1), transcript variant 4, mRNA;ADD1 protein;OTTHUMP00000041238	ADD1;ADDA;hCG_20629;RP11-520M5.1-003;RP11-520M5.1-001;LA04NC01-25A3.2-001	Isoform 3 of Alpha-adducin;Isoform 1 of Alpha-adducin;adducin 1 (alpha) isoform d;Adducin 1;OTTHUMP00000041238		P35611-3;P35611;P35611-1;A2A3P0;A2A3N8;B4DI79;B4DPW4;P35611-2;Q16155;Q86XM2;Q96D30;Q4TT76	5	2	2	2	2	2	2	3.5	3.5	3.5	84.302	768	6.25						3	1						4	2.1379e-07	0.69651	0.50474	3.6541	2	1.2824
47	554;701;774;837;1103	33;34			198;301			IPI00220459	IPI00220459	5	5	5	Kell blood group glycoprotein;Kell blood group protein;Truncated Kell blood group protein;Kell blood group antigen;Kell blood group, metallo-endopeptidase;Kell protein;Truncated kell blood group antigen Cellano;Kell blood group antigen Cellano;Kell blood group antigen, K null;Kell blood group antigen, weak k	KEL	Kell blood group glycoprotein		P23276;A3F6J8;A3F6K0;A8YPS5;B2RBV4;B5U6Z5;Q06AK5;Q09GN6;Q0KH83;Q0KH84;Q0KH85;Q0KH86;Q0KH87;Q0KH88;Q0KH89;Q0KH90;Q0KH91;Q0KH92;Q0KH93;Q0KH95;Q0KH97;Q2A680;Q2A681;Q2A682	1	5	5	5	5	5	5	7.8	7.8	7.8	82.823	732	9.2									8	2			10	6.4474e-16	0.68315	0.52478		1	2.57
19	1065							IPI00008433;PF07_0088	IPI00008433;PF07_0088	1;1	1;1	1;1	40S ribosomal protein S5;40S ribosomal protein S5, N-terminally processed;Ribosomal protein S5 variant	RPS5	40S ribosomal protein S5;>IPI:PF07_0088|organism=Plasmodium_falciparum_3D7|product=40S ribosomal protein S5, putative|location=Pf3D7_07:986835-987540(-)|length=195	40S ribosomal protein S5, putative|location=Pf3D7_07:986835-987540(-)|length=195	P46782;B2R4T2;Q53G25	2	1	1	1	1	1	1	4.4	4.4	4.4	22.876	204	2.5		1	1										2	0.0043756	0.39692	0.33976		1	1.5588
17	833							IPI00877662;IPI00394882;IPI00383449;IPI00909683;IPI00024282;IPI00028481;IPI00005719;IPI00873902;IPI00016373;IPI00008964;IPI00374519;IPI00896425;IPI00016513;IPI00871366;IPI00022134;IPI00556414;IPI00334174;IPI00185217;IPI00735546;IPI00743949;IPI00790414;IPI00903040;IPI00789827	IPI00877662;IPI00394882;IPI00383449;IPI00909683;IPI00024282;IPI00028481;IPI00005719;IPI00873902;IPI00016373;IPI00008964;IPI00374519;IPI00896425;IPI00016513;IPI00871366;IPI00022134;IPI00556414;IPI00334174;IPI00185217;IPI00735546;IPI00743949;IPI00790414;IPI00903040;IPI00789827	1;1;1;1;1;1;1;1;1;1;1;1;1;1;1;1;1;1;1;1;1;1;1	1;1;1;1;1;1;1;1;1;1;1;1;1;1;1;1;1;1;1;1;1;1;1	1;1;1;1;1;1;1;1;1;1;1;1;1;1;1;1;1;1;1;1;1;1;1	Ras-related protein Rab-15;Putative uncharacterized protein DKFZp686J06205;cDNA FLJ53028, highly similar to Ras-related protein Rab-8A;Ras-related protein Rab-8B;cDNA FLJ52970, highly similar to Ras-related protein Rab-8B;Oncogene c-mel;Ras-related protein Rab-8A;Ras-related protein Rab-1A;YPT1-related protein;cDNA, FLJ96558, Homo sapiens RAB1A, member RAS oncogene family (RAB1A), mRNA;RAB1A prot…	RAB15;DKFZp686J06205;RAB8B;MEL;RAB8;RAB8A;RAB1;RAB1A;hCG_22592;GIG4;RAB13;RAB1B;RAB1C;RAB10;rab1b	similar to RAB13 protein;Isoform 1 of Ras-related protein Rab-15;Isoform 2 of Ras-related protein Rab-15;cDNA FLJ53028, highly similar to Ras-related protein Rab-8A;Ras-related protein Rab-8B;Ras-related protein Rab-8A;Isoform 1 of Ras-related protein Rab-		P59190-1;P59190;P59190-2;Q6MZX6;B4DEK7;Q92930;B4DMS1;Q5JPC4;P61006;P62820-1;P62820;Q5U0I6;P51153;A8K6B5;Q504R6;Q9H0U4;A8K7S1;Q92928;Q6FIG4;P61026;Q53SX4;Q53T70;Q9UL28;Q92927;Q9H1C9;Q59EP4;P62820-2;Q96RD8;P62820-3;Q6FIE7;B3KTE3	23	1	1	1	1	1	1	3.4	3.4	3.4	36.107	327	2.25		3	1										4	0.016864	0.015586	0.014028	281	2	0.10364
12	195							IPI00002657;IPI00030532;IPI00219842;IPI00645310;IPI00384746;IPI00219004;IPI00295469;IPI00059186;IPI00332395;IPI00797947;IPI00334276;IPI00024403;IPI00793395;IPI00445372;IPI00797798	IPI00002657;IPI00030532;IPI00219842;IPI00645310;IPI00384746;IPI00219004;IPI00295469;IPI00059186;IPI00332395;IPI00797947;IPI00334276;IPI00024403;IPI00793395;IPI00445372;IPI00797798	1;1;1;1;1;1;1;1;1;1;1;1;1;1;1	1;1;1;1;1;1;1;1;1;1;1;1;1;1;1	1;1;1;1;1;1;1;1;1;1;1;1;1;1;1	Copine VII;Copine-7;Copine V;Copine-5;Putative uncharacterized protein DKFZp666C234;Copine V, isoform CRA_d;CPNE5 protein;Copine IV;Copine-4;Copine-8;Copine II;Copine-2;cDNA FLJ77640, highly similar to Homo sapiens copine II (CPNE2), mRNA;cDNA, FLJ96442, highly similar to Homo sapiens copine II (CPNE2), mRNA;Putative uncharacterized protein;Copine VIII;Copine VI;Copine-6;Neuronal-copine;cDNA FLJ4…	CPNE7;CPNE5;KIAA1599;DKFZp666C234;hCG_15370;CPNE4;CPNE2;CPNE8;CPNE6;hCG_40173;CPNE9;hCG_2039467;CPN3;CPNE3;KIAA0636	Isoform 1 of Copine-7;Copine-5;Isoform 2 of Copine-4;Copine II;Copine-8;Isoform 2 of Copine-7;Copine-6;Isoform 1 of Copine-4;copine-like protein;Putative uncharacterized protein CPNE9;cDNA FLJ25727 fis, clone TST05479;Copine-3;cDNA FLJ37679 fis, clone BRHI		Q9UBL6-1;Q9UBL6;Q9HCH3;Q658T3;Q7Z6C8;Q96A23-2;Q96A23;Q96FN4;A8K8A4;B2RD40;Q719H8;Q86YQ8;Q9UBL6-2;O95741;B2RAG6;B3KWK1;Q96A23-1;A1L430;A8MSP8;Q8N7E6;O75131;A8KA47;Q05DL8;Q86VY2;Q4G168	15	1	1	1	1	1	1	1.4	1.4	1.4	70.293	633	7							1						1	0.032017				0
16	145							IPI00005163	IPI00005163	1	1	1	ADP-ribosylation factor-like protein 15;ADP-ribosylation factor-related protein 2;Putative uncharacterized protein ARL15;cDNA FLJ77904, highly similar to Homo sapiens ADP-ribosylation factor-like 15, mRNA	ARFRP2;ARL15	ADP-ribosylation factor-like protein 15		Q9NXU5;A6NN57;A8K4C1	1	1	1	1	1	1	1	5.9	5.9	5.9	22.876	204	3			1										1	0.0012129				0
23	1179							IPI00016776;IPI00794048	IPI00016776;IPI00794048	1;1	1;1	1;1	Ca(2+)-dependent phospholipid scramblase 4;Cell growth-inhibiting gene 43 protein;Phospholipid scramblase 4;TRA1;cDNA FLJ77736, highly similar to Homo sapiens phospholipid scramblase 4 (PLSCR4), mRNA;cDNA, FLJ93238, highly similar to Homo sapiens phospholipid scramblase 4 (PLSCR4), mRNA;cDNA FLJ46585 fis, clone THYMU3043779, highly similar to Phospholipid scramblase 4;Phospholipid scramblase 4, i…	GIG43;PLSCR4;hCG_16799	Phospholipid scramblase 4;phospholipid scramblase 4 isoform b		Q9NRQ2;A8K9V0;B2R720;Q6ZR73	2	1	1	1	1	1	1	4	4	4	37.005	329	4				1									1	3.8974e-13				0
34	1221		0			283		IPI00058192	IPI00058192	1	1	1	GDP-fucose protein O-fucosyltransferase 1;Peptide-O-fucosyltransferase 1;cDNA FLJ50232, highly similar to GDP-fucose protein O-fucosyltransferase 1 (EC 2.4.1.221);cDNA FLJ50933, highly similar to GDP-fucose protein O-fucosyltransferase 1 (EC 2.4.1.221)	FUT12;KIAA0180;POFUT1	Isoform 1 of GDP-fucose protein O-fucosyltransferase 1		Q9H488-1;Q9H488;A8K4R8;B4DUV4;B4DZS3	1	1	1	1	1	1	1	4.1	4.1	4.1	43.955	388	6						1							1	0.12067				0
14	1106							IPI00152505;IPI00607720;IPI00003909;IPI00872343;IPI00816836	IPI00152505;IPI00607720;IPI00003909;IPI00872343;IPI00816836	1;1;1;1;1	1;1;1;1;1	1;1;1;1;1	Glucose transporter type 14;Solute carrier family 2, facilitated glucose transporter member 14;Glucose transporter type 3, brain;Solute carrier family 2, facilitated glucose transporter member 3;Solute carrier family 2 (Facilitated glucose transporter), member 3 variant	GLUT14;GLUT3;SLC2A14;SLC2A3	Isoform 1 of Solute carrier family 2, facilitated glucose transporter member 14;Isoform 2 of Solute carrier family 2, facilitated glucose transporter member 14;Solute carrier family 2, facilitated glucose transporter member 3;54 kDa protein;Solute carrier		Q8TDB8-1;Q8TDB8;B3KWW7;Q8TDB8-2;B3KVB5;P11169;B2R606;Q59F54	5	1	1	1	1	1	1	1.7	1.7	1.7	56.319	520	12												1	1	0.0061698				0
7	2							IPI00292530;CON__Q0VCM5;CON_00686012	IPI00292530;CON__Q0VCM5;CON_00686012	1;1;1	1;1;1	1;1;1	Inter-alpha-trypsin inhibitor complex component III;Inter-alpha-trypsin inhibitor heavy chain H1;Serum-derived hyaluronan-associated protein	IGHEP1;ITIH1	Inter-alpha-trypsin inhibitor heavy chain H1;>Q0VCM5 TREMBL:Q0VCM5 (Bos taurus) Similar to Inter-alpha-trypsin inhibitor heavy chain H1;>IPI:CON_00686012.3|TREMBL:Q0VCM5 (Bos taurus) Similar to Inter-alpha-trypsin inhibitor heavy chain H1		P19827;A8K9N5;B2RAH9;Q0VCM5	3	1	1	1	1	1	1	1.3	1.3	1.3	101.39	911	8								2					2	0.034764				0
52	1217							IPI00298214;IPI00607625	IPI00298214;IPI00607625	1;1	1;1	1;1	ATP-binding cassette sub-family G member 2;Breast cancer resistance protein;CDw338;Mitoxantrone resistance-associated protein;Placenta-specific ATP-binding cassette transporter;Putative uncharacterized protein ABCG2	ABCG2;ABCP;BCRP;BCRP1;MXR	Isoform 1 of ATP-binding cassette sub-family G member 2;Isoform 2 of ATP-binding cassette sub-family G member 2		Q9UNQ0-1;Q9UNQ0;A8K1T5;Q4W5I3;Q8WZ76;Q9UNQ0-2	2	1	1	1	1	1	1	1.5	1.5	1.5	72.313	655	12												2	2	0.0015065				0
62	142;1066;1251;1344							IPI00479743;IPI00555900;IPI00740545;IPI00738655;IPI00885048;IPI00876919;IPI00879150;IPI00879770;IPI00719313;IPI00890823	IPI00479743;IPI00555900;IPI00740545;IPI00738655	4;4;3;2;1;1;1;1;1;1	1;1;1;1;1;1;1;1;1;1	1;1;1;1;1;1;1;1;1;1	ANKRD26-like family C member 1A;POTE ankyrin domain family member E;Prostate, ovary, testis-expressed protein on chromosome 2;Kappa-actin;POTE ankyrin domain family member K;Putative beta-actin-like protein 3;Actin-like protein	A26C1A;POTE2;POTEE;ACTBL3;FKSG30;POTEKP;ACT	Isoform 1 of ANKRD26-like family C member 1A;Kappa-actin;similar to protein expressed in prostate, ovary, testis, and placenta 2 isoform 2;similar to protein expressed in prostate, ovary, testis, and placenta 2		Q6S8J3-1;Q6S8J3;Q9BYX7;Q562N5;Q562Q0;Q562Q1;Q562Q2;Q562Q3;Q562Q4;Q562Q6;Q562Q8;Q562Q9;Q562R0;Q562R6;Q562T3;Q562T4;Q562X0;Q562X4;Q562X6;Q562Y4	10	4	1	1	4	1	1	5.4	1.7	1.7	121.36	1075	5					2								2	1.8779e-89				0
51	1206							IPI00556409;IPI00797253;IPI00292290;IPI00796556;IPI00884361	IPI00556409;IPI00797253;IPI00292290;IPI00796556;IPI00884361	1;1;1;1;1	1;1;1;1;1	1;1;1;1;1	Dematin variant;Dematin;Erythrocyte membrane protein band 4.9;cDNA FLJ59528, highly similar to Dematin;cDNA FLJ34262 fis, clone FEBRA2001814, highly similar to DEMATIN	DMT;EPB49	Dematin variant;46 kDa protein;Isoform Long of Dematin;Isoform Short of Dematin;erythrocyte membrane protein band 4.9 isoform 3		Q59EU3;Q08495-1;Q08495;A8K0T5;B4DI75;Q08495-2;B3KP70;B3KRH3	5	1	1	1	1	1	1	2.2	2.2	2.2	59.748	541	6						2							2	0.0010912				0
63	27			0			201	IPI00646638	IPI00646638	1	1	1			23 kDa protein			1	1	1	1	1	1	1	3.9	3.9	3.9	23.092	203	3			1										1	0.062192				0
24	441							IPI00743623;IPI00844054;IPI00640817;IPI00018342;IPI00515036	IPI00743623;IPI00844054;IPI00640817;IPI00018342;IPI00515036	1;1;1;1;1	1;1;1;1;1	1;1;1;1;1	Adenylate kinase isoenzyme 5;ATP-AMP transphosphorylase 5;Adenylate kinase 1 variant;Adenylate kinase 1;Adenylate kinase isoenzyme 1;ATP-AMP transphosphorylase 1;Myokinase;Adenylate kinase 1, isoform CRA_b;AK1 protein;cDNA, FLJ94359, Homo sapiens adenylate kinase 1 (AK1), mRNA	AK5;AK1;RP11-203J24.1-009;hCG_2039407;RP11-203J24.1-008;RP11-203J24.1-011	Putative uncharacterized protein;Adenylate kinase 5;Adenylate kinase 1;Adenylate kinase isoenzyme 1;Adenylate kinase 1		Q5U622;Q7Z4T5;Q86YS0;Q9Y6K8;Q6FH66;Q8N464;Q53EY8;Q5T9B7;P00568;Q6FGX9;Q5T9B8	5	1	1	1	1	1	1	1.6	1.6	1.6	63.445	563	4				1									1	0.0037198				0
69	184							IPI00896449	IPI00896449	1	1	1	Uncharacterized protein LOC388588		Hypothetical LOC388588		B2RUZ4	1	1	1	1	1	1	1	20.5	20.5	20.5	8.749	78	2		1											1	1.2914e-06				0
28	1535							IPI00908899;IPI00024689;IPI00152455	IPI00908899;IPI00024689;IPI00152455	1;1;1	1;1;1	1;1;1	cDNA FLJ51453, highly similar to Aquaporin-1;Aquaporin-1;Aquaporin-CHIP;Urine water channel;Water channel protein for red blood cells and kidney proximal tubule;cDNA, FLJ93046, highly similar to Homo sapiens aquaporin 1 (channel-forming integral protein, 28kDa) (AQP1), mRNA;cDNA FLJ51915, highly similar to Aquaporin-1;cDNA FLJ50708, highly similar to Aquaporin-1;Aquaporin 1;Aquaporin 1 splice var…	AQP1;CHIP28	cDNA FLJ51453, highly similar to Aquaporin-1;Aquaporin-1;Truncated aqp1 protein		B4E220;P29972;B2R6P2;B4DNW4;B4DW35;B4F4P6;B5BU39;Q6JSD7;Q8TCV1	3	1	1	1	1	1	1	4.6	4.6	4.6	35.574	329	3			1										1	1.2644e-08				0
[truncated: 30 more columns]

## Sheet: Pf Raw + or - 2-BMP
id	Peptide IDs	Oxidation (M) Site IDs	Carbamidomethyl (C) Site IDs	Nethylmaleimide (C) Site IDs	Oxidation (M) Site Positions	Carbamidomethyl (C) Site Positions	Nethylmaleimide (C) Site Positions	Protein IDs	Majority Protein IDs	Peptide Counts (all)	Peptide Counts (razor+unique)	Peptide Counts (unique)	Protein Names	Gene Names	Protein Descriptions	Protein name	Uniprot	Proteins	Peptides	Razor Peptides	Unique Peptides	Peptides 2BP	Razor Peptides 2BP	Unique Peptides 2BP	Sequence Coverage [%]	Unique + Razor Sequence Coverage [%]	Unique Sequence Coverage [%]	Mol. Weight [kDa]	Sequence Length	Slice Average	Slice 1	Slice 2	Slice 3	Slice 4	Slice 5	Slice 6	Slice 7	Slice 8	Slice 9	Slice 10	Slice 11	Slice 12	Experiment 2BP	PEP	Ratio M/L	Ratio M/L Normalized	Ratio M/L Variability [%]	Ratio M/L Count	Ratio H/L
432	669;779;1215							PFL2225w	PFL2225w	3	3	3			>IPI:PFL2225w|organism=Plasmodium_falciparum_3D7|product=myosin A tail domain interacting protein|location=Pf3D7_12:1931957-1932571(+)|length=204	myosin A tail domain interacting protein|location=Pf3D7_12:1931957-1932571(+)|length=204		1	3	3	3	3	3	3	13.2	13.2	13.2	23.492	204	3.8			1	4									5	4.6978e-13	20.525	13.598	35.678	2	0.83601
124	385;386;1075;1076;1166;1167	81			260			PF10_0039	PF10_0039	6	6	6			>IPI:PF10_0039|organism=Plasmodium_falciparum_3D7|product=membrane skeletal protein IMC1-related|location=Pf3D7_10:164946-165791(+)|length=281	membrane skeletal protein IMC1-related|location=Pf3D7_10:164946-165791(+)|length=281		1	6	6	6	6	6	6	11.7	11.7	11.7	32.653	281	5.94				6	11	4	3	5	1		1		31	8.7784e-68	9.3056	6.0739	80.818	12	0.54069
411	187;188;189;871;1137							PFL1090w	PFL1090w	5	5	5			>IPI:PFL1090w|organism=Plasmodium_falciparum_3D7|product=glideosome-associated protein 45|location=Pf3D7_12:918714-919328(+)|length=204	glideosome-associated protein 45|location=Pf3D7_12:918714-919328(+)|length=204		1	5	5	5	5	5	5	19.6	19.6	19.6	23.632	204	5.18				2	7	1		1					11	1.3807e-38	4.9025	3.2222	145.5	3	0.79477
205	124;264;667	120			119			PF13_0224	PF13_0224	3	3	3			>IPI:PF13_0224|organism=Plasmodium_falciparum_3D7|product=60S ribosomal protein L18, putative|location=Pf3D7_13:1633891-1634561(-)|length=184	60S ribosomal protein L18, putative|location=Pf3D7_13:1633891-1634561(-)|length=184		1	3	3	3	3	3	3	17.4	17.4	17.4	21.746	184	2.57		3	4										7	4.0058e-17	1.3534	1.4003	5.4169	2	0.2113
347	224;283;322;334;345;413;563;690;692;1092;1418;1531	193;194		15	139;157		164	PFE1285w	PFE1285w	12	12	12			>IPI:PFE1285w|organism=Plasmodium_falciparum_3D7|product=membrane skeletal protein IMC1-related|location=Pf3D7_05:1071243-1072145(+)|length=300	membrane skeletal protein IMC1-related|location=Pf3D7_05:1071243-1072145(+)|length=300		1	12	12	12	12	12	12	42.3	42.3	42.3	34.34	300	6.46	2	4	1	7	13	14	7	9	6	3	2	4	72	1.9415e-66	8.452	5.726	91.195	30	0.79198
112	536;803							PF08_0035	PF08_0035	2	2	2			>IPI:PF08_0035|organism=Plasmodium_falciparum_3D7|product=conserved Plasmodium protein, unknown function|location=Pf3D7_08:1008849-1012379(-)|length=1176	conserved Plasmodium protein, unknown function|location=Pf3D7_08:1008849-1012379(-)|length=1176		1	2	2	2	2	2	2	1.4	1.4	1.4	138.24	1176	6.25			1				2	1					4	0.0053123	3.6169	3.6788		1	0.5769
191	750;1340;1359;1472	112;113			27;362			PF13_0065;IPI00007682	PF13_0065	4;1	4;1	4;1			>IPI:PF13_0065|organism=Plasmodium_falciparum_3D7|product=vacuolar ATP synthase, catalytic subunit a|location=Pf3D7_13:508102-509937(+)|length=611	vacuolar ATP synthase, catalytic subunit a|location=Pf3D7_13:508102-509937(+)|length=611		2	4	4	4	4	4	4	9	9	9	68.576	611	7.58				1			4	5	1	1			12	8.9711e-44	1.5563	1.0454	89.285	3	0.54623
288	379;856							PFA0520c	PFA0520c	2	2	2			>IPI:PFA0520c|organism=Plasmodium_falciparum_3D7|product=chromatin assembly factor 1 protein WD40 domain, putative|location=Pf3D7_01:414914-416254(-)|length=446	chromatin assembly factor 1 protein WD40 domain, putative|location=Pf3D7_01:414914-416254(-)|length=446		1	2	2	2	2	2	2	6.1	6.1	6.1	50.732	446	6.67						1	2						3	1.7743e-23	1.9272	1.5058		1	0.5106
435	1162							PFL2460w	PFL2460w	1	1	1			>IPI:PFL2460w|organism=Plasmodium_falciparum_3D7|product=coronin|location=Pf3D7_12:2092073-2094217(+)|length=602	coronin|location=Pf3D7_12:2092073-2094217(+)|length=602		1	1	1	1	1	1	1	1.8	1.8	1.8	69.014	602	6						1							1	0.00014296	2.438	1.7668		1	0.67474
153	217;668;1373							PF11_0061;IPI00453473	PF11_0061	3;1	3;1	3;1			>IPI:PF11_0061|organism=Plasmodium_falciparum_3D7|product=histone H4|location=Pf3D7_11:221819-222130(-)|length=103	histone H4|location=Pf3D7_11:221819-222130(-)|length=103		2	3	3	3	3	3	3	29.1	29.1	29.1	11.455	103	1	4												4	1.0485e-06	2.5846	1.4494	30.383	4	0.80417
85	1232							MAL7P1_119	MAL7P1_119	1	1	1			>IPI:MAL7P1_119|organism=Plasmodium_falciparum_3D7|product=conserved Plasmodium protein, unknown function|location=Pf3D7_07:1001739-1003988(+)|length=749	conserved Plasmodium protein, unknown function|location=Pf3D7_07:1001739-1003988(+)|length=749		1	1	1	1	1	1	1	1.5	1.5	1.5	87.878	749	3			1										1	4.1758e-12	2.2222	2.2603		1	0.65501
266	39;583;1498	157			128			PF14_0578	PF14_0578	3	3	3			>IPI:PF14_0578|organism=Plasmodium_falciparum_3D7|product=conserved Plasmodium protein, unknown function|location=Pf3D7_14:2473694-2474140(+)|length=148	conserved Plasmodium protein, unknown function|location=Pf3D7_14:2473694-2474140(+)|length=148		1	3	3	3	3	3	3	20.3	20.3	20.3	17.117	148	1.92	4	7	1	1									13	1.1164e-23	43.344	34.518	267.74	4	13.271
279	913;1004							PF14_0716	PF14_0716	2	2	2			>IPI:PF14_0716|organism=Plasmodium_falciparum_3D7|product=proteosome subunit alpha type 1, putative|location=Pf3D7_14:3067497-3068627(+)|length=254	proteosome subunit alpha type 1, putative|location=Pf3D7_14:3067497-3068627(+)|length=254		1	2	2	2	2	2	2	10.6	10.6	10.6	28.837	254	3.67			1	2									3	4.9082e-37	1.9976	1.106	41.391	3	0.83356
73	358;1016							MAL13P1_228	MAL13P1_228	2	2	2			>IPI:MAL13P1_228|organism=Plasmodium_falciparum_3D7|product=conserved Plasmodium protein, unknown function|location=Pf3D7_13:1822749-1823987(+)|length=370	conserved Plasmodium protein, unknown function|location=Pf3D7_13:1822749-1823987(+)|length=370		1	2	2	2	2	2	2	5.9	5.9	5.9	43.219	370	6						2							2	2.1515e-12	5.4025	3.915		1	1.845
268	182;281;473;627;1318							PF14_0586	PF14_0586	5	5	5			>IPI:PF14_0586|organism=Plasmodium_falciparum_3D7|product=conserved Plasmodium protein, unknown function|location=Pf3D7_14:2493335-2494697(-)|length=322	conserved Plasmodium protein, unknown function|location=Pf3D7_14:2493335-2494697(-)|length=322		1	5	5	5	5	5	5	18	18	18	36.96	322	5					7								7	8.3572e-30	16.75	9.0184	36.112	3	6.0809
286	775;1447;1543							PFA0400c	PFA0400c	3	3	3			>IPI:PFA0400c|organism=Plasmodium_falciparum_3D7|product=beta3 proteasome subunit, putative|location=Pf3D7_01:329584-330457(-)|length=204	beta3 proteasome subunit, putative|location=Pf3D7_01:329584-330457(-)|length=204		1	3	3	3	3	3	3	10.3	10.3	10.3	23.08	204	2.62		3	5										8	7.8879e-07	1.3987	1.4226		1	0.53773
116	444;445;457							PF08_0075	PF08_0075	3	3	3			>IPI:PF08_0075|organism=Plasmodium_falciparum_3D7|product=60S ribosomal protein L13-2, putative|location=Pf3D7_08:682078-682930(+)|length=215	60S ribosomal protein L13-2, putative|location=Pf3D7_08:682078-682930(+)|length=215		1	3	3	3	3	3	3	12.1	12.1	12.1	25.441	215	3.57			3	4									7	1.0833e-07	1.044	0.69167	59.627	5	0.61658
335	405;1366	187			92			PFE0785c	PFE0785c	2	2	2			>IPI:PFE0785c|organism=Plasmodium_falciparum_3D7|product=metabolite/drug transporter, putative|location=Pf3D7_05:653964-655334(-)|length=456	metabolite/drug transporter, putative|location=Pf3D7_05:653964-655334(-)|length=456		1	2	2	2	2	2	2	4.4	4.4	4.4	51.799	456	8.8				1		4						5	10	4.8656e-05	5.9467	4.9248	20.266	5	2.6045
417	981	242			874			PFL1415w	PFL1415w	1	1	1			>IPI:PFL1415w|organism=Plasmodium_falciparum_3D7|product=conserved Plasmodium protein, unknown function|location=Pf3D7_12:1204981-1207953(+)|length=990	conserved Plasmodium protein, unknown function|location=Pf3D7_12:1204981-1207953(+)|length=990		1	1	1	1	1	1	1	1.2	1.2	1.2	117.48	990	2.2	1	2	2										5	1.0131e-36	11.665	10.498	37.089	4	4.6091
372	205							PFF1345w	PFF1345w	1	1	1			>IPI:PFF1345w|organism=Plasmodium_falciparum_3D7|product=transportin|location=Pf3D7_06:1108198-1111641(+)|length=1147	transportin|location=Pf3D7_06:1108198-1111641(+)|length=1147		1	1	1	1	1	1	1	1	1	1	132.84	1147	12												1	1	0.031029	1.1015	0.80168		1	0.69741
194	152;489;1140;1299	114;115;116			276;300;431			PF13_0102	PF13_0102	4	4	4			>IPI:PF13_0102|organism=Plasmodium_falciparum_3D7|product=DnaJ/SEC63 protein, putative|location=Pf3D7_13:774991-776946(-)|length=651	DnaJ/SEC63 protein, putative|location=Pf3D7_13:774991-776946(-)|length=651		1	4	4	4	4	4	4	8.1	8.1	8.1	75.871	651	7.67							2	4					6	5.2196e-21	1.2793	0.87339	40.858	5	0.72984
251	329;332;414;744;1265;1266							PF14_0378	PF14_0378	6	6	6			>IPI:PF14_0378|organism=Plasmodium_falciparum_3D7|product=triosephosphate isomerase|location=Pf3D7_14:1622519-1623555(+)|length=248	triosephosphate isomerase|location=Pf3D7_14:1622519-1623555(+)|length=248		1	6	6	6	6	6	6	22.2	22.2	22.2	27.934	248	3.38			10	6									16	1.8547e-36	2.3152	1.7293	133.54	11	1.0207
277	383;1033							PF14_0681	PF14_0681	2	2	2			>IPI:PF14_0681|organism=Plasmodium_falciparum_3D7|product=diacylglycerol kinase, putative|location=Pf3D7_14:2919127-2920808(-)|length=499	diacylglycerol kinase, putative|location=Pf3D7_14:2919127-2920808(-)|length=499		1	2	2	2	2	2	2	3.8	3.8	3.8	57.642	499	7							3						3	2.5608e-05	1.4236	1.1124	186.97	3	10.138
256	614							PF14_0428	PF14_0428	1	1	1			>IPI:PF14_0428|organism=Plasmodium_falciparum_3D7|product=histidine --tRNA ligase, putative|location=Pf3D7_14:1851599-1854997(-)|length=1132	histidine --tRNA ligase, putative|location=Pf3D7_14:1851599-1854997(-)|length=1132		1	1	1	1	1	1	1	0.9	0.9	0.9	133.67	1132	10.2										3	1		4	2.0185e-06	0.74908	0.55498		1	0.48151
330	103;619;1256;1440							PFE0340c	PFE0340c	4	4	4			>IPI:PFE0340c|organism=Plasmodium_falciparum_3D7|product=rhomboid protease ROM4|location=Pf3D7_05:288776-291055(-)|length=759	rhomboid protease ROM4|location=Pf3D7_05:288776-291055(-)|length=759		1	4	4	4	4	4	4	7.1	7.1	7.1	86.653	759	9.8	1											4	5	7.6542e-08	4.6025	3.5731	49.175	4	1.5929
223	483;1550							PF14_0065	PF14_0065	2	2	2			>IPI:PF14_0065|organism=Plasmodium_falciparum_3D7|product=conserved Plasmodium membrane protein, unknown function|location=Pf3D7_14:246380-247721(-)|length=284	conserved Plasmodium membrane protein, unknown function|location=Pf3D7_14:246380-247721(-)|length=284		1	2	2	2	2	2	2	8.5	8.5	8.5	32.887	284	7.93				2	3		1	1	2	1	3	1	14	2.2481e-10	7.7545	7.8107	55.505	4	4.1082
433	5							PFL2275c	PFL2275c	1	1	1			>IPI:PFL2275c|organism=Plasmodium_falciparum_3D7|product=FK506-binding protein (FKBP)-type peptidyl-propyl isomerase|location=Pf3D7_12:1955111-1956025(-)|length=304	FK506-binding protein (FKBP)-type peptidyl-propyl isomerase|location=Pf3D7_12:1955111-1956025(-)|length=304		1	1	1	1	1	1	1	3.9	3.9	3.9	34.826	304	4.5				1	1								2	8.7363e-05	1.6287	0.88028		1	1.4734
244	41;422;792	141			436			PF14_0324	PF14_0324	3	3	3			>IPI:PF14_0324|organism=Plasmodium_falciparum_3D7|product=Hsp70/Hsp90 organizing protein, putative|location=Pf3D7_14:1372846-1374540(+)|length=564	Hsp70/Hsp90 organizing protein, putative|location=Pf3D7_14:1372846-1374540(+)|length=564		1	3	3	3	3	3	3	5.9	5.9	5.9	66.056	564	7.71							2	5					7	3.2943e-09	1.3164	1.0229	37.284	5	1.1011
167	556;1248;1258							PF11_0208	PF11_0208	3	3	3			>IPI:PF11_0208|organism=Plasmodium_falciparum_3D7|product=phosphoglycerate mutase, putative|location=Pf3D7_11:761694-762817(+)|length=250	phosphoglycerate mutase, putative|location=Pf3D7_11:761694-762817(+)|length=250		1	3	3	3	3	3	3	11.6	11.6	11.6	28.77	250	3.71			2	5									7	2.1433e-06	4.0503	2.6833	65.642	3	2.5811
131	122	91			82			PF10_0111	PF10_0111	1	1	1			>IPI:PF10_0111|organism=Plasmodium_falciparum_3D7|product=20S proteasome beta subunit, putative|location=Pf3D7_10:441139-441954(-)|length=271	20S proteasome beta subunit, putative|location=Pf3D7_10:441139-441954(-)|length=271		1	1	1	1	1	1	1	5.2	5.2	5.2	30.596	271	3			1										1	2.2713e-13	1.592	1.6193		1	1.02
350	1202							PFE1405c	PFE1405c	1	1	1			>IPI:PFE1405c|organism=Plasmodium_falciparum_3D7|product=eukaryotic translation initiation factor 3, subunit 6, putative|location=Pf3D7_05:1163402-1165066(-)|length=517	eukaryotic translation initiation factor 3, subunit 6, putative|location=Pf3D7_05:1163402-1165066(-)|length=517		1	1	1	1	1	1	1	1.9	1.9	1.9	61.418	517	7							1						1	0.00024913	1.7345	0.98104		1	1.3003
229	178;478;891;1061;1228	135			250			PF14_0104	PF14_0104	5	5	5			>IPI:PF14_0104|organism=Plasmodium_falciparum_3D7|product=eukaryotic translation initiation factor 2 gamma subunit, putative|location=Pf3D7_14:427191-428588(+)|length=465	eukaryotic translation initiation factor 2 gamma subunit, putative|location=Pf3D7_14:427191-428588(+)|length=465		1	5	5	5	5	5	5	13.5	13.5	13.5	51.244	465	6.62						3	5						8	7.044e-11	1.4883	1.0794	18.206	4	1.208
317	842;865;971							PFD0720w	PFD0720w	3	3	3			>IPI:PFD0720w|organism=Plasmodium_falciparum_3D7|product=conserved ARM repeats protein, unknown function|location=Pf3D7_04:672956-675130(+)|length=275	conserved ARM repeats protein, unknown function|location=Pf3D7_04:672956-675130(+)|length=275		1	3	3	3	3	3	3	10.5	10.5	10.5	30.818	275	4				4									4	3.3513e-06	6.7164	5.0168	35.753	3	4.3958
130	929;1189;1190	90			77			PF10_0107	PF10_0107	3	3	3			>IPI:PF10_0107|organism=Plasmodium_falciparum_3D7|product=conserved protein, unknown function|location=Pf3D7_10:429203-430139(-)|length=144	conserved protein, unknown function|location=Pf3D7_10:429203-430139(-)|length=144		1	3	3	3	3	3	3	13.2	13.2	13.2	16.585	144	1.83	2	10											12	4.623e-08	29.284	23.321	76.361	3	18.575
119	357;1201;1479							PF08_0087	PF08_0087	3	3	3			>IPI:PF08_0087|organism=Plasmodium_falciparum_3D7|product=importin alpha, putative|location=Pf3D7_08:622925-624562(-)|length=545	importin alpha, putative|location=Pf3D7_08:622925-624562(-)|length=545		1	3	3	3	3	3	3	7.2	7.2	7.2	61.158	545	6.5						3	3						6	4.9845e-58	2.8624	1.619	78.486	5	1.9204
148	230;279							PF10_0340	PF10_0340	2	2	2			>IPI:PF10_0340|organism=Plasmodium_falciparum_3D7|product=methionine-tRNA ligase, putative|location=Pf3D7_10:1383447-1386116(+)|length=889	methionine-tRNA ligase, putative|location=Pf3D7_10:1383447-1386116(+)|length=889		1	2	2	2	2	2	2	2.7	2.7	2.7	104.17	889	10.5									2	1	1	2	6	9.234e-13	1.0731	0.77466	5.4871	2	0.63573
343	983;1553	189			201			PFE1130w	PFE1130w	2	2	2			>IPI:PFE1130w|organism=Plasmodium_falciparum_3D7|product=conserved protein, unknown function|location=Pf3D7_05:940244-941695(+)|length=483	conserved protein, unknown function|location=Pf3D7_05:940244-941695(+)|length=483		1	2	2	2	2	2	2	4.3	4.3	4.3	55.563	483	12												3	3	0.00013101	5.378	4.4538	107.41	3	4.0762
74	48;292;502;675;854;1006;1095;1428	52			253			MAL13P1_237	MAL13P1_237	8	8	8			>IPI:MAL13P1_237|organism=Plasmodium_falciparum_3D7|product=conserved Plasmodium protein, unknown function|location=Pf3D7_13:1894314-1895693(-)|length=372	conserved Plasmodium protein, unknown function|location=Pf3D7_13:1894314-1895693(-)|length=372		1	8	8	8	8	8	8	21.8	21.8	21.8	42.159	372	6.35					10	9		1			2	1	23	9.9224e-40	2.1346	1.5469	65.393	14	1.4282
139	1238	99			64			PF10_0187	PF10_0187	1	1	1			>IPI:PF10_0187|organism=Plasmodium_falciparum_3D7|product=60S ribosomal protein L30e, putative|location=Pf3D7_10:786502-787007(+)|length=108	60S ribosomal protein L30e, putative|location=Pf3D7_10:786502-787007(+)|length=108		1	1	1	1	1	1	1	10.2	10.2	10.2	11.775	108	1	1												1	0.0038693	3.2792	1.8389		1	2.1091
384	1471							PFI0880c	PFI0880c	1	1	1			>IPI:PFI0880c|organism=Plasmodium_falciparum_3D7|product=glideosome-associated protein 50|location=Pf3D7_09:742484-743674(-)|length=396	glideosome-associated protein 50|location=Pf3D7_09:742484-743674(-)|length=396		1	1	1	1	1	1	1	4	4	4	44.604	396	7.67					1	1						1	3	1.0391e-09	2.6168	2.1672	119.52	3	1.7081
96	427;597;1132			2			129	MAL8P1_62	MAL8P1_62	3	3	3			>IPI:MAL8P1_62|organism=Plasmodium_falciparum_3D7|product=conserved Plasmodium protein, unknown function|location=Pf3D7_08:886295-887233(-)|length=277	conserved Plasmodium protein, unknown function|location=Pf3D7_08:886295-887233(-)|length=277		1	3	3	3	3	3	3	14.1	14.1	14.1	32.165	277	7.73				2	3	1	1	2	2		2	2	15	1.0275e-21	9.9901	7.2395	99.528	5	6.6934
170	401							PF11_0287	PF11_0287	1	1	1			>IPI:PF11_0287|organism=Plasmodium_falciparum_3D7|product=conserved protein, unknown function|location=Pf3D7_11:1071750-1073811(+)|length=297	conserved protein, unknown function|location=Pf3D7_11:1071750-1073811(+)|length=297		1	1	1	1	1	1	1	3.7	3.7	3.7	34.966	297	5					1								1	0.010021	2.0462	1.1059		1	1.6598
172	515;1378	105			123			PF11_0302	PF11_0302	2	2	2			>IPI:PF11_0302|organism=Plasmodium_falciparum_3D7|product=conserved Plasmodium protein, unknown function|location=Pf3D7_11:1125950-1127308(+)|length=452	conserved Plasmodium protein, unknown function|location=Pf3D7_11:1125950-1127308(+)|length=452		1	2	2	2	2	2	2	5.3	5.3	5.3	51.951	452	1	2												2	0.0017943	2.002	1.1213	2.9649	2	1.4935
174	582							PF11_0312	PF11_0312	1	1	1			>IPI:PF11_0312|organism=Plasmodium_falciparum_3D7|product=60S ribosomal protein L38e, putative|location=Pf3D7_11:1163092-1163355(-)|length=87	60S ribosomal protein L38e, putative|location=Pf3D7_11:1163092-1163355(-)|length=87		1	1	1	1	1	1	1	11.5	11.5	11.5	10.314	87	1.67	1	2											3	0.0012096	1.5989	1.0685	95.15	2	1.3947
70	921;1014	50;51			1;60			MAL13P1_130	MAL13P1_130	2	2	2			>IPI:MAL13P1_130|organism=Plasmodium_falciparum_3D7|product=conserved Plasmodium membrane protein, unknown function|location=Pf3D7_13:982812-984002(+)|length=303	conserved Plasmodium membrane protein, unknown function|location=Pf3D7_13:982812-984002(+)|length=303		1	2	2	2	2	2	2	8.6	8.6	8.6	33.979	303	12												3	3	5.7069e-05	1.9791	1.4403		1	1.2903
260	1123;1496							PF14_0493	PF14_0493	2	2	2			>IPI:PF14_0493|organism=Plasmodium_falciparum_3D7|product=sortilin, putative|location=Pf3D7_14:2123397-2126535(+)|length=895	sortilin, putative|location=Pf3D7_14:2123397-2126535(+)|length=895		1	2	2	2	2	2	2	3.2	3.2	3.2	102.27	895	9									2				2	5.2342e-13	3.7372	2.8934	17.815	2	2.7113
341	1094;1524	188			140			PFE1005w	PFE1005w	2	2	2			>IPI:PFE1005w|organism=Plasmodium_falciparum_3D7|product=40S ribosomal protein S9, putative|location=Pf3D7_05:828950-829880(+)|length=189	40S ribosomal protein S9, putative|location=Pf3D7_05:828950-829880(+)|length=189		1	2	2	2	2	2	2	10.1	10.1	10.1	22.123	189	2.67		1	2										3	8.6014e-06	1.6372	1.3038	29.323	3	0.99036
126	257;561;721;1455	82			66			PF10_0063	PF10_0063	4	4	4			>IPI:PF10_0063|organism=Plasmodium_falciparum_3D7|product=DNA/RNA-binding protein, putative|location=Pf3D7_10:262150-262997(-)|length=107	DNA/RNA-binding protein, putative|location=Pf3D7_10:262150-262997(-)|length=107		1	4	4	4	4	4	4	34.6	34.6	34.6	11.977	107	1	5												5	2.9412e-06	2.7329	1.5326	24.848	4	1.9304
175	631;973;999;1333;1416;1470	107			40			PF11_0313	PF11_0313	6	6	6			>IPI:PF11_0313|organism=Plasmodium_falciparum_3D7|product=60S ribosomal protein P0|location=Pf3D7_11:1165219-1166169(+)|length=316	60S ribosomal protein P0|location=Pf3D7_11:1165219-1166169(+)|length=316		1	6	6	6	6	6	6	24.1	24.1	24.1	34.967	316	5					6								6	1.4583e-22	1.7842	0.96065	23.689	6	1.05
412	434;827							PFL1110c	PFL1110c	2	2	2			>IPI:PFL1110c|organism=Plasmodium_falciparum_3D7|product=CAMP-dependent protein kinase regulatory subunit, putative|location=Pf3D7_12:927817-929983(-)|length=441	CAMP-dependent protein kinase regulatory subunit, putative|location=Pf3D7_12:927817-929983(-)|length=441		1	2	2	2	2	2	2	5	5	5	50.832	441	5.6					2	3							5	3.8039e-11	1.4399	0.90116	8.5694	2	1.1045
326	25;235;270;271;306;347;412;496;686;704;738;948;970;1096;1272;1393;1394;1464	185			1383			PFE0040c	PFE0040c	18	18	18			>IPI:PFE0040c|organism=Plasmodium_falciparum_3D7|product=Mature parasite-infected erythrocyte surface antigen (MESA) or PfEMP2|location=Pf3D7_05:43327-47761(-)|length=1434	Mature parasite-infected erythrocyte surface antigen (MESA) or PfEMP2|location=Pf3D7_05:43327-47761(-)|length=1434		1	18	18	18	18	18	18	14.4	14.4	14.4	168.29	1434	8.65				1		3	18	15	8	10	8	5	68	2.0091e-120	8.0086	7.3572	79.213	26	6.3556
364	1;90;318;319;343;431;448;501;513;661;671;1243	200;201;202;203			163;222;495;711			PFF0940c	PFF0940c	12	12	12			>IPI:PFF0940c|organism=Plasmodium_falciparum_3D7|product=cell division cycle protein 48 homologue, putative|location=Pf3D7_06:815619-818244(-)|length=828	cell division cycle protein 48 homologue, putative|location=Pf3D7_06:815619-818244(-)|length=828		1	12	12	12	12	12	12	17.5	17.5	17.5	92.386	828	10.2									13	14	5	9	41	2.8325e-49	1.2674	0.92611	52.78	22	1.2023
395	84;85;474;844;945;1252;1319;1533	236			51			PFI1475w	PFI1475w	8	8	8			>IPI:PFI1475w|organism=Plasmodium_falciparum_3D7|product=merozoite surface protein 1 precursor|location=Pf3D7_09:1201802-1206964(+)|length=1720	merozoite surface protein 1 precursor|location=Pf3D7_09:1201802-1206964(+)|length=1720		1	8	8	8	8	8	8	5.4	5.4	5.4	195.72	1720	10.1						2		2	5	2	5	7	23	3.2702e-86	1.9739	1.8153	32.36	20	1.5698
115	147;164							PF08_0074	PF08_0074	2	2	2			>IPI:PF08_0074|organism=Plasmodium_falciparum_3D7|product=DNA/RNA-binding protein Alba, putative|location=Pf3D7_08:688461-689207(+)|length=248	DNA/RNA-binding protein Alba, putative|location=Pf3D7_08:688461-689207(+)|length=248		1	2	2	2	2	2	2	8.1	8.1	8.1	27.258	248	5.73	1	3	1	3		1	1	1	1		2	1	15	2.7686e-06	1.9426	1.6126	36.415	7	1.4815
108	996							PF07_0129	PF07_0129	1	1	1			>IPI:PF07_0129|organism=Plasmodium_falciparum_3D7|product=acyl-coA synthetase, PfACS5|location=Pf3D7_07:1423537-1425972(+)|length=811	acyl-coA synthetase, PfACS5|location=Pf3D7_07:1423537-1425972(+)|length=811		1	1	1	1	1	1	1	1.2	1.2	1.2	93.283	811	8.67								1	2				3	0.0090657	1.3302	1.0218	53.977	3	0.98271
378	356;770;925;1146;1306;1374	218;219;220			121;196;661			PFI0265c	PFI0265c	6	6	6			>IPI:PFI0265c|organism=Plasmodium_falciparum_3D7|product=RhopH3|location=Pf3D7_09:270738-274787(-)|length=897	RhopH3|location=Pf3D7_09:270738-274787(-)|length=897		1	6	6	6	6	6	6	8.4	8.4	8.4	104.85	897	10.3									3	4		3	10	1.1573e-74	1.7702	1.3064	71.842	8	1.7604
193	1483							PF13_0095	PF13_0095	1	1	1			>IPI:PF13_0095|organism=Plasmodium_falciparum_3D7|product=DNA replication licensing factor MCM4-related|location=Pf3D7_13:712146-715163(+)|length=1005	DNA replication licensing factor MCM4-related|location=Pf3D7_13:712146-715163(+)|length=1005		1	1	1	1	1	1	1	1.2	1.2	1.2	115.22	1005	10										1			1	0.027646	1.004	0.70623		1	0.55136
315	155;695;786;787;990							PFD0080c	PFD0080c	5	5	5			>IPI:PFD0080c|organism=Plasmodium_falciparum_3D7|product=Plasmodium exported protein (PHISTb), unknown function|location=Pf3D7_04:110192-112053(-)|length=560	Plasmodium exported protein (PHISTb), unknown function|location=Pf3D7_04:110192-112053(-)|length=560		1	5	5	5	5	5	5	7.7	7.7	7.7	60.269	560	8								9					9	1.8884e-45	2.1503	1.3696	32.895	7	1.8561
253	439;492;1136							PF14_0393	PF14_0393	3	3	3			>IPI:PF14_0393|organism=Plasmodium_falciparum_3D7|product=structure specific recognition protein|location=Pf3D7_14:1690936-1692456(+)|length=506	structure specific recognition protein|location=Pf3D7_14:1690936-1692456(+)|length=506		1	3	3	3	3	3	3	7.3	7.3	7.3	58.786	506	7							3						3	6.2918e-14	2.2148	1.2527		1	1.3935
327	1452							PFE0065w	PFE0065w	1	1	1			>IPI:PFE0065w|organism=Plasmodium_falciparum_3D7|product=skeleton-binding protein 1|location=Pf3D7_05:68930-70113(+)|length=337	skeleton-binding protein 1|location=Pf3D7_05:68930-70113(+)|length=337		1	1	1	1	1	1	1	2.7	2.7	2.7	36.298	337	7.5				2	1	1	2	2	2		1	1	12	0.010412	2.5336	2.0742	50.747	11	2.1547
431	4;194;246;258;1235;1250	248			326			PFL2215w	PFL2215w	6	6	6			>IPI:PFL2215w|organism=Plasmodium_falciparum_3D7|product=actin I|location=Pf3D7_12:1920771-1921901(+)|length=376	actin I|location=Pf3D7_12:1920771-1921901(+)|length=376		1	6	6	6	6	6	6	22.1	22.1	22.1	41.87	376	6.35	1			1	4	6	1	1	1		1	1	17	9.0837e-91	1.6916	1.1413	30.178	16	1.4584
249	28;59;1343	144			181			PF14_0368	PF14_0368	3	3	3			>IPI:PF14_0368|organism=Plasmodium_falciparum_3D7|product=thioredoxin peroxidase 1|location=Pf3D7_14:1575927-1576514(+)|length=195	thioredoxin peroxidase 1|location=Pf3D7_14:1575927-1576514(+)|length=195		1	3	3	3	3	3	3	16.4	16.4	16.4	21.807	195	2.2		4	1										5	7.4451e-05	2.123	2.2422	182.64	2	1.6448
323	192;1042	183			359			PFD1110w	PFD1110w	2	2	2			>IPI:PFD1110w|organism=Plasmodium_falciparum_3D7|product=conserved Plasmodium membrane protein, unknown function|location=Pf3D7_04:1063436-1064990(+)|length=372	conserved Plasmodium membrane protein, unknown function|location=Pf3D7_04:1063436-1064990(+)|length=372		1	2	2	2	2	2	2	6.5	6.5	6.5	42.618	372	11.7											1	2	3	3.6642e-16	1.9668	2.0068	20.986	3	1.8117
351	949							PFE1590w	PFE1590w	1	1	1			>IPI:PFE1590w|organism=Plasmodium_falciparum_3D7|product=early transcribed membrane protein 5, ETRAMP5|location=Pf3D7_05:1301219-1301764(+)|length=181	early transcribed membrane protein 5, ETRAMP5|location=Pf3D7_05:1301219-1301764(+)|length=181		1	1	1	1	1	1	1	7.2	7.2	7.2	19.03	181	4				1									1	0.0032498	2.0882	1.5598		1	2.8647
270	1559							PF14_0607	PF14_0607	1	1	1			>IPI:PF14_0607|organism=Plasmodium_falciparum_3D7|product=conserved Plasmodium membrane protein, unknown function|location=Pf3D7_14:2584510-2589717(-)|length=1071	conserved Plasmodium membrane protein, unknown function|location=Pf3D7_14:2584510-2589717(-)|length=1071		1	1	1	1	1	1	1	0.8	0.8	0.8	127.13	1071	12												1	1	0.018371	2.8765	2.3822		1	2.2093
230	76;206							PF14_0105	PF14_0105	2	2	2			>IPI:PF14_0105|organism=Plasmodium_falciparum_3D7|product=conserved Plasmodium protein, unknown function|location=Pf3D7_14:429690-430861(-)|length=334	conserved Plasmodium protein, unknown function|location=Pf3D7_14:429690-430861(-)|length=334		1	2	2	2	2	2	2	6.3	6.3	6.3	39.831	334	5					2								2	2.5628e-06	2.3232	1.2508	8.2148	2	1.8428
154	232;903;1493							PF11_0062	PF11_0062	3	3	3			>IPI:PF11_0062|organism=Plasmodium_falciparum_3D7|product=histone H2B|location=Pf3D7_11:226066-226419(+)|length=117	histone H2B|location=Pf3D7_11:226066-226419(+)|length=117		1	3	3	3	3	3	3	27.4	27.4	27.4	13.125	117	5.11	1	5	3	1	2	1	1	1	1	1	1	1	19	5.2707e-07	2.0989	1.6134	26.413	16	1.9254
308	616;703							PFC0735w	PFC0735w	2	2	2			>IPI:PFC0735w|organism=Plasmodium_falciparum_3D7|product=40S ribosomal protein S15A, putative|location=Pf3D7_03:674515-675147(+)|length=130	40S ribosomal protein S15A, putative|location=Pf3D7_03:674515-675147(+)|length=130		1	2	2	2	2	2	2	13.1	13.1	13.1	14.873	130	1.5	2	2											4	0.0013097	1.7227	1.4746		1	1.4688
399	592							PFL0185c	PFL0185c	1	1	1			>IPI:PFL0185c|organism=Plasmodium_falciparum_3D7|product=nucleosome assembly protein 1, putative|location=Pf3D7_12:187143-188839(-)|length=347	nucleosome assembly protein 1, putative|location=Pf3D7_12:187143-188839(-)|length=347		1	1	1	1	1	1	1	3.5	3.5	3.5	40.487	347	6						1							1	7.0179e-05	2.4946	2.0249		1	2.3642
218	45							PF13_0330	PF13_0330	1	1	1			>IPI:PF13_0330|organism=Plasmodium_falciparum_3D7|product=ATP-dependent DNA helicase, putative|location=Pf3D7_13:2486719-2488170(-)|length=483	ATP-dependent DNA helicase, putative|location=Pf3D7_13:2486719-2488170(-)|length=483		1	1	1	1	1	1	1	2.5	2.5	2.5	54.629	483	7							1						1	2.2626e-07	1.329	1.0385		1	0.88801
344	1224	190			1171			PFE1150w	PFE1150w	1	1	1			>IPI:PFE1150w|organism=Plasmodium_falciparum_3D7|product=multidrug resistance protein|location=Pf3D7_05:957885-962144(+)|length=1419	multidrug resistance protein|location=Pf3D7_05:957885-962144(+)|length=1419		1	1	1	1	1	1	1	0.6	0.6	0.6	162.25	1419	12												1	1	0.092941	0.68245	0.49667		1	0.034498
418	687;847;1204							PFL1420w	PFL1420w	3	3	3			>IPI:PFL1420w|organism=Plasmodium_falciparum_3D7|product=macrophage migration inhibitory factor homologue|location=Pf3D7_12:1208902-1209532(+)|length=116	macrophage migration inhibitory factor homologue|location=Pf3D7_12:1208902-1209532(+)|length=116		1	3	3	3	3	3	3	25.9	25.9	25.9	12.844	116	1	3												3	6.895e-20	2.0871	1.1704	20.792	3	2.2374
155	759;875;1489							PF11_0065	PF11_0065	3	3	3			>IPI:PF11_0065|organism=Plasmodium_falciparum_3D7|product=40S ribosomal protein S4, putative|location=Pf3D7_11:235598-237098(-)|length=261	40S ribosomal protein S4, putative|location=Pf3D7_11:235598-237098(-)|length=261		1	3	3	3	3	3	3	10	10	10	29.772	261	3.75			1	3									4	1.7763e-08	1.1496	0.65492	11.272	3	1.2516
305	327;485;544;1069	175			122			PFC0350c	PFC0350c	4	4	4			>IPI:PFC0350c|organism=Plasmodium_falciparum_3D7|product=TCP-1/cpn60 chaperonin family|location=Pf3D7_03:359017-360908(-)|length=539	TCP-1/cpn60 chaperonin family|location=Pf3D7_03:359017-360908(-)|length=539		1	4	4	4	4	4	4	9.5	9.5	9.5	59.577	539	7							5						5	9.2289e-25	1.6341	1.1759	72.036	5	1.6665
132	66;278;1501							PF10_0115	PF10_0115	3	3	3			>IPI:PF10_0115|organism=Plasmodium_falciparum_3D7|product=QF122 antigen|location=Pf3D7_10:455397-458816(+)|length=1139	QF122 antigen|location=Pf3D7_10:455397-458816(+)|length=1139		1	3	3	3	3	3	3	2.5	2.5	2.5	131.62	1139	10.5									1	2	2	1	6	1.0304e-11	1.2657	0.9585	24.152	4	1.1154
252	50							PF14_0391	PF14_0391	1	1	1			>IPI:PF14_0391|organism=Plasmodium_falciparum_3D7|product=60S ribosomal protein L1, putative|location=Pf3D7_14:1678605-1679429(+)|length=217	60S ribosomal protein L1, putative|location=Pf3D7_14:1678605-1679429(+)|length=217		1	1	1	1	1	1	1	4.6	4.6	4.6	24.805	217	3			1										1	0.012251	0.69006	0.70187		1	0.91908
396	64							PFI1670c	PFI1670c	1	1	1			>IPI:PFI1670c|organism=Plasmodium_falciparum_3D7|product=vacuolar ATP synthase subunit E, putative|location=Pf3D7_09:1350825-1351918(-)|length=235	vacuolar ATP synthase subunit E, putative|location=Pf3D7_09:1350825-1351918(-)|length=235		1	1	1	1	1	1	1	4.7	4.7	4.7	27.19	235	4				1									1	0.0080108	2.4136	1.599		1	2.2617
95	482;546;967							MAL8P1_53	MAL8P1_53	3	3	3			>IPI:MAL8P1_53|organism=Plasmodium_falciparum_3D7|product=conserved Plasmodium protein, unknown function|location=Pf3D7_08:949825-951974(+)|length=514	conserved Plasmodium protein, unknown function|location=Pf3D7_08:949825-951974(+)|length=514		1	3	3	3	3	3	3	6.4	6.4	6.4	60.542	514	7.67							5				1		6	1.4937e-13	1.7497	1.4019	13.872	5	1.5109
123	136;1411							PF08_0131	PF08_0131	2	2	2			>IPI:PF08_0131|organism=Plasmodium_falciparum_3D7|product=1-cys peroxiredoxin|location=Pf3D7_08:166536-167198(+)|length=220	1-cys peroxiredoxin|location=Pf3D7_08:166536-167198(+)|length=220		1	2	2	2	2	2	2	5.9	5.9	5.9	25.164	220	6.35		1	4	1	4	1	2	1	2	2	1	1	20	8.3021e-08	2.3701	2.1161	32.474	8	2.1827
421	353;1039							PFL1500w	PFL1500w	2	2	2			>IPI:PFL1500w|organism=Plasmodium_falciparum_3D7|product=Rab2, GTPase|location=Pf3D7_12:1276247-1277724(+)|length=213	Rab2, GTPase|location=Pf3D7_12:1276247-1277724(+)|length=213		1	2	2	2	2	2	2	10.8	10.8	10.8	24.423	213	3			2										2	3.1835e-24	1.8226	1.8859	16.01	2	1.4444
259	150;151;272;472;623;655;656;660;910;937;1226;1227;1368;1369;1444;1542;1547	147;148;149;150;151		13	77;289;351;671;822		667	PF14_0486	PF14_0486	17	17	17			>IPI:PF14_0486|organism=Plasmodium_falciparum_3D7|product=elongation factor 2|location=Pf3D7_14:2090839-2093337(+)|length=832	elongation factor 2|location=Pf3D7_14:2090839-2093337(+)|length=832		1	17	17	17	17	17	17	22.5	22.5	22.5	93.522	832	9.04					1		8	2	25	14	2	2	54	3.137e-192	1.5714	1.2279	117.84	31	1.6076
368	505;525;646;851;930;1119;1120;1401;1511;1512	207;208			164;324			PFF1155w	PFF1155w	10	10	10			>IPI:PFF1155w|organism=Plasmodium_falciparum_3D7|product=hexokinase|location=Pf3D7_06:981067-982548(+)|length=493	hexokinase|location=Pf3D7_06:981067-982548(+)|length=493		1	10	10	10	10	10	10	21.9	21.9	21.9	55.261	493	6.92						1	11						12	1.0289e-104	1.6168	1.0201	57.263	10	1.604
400	229							PFL0210c	PFL0210c	1	1	1			>IPI:PFL0210c|organism=Plasmodium_falciparum_3D7|product=eukaryotic initiation factor 5a, putative|location=Pf3D7_12:205488-205973(-)|length=161	eukaryotic initiation factor 5a, putative|location=Pf3D7_12:205488-205973(-)|length=161		1	1	1	1	1	1	1	6.8	6.8	6.8	17.631	161	1.33	2	1											3	5.2596e-31	2.3546	1.5735	4.9305	2	1.9445
309	140;165;914;1545							PFC0745c	PFC0745c	4	4	4			>IPI:PFC0745c|organism=Plasmodium_falciparum_3D7|product=proteasome component C8, putative|location=Pf3D7_03:679468-680358(-)|length=252	proteasome component C8, putative|location=Pf3D7_03:679468-680358(-)|length=252		1	4	4	4	4	4	4	13.5	13.5	13.5	29.289	252	4.14			6	7								1	14	1.9224e-14	2.0767	1.5382	95.803	10	1.9699
311	51;455;927;1279;1478	178			521			PFC0900w	PFC0900w	5	5	5			>IPI:PFC0900w|organism=Plasmodium_falciparum_3D7|product=T-complex protein 1 epsilon subunit, putative|location=Pf3D7_03:842383-843990(+)|length=535	T-complex protein 1 epsilon subunit, putative|location=Pf3D7_03:842383-843990(+)|length=535		1	5	5	5	5	5	5	9.2	9.2	9.2	59.175	535	7							7						7	3.6674e-13	1.3547	1.0493	12.875	4	1.3677
99	67							PF07_0005	PF07_0005	1	1	1			>IPI:PF07_0005|organism=Plasmodium_falciparum_3D7|product=lysophospholipase, putative|location=Pf3D7_07:147233-148507(-)|length=424	lysophospholipase, putative|location=Pf3D7_07:147233-148507(-)|length=424		1	1	1	1	1	1	1	1.7	1.7	1.7	49.242	424	2.33		2	1										3	0.0083727	1.2082	1.0873	324.76	2	1.0386
373	135;220;946;947;1203;1396							PFI0155c;IPI00016342;IPI00792578;IPI00791850;IPI00795370	PFI0155c	6;2;2;2;2	6;2;2;2;2	6;2;2;2;2			>IPI:PFI0155c|organism=Plasmodium_falciparum_3D7|product=PfRab7, GTPase|location=Pf3D7_09:133761-135586(-)|length=206	PfRab7, GTPase|location=Pf3D7_09:133761-135586(-)|length=206		5	6	6	6	6	6	6	30.1	30.1	30.1	23.788	206	2.6		4	6										10	6.1249e-64	1.9415	1.9747	97.01	8	2.1906
228	208;314;911;1128;1275;1276;1292;1305	133;134			481;690			PF14_0102	PF14_0102	8	8	8			>IPI:PF14_0102|organism=Plasmodium_falciparum_3D7|product=rhoptry-associated protein 1, RAP1|location=Pf3D7_14:420442-422790(+)|length=782	rhoptry-associated protein 1, RAP1|location=Pf3D7_14:420442-422790(+)|length=782		1	8	8	8	8	8	8	10.5	10.5	10.5	90.052	782	8.53							1	10	3	2	1		17	7.2095e-41	2.1865	1.4792	31.394	13	2.3233
360	1295							PFF0700c	PFF0700c	1	1	1			>IPI:PFF0700c|organism=Plasmodium_falciparum_3D7|product=60S ribosomal protein L19, putative|location=Pf3D7_06:606137-607254(-)|length=182	60S ribosomal protein L19, putative|location=Pf3D7_06:606137-607254(-)|length=182		1	1	1	1	1	1	1	4.4	4.4	4.4	21.58	182	3			1										1	0.033068	0.92352	0.95556		1	0.91633
157	237	104			167			PF11_0096	PF11_0096	1	1	1			>IPI:PF11_0096|organism=Plasmodium_falciparum_3D7|product=casein kinase II, alpha subunit|location=Pf3D7_11:365093-366100(+)|length=335	casein kinase II, alpha subunit|location=Pf3D7_11:365093-366100(+)|length=335		1	1	1	1	1	1	1	4.2	4.2	4.2	39.89	335	5					2								2	0.13822	1.4194	0.76423	18.65	2	1.3668
302	638;639;1089;1152;1173;1246;1451	173			90			PFC0285c	PFC0285c	7	7	7			>IPI:PFC0285c|organism=Plasmodium_falciparum_3D7|product=T-complex protein beta subunit, putative|location=Pf3D7_03:302782-304380(-)|length=532	T-complex protein beta subunit, putative|location=Pf3D7_03:302782-304380(-)|length=532		1	7	7	7	7	7	7	16.2	16.2	16.2	59.067	532	7							10						10	1.7391e-63	1.7456	1.2513	16.333	9	1.7749
410	70;203;216;298;299;384;404;518;567;978;1150;1245;1356;1435	239;240			153;295			PFL1070c	PFL1070c	14	14	13			>IPI:PFL1070c|organism=Plasmodium_falciparum_3D7|product=endoplasmin homolog precursor, putative|location=Pf3D7_12:883559-886024(-)|length=821	endoplasmin homolog precursor, putative|location=Pf3D7_12:883559-886024(-)|length=821		1	14	14	13	14	14	13	19.2	19.2	17.5	95.017	821	9.7								3	12	9	3	3	30	6.1756e-203	1.684	1.2849	51.306	30	2.448
264	321	156			72			PF14_0545	PF14_0545	1	1	1			>IPI:PF14_0545|organism=Plasmodium_falciparum_3D7|product=thioredoxin, putative|location=Pf3D7_14:2343576-2344154(-)|length=104	thioredoxin, putative|location=Pf3D7_14:2343576-2344154(-)|length=104		1	1	1	1	1	1	1	9.6	9.6	9.6	11.716	104	1	1												1	0.052676	3.1631	1.7738		1	3.2886
79	95;852							MAL13P1_308	MAL13P1_308	2	2	2			>IPI:MAL13P1_308|organism=Plasmodium_falciparum_3D7|product=conserved Plasmodium protein, unknown function|location=Pf3D7_13:2470205-2477959(+)|length=2584	conserved Plasmodium protein, unknown function|location=Pf3D7_13:2470205-2477959(+)|length=2584		1	2	2	2	2	2	2	0.9	0.9	0.9	288.91	2584	12												2	2	1.3767e-12	0.98635	0.71784		1	0.9569
178	403;653							PF11_0338	PF11_0338	2	2	2			>IPI:PF11_0338|organism=Plasmodium_falciparum_3D7|product=aquaglyceroporin|location=Pf3D7_11:1271202-1271978(+)|length=258	aquaglyceroporin|location=Pf3D7_11:1271202-1271978(+)|length=258		1	2	2	2	2	2	2	7.4	7.4	7.4	28.297	258	11.6											2	3	5	0.014166	1.8852	1.5612	40.451	3	1.6837
177	123;381;559;790;1264	108			215			PF11_0331	PF11_0331	5	5	5			>IPI:PF11_0331|organism=Plasmodium_falciparum_3D7|product=TCP-1/cpn60 chaperonin family|location=Pf3D7_11:1248308-1250230(-)|length=544	TCP-1/cpn60 chaperonin family|location=Pf3D7_11:1248308-1250230(-)|length=544		1	5	5	5	5	5	5	10.3	10.3	10.3	60.26	544	7							5						5	2.5631e-30	1.7634	1.0823	76.171	5	1.6956
284	1375	165			820			PFA0310c	PFA0310c	1	1	1			>IPI:PFA0310c|organism=Plasmodium_falciparum_3D7|product=calcium-transporting ATPase, putative|location=Pf3D7_01:265447-269412(-)|length=1228	calcium-transporting ATPase, putative|location=Pf3D7_01:265447-269412(-)|length=1228		1	1	1	1	1	1	1	1.1	1.1	1.1	139.41	1228	9.5							1					1	2	3.1728e-12	1.1035	0.62413		1	1.2817
206	40;417;645;699;712;725;953;974;1425;1519;1552							PF13_0229	PF13_0229	11	11	11			>IPI:PF13_0229|organism=Plasmodium_falciparum_3D7|product=aconitase|location=Pf3D7_13:1657473-1660202(+)|length=909	aconitase|location=Pf3D7_13:1657473-1660202(+)|length=909		1	11	11	11	11	11	11	10.2	10.2	10.2	103.38	909	9.76									11	9	5		25	8.9733e-26	2.9096	2.0467	104.46	5	5.1292
88	293;1385;1540							MAL7P1_27	MAL7P1_27	3	3	3			>IPI:MAL7P1_27|organism=Plasmodium_falciparum_3D7|product=chloroquine resistance transporter|location=Pf3D7_07:458600-461695(+)|length=424	chloroquine resistance transporter|location=Pf3D7_07:458600-461695(+)|length=424		1	3	3	3	3	3	3	5.4	5.4	5.4	48.675	424	9.31	1				1		1	1	2		2	5	13	3.1279e-13	6.9645	5.0686		1	7.0716
232	423;1354							PF14_0141	PF14_0141	2	2	2			>IPI:PF14_0141|organism=Plasmodium_falciparum_3D7|product=60S ribosomal protein L10, putative|location=Pf3D7_14:570802-571461(+)|length=219	60S ribosomal protein L10, putative|location=Pf3D7_14:570802-571461(+)|length=219		1	2	2	2	2	2	2	10.5	10.5	10.5	25.216	219	3			2										2	2.0078e-23	1.2705	1.3033	66.973	2	1.5151
105	835							PF07_0054	PF07_0054	1	1	1			>IPI:PF07_0054|organism=Plasmodium_falciparum_3D7|product=histone H2B|location=Pf3D7_07:698478-698849(-)|length=123	histone H2B|location=Pf3D7_07:698478-698849(-)|length=123		1	1	1	1	1	1	1	7.3	7.3	7.3	13.763	123	7		1										1	2	0.0047505	2.2158	1.7646		1	2.4115
226	36;37;200;520;1028	132			429			PF14_0078	PF14_0078	5	5	5			>IPI:PF14_0078|organism=Plasmodium_falciparum_3D7|product=HAP protein|location=Pf3D7_14:297468-298823(+)|length=451	HAP protein|location=Pf3D7_14:297468-298823(+)|length=451		1	5	5	5	5	5	5	11.3	11.3	11.3	51.693	451	5					7								7	5.9486e-25	1.7333	0.93502	23.054	4	1.6593
168	213;451;732;862							PF11_0257	PF11_0257	4	4	4			>IPI:PF11_0257|organism=Plasmodium_falciparum_3D7|product=ethanolamine kinase, putative|location=Pf3D7_11:970104-971375(-)|length=423	ethanolamine kinase, putative|location=Pf3D7_11:970104-971375(-)|length=423		1	4	4	4	4	4	4	7.3	7.3	7.3	49.913	423	5.83					1	5							6	1.8401e-25	1.3432	1.0378	29.904	5	1.5534
402	1081;1091;1332							PFL0565w	PFL0565w	3	3	3			>IPI:PFL0565w|organism=Plasmodium_falciparum_3D7|product=heat shock protein DNAJ homologue Pfj4|location=Pf3D7_12:505338-506656(+)|length=244	heat shock protein DNAJ homologue Pfj4|location=Pf3D7_12:505338-506656(+)|length=244		1	3	3	3	3	3	3	16	16	16	28.062	244	4				3									3	2.1673e-05	2.0663	1.192	34.972	2	2.0082
265	670;810							PF14_0546	PF14_0546	2	2	2			>IPI:PF14_0546|organism=Plasmodium_falciparum_3D7|product=conserved Plasmodium protein, unknown function|location=Pf3D7_14:2346114-2348033(-)|length=639	conserved Plasmodium protein, unknown function|location=Pf3D7_14:2346114-2348033(-)|length=639		1	2	2	2	2	2	2	2.8	2.8	2.8	75.986	639	8								2					2	0.025208	1.3852	0.90607	17.526	2	1.5541
358	936;1000;1068	198			18			PFF0530w	PFF0530w	3	3	3			>IPI:PFF0530w|organism=Plasmodium_falciparum_3D7|product=transketolase|location=Pf3D7_06:453666-455684(+)|length=672	transketolase|location=Pf3D7_06:453666-455684(+)|length=672		1	3	3	3	3	3	3	5.7	5.7	5.7	75.814	672	8								4					4	9.9836e-19	1.2845	0.82867	15.529	4	1.3645
329	324;1199;1205	186			108			PFE0080c	PFE0080c	3	3	3			>IPI:PFE0080c|organism=Plasmodium_falciparum_3D7|product=rhoptry-associated protein 2, RAP2|location=Pf3D7_05:84041-85237(-)|length=398	rhoptry-associated protein 2, RAP2|location=Pf3D7_05:84041-85237(-)|length=398		1	3	3	3	3	3	3	9	9	9	46.738	398	7.5			1		3			1			2	1	8	7.6901e-27	1.7803	0.99763	29.46	4	2.0115
383	55;161;196;368;568;607;684;685;928;951;966;1013;1062;1171;1188;1365;1442	221;222;223			146;260;537			PFI0875w	PFI0875w	17	17	17			>IPI:PFI0875w|organism=Plasmodium_falciparum_3D7|product=Heat shock protein 70 (HSP70) homologue|location=Pf3D7_09:737975-740266(+)|length=652	Heat shock protein 70 (HSP70) homologue|location=Pf3D7_09:737975-740266(+)|length=652		1	17	17	17	17	17	17	27.9	27.9	27.9	72.387	652	8.78								26	3	1	4	3	37	2.3478e-156	2.0171	1.3282	32.16	27	2.0153
357	275;739;1127;1223;1541							PFF0510w;PFF0865w;IPI00219038;IPI00465070;IPI00216402;IPI00171611;IPI00455457;IPI00419884;IPI00477080;IPI00909530;IPI00793280;IPI00874018;IPI00792719	PFF0510w	5;2;1;1;1;1;1;1;1;1;1;1;1	5;2;1;1;1;1;1;1;1;1;1;1;1	5;2;1;1;1;1;1;1;1;1;1;1;1			>IPI:PFF0510w|organism=Plasmodium_falciparum_3D7|product=histone H3|location=Pf3D7_06:444742-445152(+)|length=136	histone H3|location=Pf3D7_06:444742-445152(+)|length=136		13	5	5	5	5	5	5	27.2	27.2	27.2	15.446	136	1.94	4	11	1	1									17	1.9328e-09	1.7032	1.3144	25.333	10	1.3951
143	221;360;829							PF10_0264	PF10_0264	3	3	3			>IPI:PF10_0264|organism=Plasmodium_falciparum_3D7|product=40S ribosomal protein S2B, putative|location=Pf3D7_10:1122960-1124035(+)|length=263	40S ribosomal protein S2B, putative|location=Pf3D7_10:1122960-1124035(+)|length=263		1	3	3	3	3	3	3	11	11	11	29.856	263	6.5				4							1	1	6	3.1897e-19	1.8139	0.91126	49.77	3	1.9195
198	53;54;62;172;361;362;601;809;993	117		10	54		59	PF13_0141	PF13_0141	9	9	9			>IPI:PF13_0141|organism=Plasmodium_falciparum_3D7|product=L-lactate dehydrogenase|location=Pf3D7_13:1041358-1042308(+)|length=316	L-lactate dehydrogenase|location=Pf3D7_13:1041358-1042308(+)|length=316		1	9	9	9	9	9	9	23.4	23.4	23.4	34.107	316	6.13		1	1	22	7	4	6	2	2	2	1	6	54	7.0894e-76	1.826	1.2969	44.193	34	2.0295
386	994;1255							PFI1020c	PFI1020c	2	2	2			>IPI:PFI1020c|organism=Plasmodium_falciparum_3D7|product=inosine-5'-monophosphate dehydrogenase|location=Pf3D7_09:852515-854047(-)|length=510	inosine-5'-monophosphate dehydrogenase|location=Pf3D7_09:852515-854047(-)|length=510		1	2	2	2	2	2	2	3.9	3.9	3.9	56.15	510	6.67						1	2						3	1.4944e-05	2.1307	1.4165	56.275	2	1.8472
385	260;267;1131	224			133			PFI0930c	PFI0930c	3	3	3			>IPI:PFI0930c|organism=Plasmodium_falciparum_3D7|product=nucleosome assembly protein|location=Pf3D7_09:781358-782665(-)|length=269	nucleosome assembly protein|location=Pf3D7_09:781358-782665(-)|length=269		1	3	3	3	3	3	3	11.9	11.9	11.9	31.826	269	5					3								3	2.3137e-12	1.3396	0.72123	11.877	2	1.5391
200	436	118			111			PF13_0171	PF13_0171	1	1	1			>IPI:PF13_0171|organism=Plasmodium_falciparum_3D7|product=60S ribosomal protein L23, putative|location=Pf3D7_13:1324210-1325000(+)|length=139	60S ribosomal protein L23, putative|location=Pf3D7_13:1324210-1325000(+)|length=139		1	1	1	1	1	1	1	10.1	10.1	10.1	14.993	139	2		1											1	0.086526	0.94532	0.75282		1	0.97674
127	1353							PF10_0068	PF10_0068	1	1	1			>IPI:PF10_0068|organism=Plasmodium_falciparum_3D7|product=RNA binding protein, putative|location=Pf3D7_10:277621-279168(+)|length=246	RNA binding protein, putative|location=Pf3D7_10:277621-279168(+)|length=246		1	1	1	1	1	1	1	4.1	4.1	4.1	29.53	246	4				1									1	3.8185e-06	1.6484	0.82809		1	1.4616
214	33;348;398;586;587;736;741;1083;1099;1148;1234;1296;1349;1388;1499;1500	123;124;125;126;127		11	155;221;262;280;396		275	PF13_0304;PF13_0305;IPI00014424;IPI00396485;IPI00472724;IPI00025447;IPI00556204;IPI00382804	PF13_0304;PF13_0305	16;16;1;1;1;1;1;1	16;16;1;1;1;1;1;1	16;16;1;1;1;1;1;1			>IPI:PF13_0304|organism=Plasmodium_falciparum_3D7|product=elongation factor-1 alpha|location=Pf3D7_13:2262150-2263481(-)|length=443;>IPI:PF13_0305|organism=Plasmodium_falciparum_3D7|product=elongation factor-1 alpha|location=Pf3D7_13:2265234-2266565(+)|len	elongation factor-1 alpha|location=Pf3D7_13:2262150-2263481(-)|length=443;>IPI:PF13_0305|organism=Plasmodium_falciparum_3D7|		8	16	16	16	16	16	16	38.1	38.1	38.1	48.958	443	6.81	5	3	6	6	7	24	19	12	8	4	5	9	108	1.8136e-218	1.9622	1.5074	52.777	91	2.0276
258	42;879;880							PF14_0448	PF14_0448	3	3	3			>IPI:PF14_0448|organism=Plasmodium_falciparum_3D7|product=40S ribosomal protein S2, putative|location=Pf3D7_14:1929874-1931322(+)|length=272	40S ribosomal protein S2, putative|location=Pf3D7_14:1929874-1931322(+)|length=272		1	3	3	3	3	3	3	5.9	5.9	5.9	29.957	272	4				3									3	0.0015008	1.9905	1.2364	14.048	3	2.1334
210	1286							PF13_0262	PF13_0262	1	1	1			>IPI:PF13_0262|organism=Plasmodium_falciparum_3D7|product=lysine - tRNA ligase|location=Pf3D7_13:2002293-2004281(-)|length=583	lysine - tRNA ligase|location=Pf3D7_13:2002293-2004281(-)|length=583		1	1	1	1	1	1	1	1.7	1.7	1.7	67.59	583	7							1						1	0.019361	0.74382	0.5812		1	1.2518
414	60;61;295;962;987;1054;1184	241			465			PFL1170w	PFL1170w	7	7	7			>IPI:PFL1170w|organism=Plasmodium_falciparum_3D7|product=polyadenylate-binding protein, putative|location=Pf3D7_12:988620-991247(+)|length=875	polyadenylate-binding protein, putative|location=Pf3D7_12:988620-991247(+)|length=875		1	7	7	7	7	7	7	9	9	9	97.229	875	9							1	6	2		1	2	12	3.8444e-47	1.4608	1.1156	31.348	9	1.4077
224	210;1027	131			429			PF14_0076	PF14_0076	2	2	2			>IPI:PF14_0076|organism=Plasmodium_falciparum_3D7|product=plasmepsin I|location=Pf3D7_14:288297-289655(+)|length=452	plasmepsin I|location=Pf3D7_14:288297-289655(+)|length=452		1	2	2	2	2	2	2	5.8	5.8	5.8	51.46	452	5					2								2	7.0819e-39	2.2472	1.2099		1	2.5086
145	168;529;1453							PF10_0272;IPI00550021;IPI00651660;IPI00877999;IPI00878524;IPI00878827	PF10_0272	3;1;1;1;1;1	3;1;1;1;1;1	3;1;1;1;1;1			>IPI:PF10_0272|organism=Plasmodium_falciparum_3D7|product=60S ribosomal protein L3, putative|location=Pf3D7_10:1153269-1154429(-)|length=386	60S ribosomal protein L3, putative|location=Pf3D7_10:1153269-1154429(-)|length=386		6	3	3	3	3	3	3	6.5	6.5	6.5	44.22	386	8.8					1	3	1				2	3	10	5.3329e-09	1.6416	1.2291	9.707	4	1.6847
107	1346							PF07_0085	PF07_0085	1	1	1			>IPI:PF07_0085|organism=Plasmodium_falciparum_3D7|product=ferrodoxin reductase-like protein|location=Pf3D7_07:938312-940364(+)|length=642	ferrodoxin reductase-like protein|location=Pf3D7_07:938312-940364(+)|length=642		1	1	1	1	1	1	1	1.7	1.7	1.7	72.721	642	7							1						1	0.00045694	1.1488	0.89761		1	1.4406
296	158;159;191;222;297;311;755;768;781;782;1023;1040;1079;1139;1180	171			43			PFB0815w	PFB0815w	15	15	15			>IPI:PFB0815w|organism=Plasmodium_falciparum_3D7|product=Calcium-dependent protein kinase 1|location=Pf3D7_02:720436-722660(+)|length=524	Calcium-dependent protein kinase 1|location=Pf3D7_02:720436-722660(+)|length=524		1	15	15	15	15	15	15	25	25	25	60.799	524	6.89					2		34						36	8.0197e-74	5.7728	4.5563	47.838	13	4.8596
164	1236							PF11_0188	PF11_0188	1	1	1			>IPI:PF11_0188|organism=Plasmodium_falciparum_3D7|product=heat shock protein 90, putative|location=Pf3D7_11:688765-691557(-)|length=930	heat shock protein 90, putative|location=Pf3D7_11:688765-691557(-)|length=930		1	1	1	1	1	1	1	1.3	1.3	1.3	108.46	930	9									1				1	2.728e-07	1.2815	1		1	1.5331
363	186;262							PFF0885w	PFF0885w	2	2	2			>IPI:PFF0885w|organism=Plasmodium_falciparum_3D7|product=60S ribosomal protein L27a, putative|location=Pf3D7_06:768789-769453(+)|length=148	60S ribosomal protein L27a, putative|location=Pf3D7_06:768789-769453(+)|length=148		1	2	2	2	2	2	2	10.8	10.8	10.8	16.722	148	2		2											2	3.4542e-06	1.133	0.93544	12.246	2	1.1644
80	804;1138;1284	54			171			MAL13P1_343	MAL13P1_343	3	3	3			>IPI:MAL13P1_343|organism=Plasmodium_falciparum_3D7|product=proteasome regulatory subunit, putative|location=Pf3D7_13:2706740-2708052(-)|length=311	proteasome regulatory subunit, putative|location=Pf3D7_13:2706740-2708052(-)|length=311		1	3	3	3	3	3	3	11.3	11.3	11.3	35.211	311	5					4								4	3.953e-16	1.9296	1.0389		1	1.9195
404	480							PFL0590c	PFL0590c	1	1	1			>IPI:PFL0590c|organism=Plasmodium_falciparum_3D7|product=non-SERCA-type Ca2+ -transporting P-ATPase|location=Pf3D7_12:528999-532792(-)|length=1208	non-SERCA-type Ca2+ -transporting P-ATPase|location=Pf3D7_12:528999-532792(-)|length=1208		1	1	1	1	1	1	1	1.5	1.5	1.5	133.87	1208	12												3	3	3.033e-10	1.2696	1.0514	9.1866	3	1.4582
349	128;375							PFE1370w	PFE1370w	2	2	2			>IPI:PFE1370w|organism=Plasmodium_falciparum_3D7|product=hsp70 interacting protein, putative|location=Pf3D7_05:1143612-1145353(+)|length=458	hsp70 interacting protein, putative|location=Pf3D7_05:1143612-1145353(+)|length=458		1	2	2	2	2	2	2	3.5	3.5	3.5	51.125	458	7							3						3	0.0099294	1.2872	1.0058	11.681	3	1.0831
346	86;406;691;934	192			435			PFE1195w	PFE1195w	4	4	4			>IPI:PFE1195w|organism=Plasmodium_falciparum_3D7|product=karyopherin beta|location=Pf3D7_05:998748-1002119(+)|length=1123	karyopherin beta|location=Pf3D7_05:998748-1002119(+)|length=1123		1	4	4	4	4	4	4	4.5	4.5	4.5	127.35	1123	10.4										5	1	1	7	2.0724e-66	1.5641	1.1226	43.584	4	1.4104
281	823							PFA0145c	PFA0145c	1	1	1			>IPI:PFA0145c|organism=Plasmodium_falciparum_3D7|product=aspartyl-tRNA synthetase, putative|location=Pf3D7_01:129194-131074(-)|length=626	aspartyl-tRNA synthetase, putative|location=Pf3D7_01:129194-131074(-)|length=626		1	1	1	1	1	1	1	2.2	2.2	2.2	73.449	626	7							1						1	1.5896e-05	0.83379	0.6515		1	0.84571
118	1218							PF08_0081	PF08_0081	1	1	1			>IPI:PF08_0081|organism=Plasmodium_falciparum_3D7|product=conserved Plasmodium protein, unknown function|location=Pf3D7_08:659614-663216(-)|length=659	conserved Plasmodium protein, unknown function|location=Pf3D7_08:659614-663216(-)|length=659		1	1	1	1	1	1	1	1.7	1.7	1.7	76.856	659	5.5				1			1						2	1.4422e-12	2.0846	1.4998	8.7484	2	2.1541
276	289;868							PF14_0678	PF14_0678	2	2	2			>IPI:PF14_0678|organism=Plasmodium_falciparum_3D7|product=exported protein 2|location=Pf3D7_14:2905101-2906503(-)|length=287	exported protein 2|location=Pf3D7_14:2905101-2906503(-)|length=287		1	2	2	2	2	2	2	7.3	7.3	7.3	33.411	287	4.57		1	1	3			1	1					7	6.3744e-08	1.7531	1.1614	39.268	6	1.4028
90	1157							MAL8P1_125	MAL8P1_125	1	1	1			>IPI:MAL8P1_125|organism=Plasmodium_falciparum_3D7|product=tyrosyl-tRNA synthetase, putative|location=Pf3D7_08:403717-405263(+)|length=373	tyrosyl-tRNA synthetase, putative|location=Pf3D7_08:403717-405263(+)|length=373		1	1	1	1	1	1	1	3.8	3.8	3.8	43.453	373	6						1							1	2.6552e-13	2.1317	1.7303		1	2.4569
72	167;261;380;600;637;724;1274;1297							MAL13P1_214	MAL13P1_214	8	8	8			>IPI:MAL13P1_214|organism=Plasmodium_falciparum_3D7|product=phosphoethanolamine N-methyltransferase|location=Pf3D7_13:1696925-1698144(+)|length=266	phosphoethanolamine N-methyltransferase|location=Pf3D7_13:1696925-1698144(+)|length=266		1	8	8	8	8	8	8	30.8	30.8	30.8	31.043	266	5.89			2	9		1	2	1	1	1	1	1	19	1.073e-116	1.5093	1.0392	24.553	18	1.559
102	395							PF07_0040	PF07_0040	1	1	1			>IPI:PF07_0040|organism=Plasmodium_falciparum_3D7|product=lysophospholipase, putative|location=Pf3D7_07:490467-491573(-)|length=368	lysophospholipase, putative|location=Pf3D7_07:490467-491573(-)|length=368		1	1	1	1	1	1	1	2.7	2.7	2.7	42.357	368	5					1								1	0.029244	1.5813	0.85467		1	1.6196
180	160;560;606;628;828;1057;1058;1317;1322							PF11_0351	PF11_0351	9	9	9			>IPI:PF11_0351|organism=Plasmodium_falciparum_3D7|product=heat shock protein hsp70 homologue|location=Pf3D7_11:1320112-1322103(+)|length=663	heat shock protein hsp70 homologue|location=Pf3D7_11:1320112-1322103(+)|length=663		1	9	9	9	9	9	9	15.1	15.1	15.1	73.297	663	8								14					14	1.5424e-141	1.9531	1.269	49.249	14	1.9919
300	818;860;1115							PFC0255c	PFC0255c	3	3	3			>IPI:PFC0255c|organism=Plasmodium_falciparum_3D7|product=ubiquitin conjugating enzyme E2, putative|location=Pf3D7_03:275666-276538(-)|length=142	ubiquitin conjugating enzyme E2, putative|location=Pf3D7_03:275666-276538(-)|length=142		1	3	3	3	3	3	3	14.8	14.8	14.8	16.14	142	1.75	1	3											4	1.8691e-22	1.3497	1.1554	13.832	3	1.5541
339	245							PFE0915c	PFE0915c	1	1	1			>IPI:PFE0915c|organism=Plasmodium_falciparum_3D7|product=proteasome subunit beta type 1, putative|location=Pf3D7_05:759829-760996(-)|length=240	proteasome subunit beta type 1, putative|location=Pf3D7_05:759829-760996(-)|length=240		1	1	1	1	1	1	1	4.2	4.2	4.2	27.268	240	3			1										1	9.0495e-10	0.98802	1.0223		1	1.0469
267	144;713;1175;1176;1395;1539							PF14_0579	PF14_0579	6	6	6			>IPI:PF14_0579|organism=Plasmodium_falciparum_3D7|product=60S ribosomal protein L27, putative|location=Pf3D7_14:2475437-2476409(-)|length=146	60S ribosomal protein L27, putative|location=Pf3D7_14:2475437-2476409(-)|length=146		1	6	6	6	6	6	6	28.8	28.8	28.8	16.745	146	4.5	1	7	1									3	12	3.6488e-36	2.0112	1.6264	27.953	10	2.1605
382	302;588;1080;1109;1508;1557							PFI0755c	PFI0755c	6	6	6			>IPI:PFI0755c|organism=Plasmodium_falciparum_3D7|product=6-phosphofructokinase, putative|location=Pf3D7_09:650576-654832(-)|length=1418	6-phosphofructokinase, putative|location=Pf3D7_09:650576-654832(-)|length=1418		1	6	6	6	6	6	6	5.1	5.1	5.1	159.45	1418	9.06							1	9	1		3	2	16	3.1483e-32	1.281	0.99388	36.082	11	1.2764
213	681	122			173			PF13_0301	PF13_0301	1	1	1			>IPI:PF13_0301|organism=Plasmodium_falciparum_3D7|product=ubiquitin conjugating enzyme, putative|location=Pf3D7_13:2228216-2229581(+)|length=202	ubiquitin conjugating enzyme, putative|location=Pf3D7_13:2228216-2229581(+)|length=202		1	1	1	1	1	1	1	5.9	5.9	5.9	22.883	202	3			2										2	0.0059264	4.0874	4.1574	16.481	2	4.2892
240	783;1515							PF14_0257	PF14_0257	2	2	2			>IPI:PF14_0257|organism=Plasmodium_falciparum_3D7|product=conserved protein, unknown function|location=Pf3D7_14:1092878-1093723(+)|length=281	conserved protein, unknown function|location=Pf3D7_14:1092878-1093723(+)|length=281		1	2	2	2	2	2	2	8.9	8.9	8.9	33.006	281	5					3								3	7.8644e-10	1.3613	0.73292		1	1.4288
113	87;130;163;231;248;320;374;604;605;729;740;771;906;931;950;958;1019;1020;1024;1063;1151;1159;1237;1323;1324	75;76;77;78;79		5;6;7	114;134;139;182;620		253;559;616	PF08_0054;IPI00643152;IPI00304925;IPI00845339;IPI00893099;IPI00301277;MAL7P1_228;IPI00911039;IPI00003362;IPI00339269;IPI00647012;IPI00909073;IPI00902596;IPI00011134;IPI00910047;IPI00007765;IPI00910482;IPI00830052;IPI00888728	PF08_0054	25;4;4;4;4;4;3;3;2;2;2;2;2;2;2;1;1;1;1	25;4;4;4;4;4;3;3;2;2;2;2;2;2;2;1;1;1;1	23;2;2;2;2;2;1;1;2;1;2;0;0;1;1;1;1;1;0			>IPI:PF08_0054|organism=Plasmodium_falciparum_3D7|product=heat shock 70 kDa protein|location=Pf3D7_08:861481-863514(+)|length=677	heat shock 70 kDa protein|location=Pf3D7_08:861481-863514(+)|length=677		19	25	25	23	25	25	23	35	35	32.1	73.914	677	8.47				2	2	4	1	49	8	4	6	7	83	2.5936e-284	1.6047	1.161	36.296	69	1.594
149	933	103			35			PF10_0366	PF10_0366	1	1	1			>IPI:PF10_0366|organism=Plasmodium_falciparum_3D7|product=ADP/ATP transporter on adenylate translocase|location=Pf3D7_10:1477939-1478844(-)|length=301	ADP/ATP transporter on adenylate translocase|location=Pf3D7_10:1477939-1478844(-)|length=301		1	1	1	1	1	1	1	4.3	4.3	4.3	33.726	301	12												1	1	7.2629e-05	0.9567	0.7923		1	1.1022
290	705							PFB0210c	PFB0210c	1	1	1			>IPI:PFB0210c|organism=Plasmodium_falciparum_3D7|product=hexose transporter, PfHT1|location=Pf3D7_02:205889-207403(-)|length=504	hexose transporter, PfHT1|location=Pf3D7_02:205889-207403(-)|length=504		1	1	1	1	1	1	1	3	3	3	56.416	504	12												1	1	7.8654e-38	1.3326	1.1036		1	1.6866
316	521;584	181;182			311;475			PFD0305c	PFD0305c	2	2	2			>IPI:PFD0305c|organism=Plasmodium_falciparum_3D7|product=vacuolar ATP synthase subunit b|location=Pf3D7_04:329739-331698(-)|length=494	vacuolar ATP synthase subunit b|location=Pf3D7_04:329739-331698(-)|length=494		1	2	2	2	2	2	2	4.9	4.9	4.9	55.788	494	7							4						4	6.024e-15	1.3938	1.0891	2.8845	2	1.4705
389	78;878	229			235			PFI1110w	PFI1110w	2	2	2			>IPI:PFI1110w|organism=Plasmodium_falciparum_3D7|product=glutamine synthetase, putative|location=Pf3D7_09:916593-918664(+)|length=543	glutamine synthetase, putative|location=Pf3D7_09:916593-918664(+)|length=543		1	2	2	2	2	2	2	4.2	4.2	4.2	63.23	543	7							2						2	4.5133e-14	1.4188	0.94318	6.7753	2	1.5869
401	689							PFL0280c	PFL0280c	1	1	1			>IPI:PFL0280c|organism=Plasmodium_falciparum_3D7|product=histone binding protein, putative|location=Pf3D7_12:249333-251396(-)|length=333	histone binding protein, putative|location=Pf3D7_12:249333-251396(-)|length=333		1	1	1	1	1	1	1	4.2	4.2	4.2	39.017	333	6						1							1	2.7337e-05	0.58126	0.42122		1	1.4066
217	228;312;369;471;1422	129;130			266;270			PF13_0328	PF13_0328	5	5	5			>IPI:PF13_0328|organism=Plasmodium_falciparum_3D7|product=proliferating cell nuclear antigen|location=Pf3D7_13:2478805-2479629(-)|length=274	proliferating cell nuclear antigen|location=Pf3D7_13:2478805-2479629(-)|length=274		1	5	5	5	5	5	5	21.5	21.5	21.5	30.586	274	4				6									6	3.1682e-62	1.9155	1.2016	26.48	6	1.8883
235	22;753;957;1192;1504							PF14_0230	PF14_0230	5	5	5			>IPI:PF14_0230|organism=Plasmodium_falciparum_3D7|product=60S ribosomal protein L5, putative|location=Pf3D7_14:973795-975485(-)|length=294	60S ribosomal protein L5, putative|location=Pf3D7_14:973795-975485(-)|length=294		1	5	5	5	5	5	5	16.3	16.3	16.3	33.998	294	7.28			1	6	4							7	18	4.2077e-23	2.0136	1.3067	32.243	11	2.0245
342	133;193;458;507;552;602;977							PFE1050w	PFE1050w	7	7	7			>IPI:PFE1050w|organism=Plasmodium_falciparum_3D7|product=adenosylhomocysteinase(S-adenosyl-L-homocystein e hydrolase)|location=Pf3D7_05:857035-858474(+)|length=479	adenosylhomocysteinase(S-adenosyl-L-homocystein e hydrolase)|location=Pf3D7_05:857035-858474(+)|length=479		1	7	7	7	7	7	7	15.2	15.2	15.2	53.838	479	8.52						8	5	1		1	1	7	23	4.3683e-34	1.0854	0.89972	82.819	18	1.6709
106	867;1308;1415;1490;1513	70;71;72;73			239;529;532;538			PF07_0073	PF07_0073	5	5	5			>IPI:PF07_0073|organism=Plasmodium_falciparum_3D7|product=seryl-tRNA synthetase, putative|location=Pf3D7_07:820170-821789(-)|length=539	seryl-tRNA synthetase, putative|location=Pf3D7_07:820170-821789(-)|length=539		1	5	5	5	5	5	5	10.9	10.9	10.9	62.453	539	7.44							5	4					9	8.3692e-18	0.83282	0.60336	35.583	2	1.0984
101	370;399;541;603;612;622;796;892;893;992;1294;1446;1514	68			183			PF07_0033	PF07_0033	13	13	13			>IPI:PF07_0033|organism=Plasmodium_falciparum_3D7|product=Cg4 protein|location=Pf3D7_07:451089-453710(+)|length=873	Cg4 protein|location=Pf3D7_07:451089-453710(+)|length=873		1	13	13	13	13	13	13	16.2	16.2	16.2	99.963	873	9.97								1	6	21	3	2	33	2.6232e-116	1.045	0.75267	44.63	20	1.2954
125	282;1271;1387							PF10_0043	PF10_0043	3	3	3			>IPI:PF10_0043|organism=Plasmodium_falciparum_3D7|product=60S ribosomal protein L13, putative|location=Pf3D7_10:179345-180227(-)|length=202	60S ribosomal protein L13, putative|location=Pf3D7_10:179345-180227(-)|length=202		1	3	3	3	3	3	3	12.4	12.4	12.4	23.754	202	3			3										3	1.9025e-18	1.1659	1.2017	1.9684	3	1.232
91	659							MAL8P1_128	MAL8P1_128	1	1	1			>IPI:MAL8P1_128|organism=Plasmodium_falciparum_3D7|product=proteasome subunit alpha, putative|location=Pf3D7_08:388339-389484(+)|length=260	proteasome subunit alpha, putative|location=Pf3D7_08:388339-389484(+)|length=260		1	1	1	1	1	1	1	4.2	4.2	4.2	29.499	260	4				1									1	7.8362e-11	1.7613	0.88482		1	2.0934
298	249;850;1125;1141;1505;1562	172			170			PFC0120w;PFC0110w;MAL7P1_229;PFB0935w	PFC0120w;PFC0110w	6;5;2;1	6;5;2;1	6;5;2;1			>IPI:PFC0120w|organism=Plasmodium_falciparum_3D7|product=Cytoadherence linked asexual protein 3.1|location=Pf3D7_03:132097-137339(+)|length=1417;>IPI:PFC0110w|organism=Plasmodium_falciparum_3D7|product=Cytoadherence linked asexual protein 3.2|location=Pf3D	Cytoadherence linked asexual protein 3.1|location=Pf3D7_03:132097-137339(+)|length=1417;>IPI:PFC0110w|organism=Plasmodium_falciparum_3D7|		4	6	6	6	6	6	6	4.9	4.9	4.9	167.24	1417	11.5											5	6	11	1.8004e-32	0.90153	0.65611	21.795	7	1.1988
394	14;181;284;294;538;596;769;877;984;985;1247;1376;1522	234;235			941;1026			PFI1445w	PFI1445w	13	13	13			>IPI:PFI1445w|organism=Plasmodium_falciparum_3D7|product=High molecular weight rhoptry protein-2|location=Pf3D7_09:1175193-1180752(+)|length=1378	High molecular weight rhoptry protein-2|location=Pf3D7_09:1175193-1180752(+)|length=1378		1	13	13	13	13	13	13	10.7	10.7	10.7	162.66	1378	11				1							15	8	24	8.0078e-57	0.86097	0.80494	26.753	22	1.0051
97	134;227;253;751;807;997;998;1303	61;62		3;4	34;233		41;159	MAL8P1_69;IPI00000816;IPI00013890;IPI00220642;IPI00216318;IPI00216319;IPI00021263;IPI00018146;IPI00879359;IPI00759832;IPI00411765;IPI00910779;IPI00793344;IPI00789337;IPI00794254;IPI00796727;IPI00792761;IPI00795516;IPI00640721;IPI00793388;IPI00790689;IPI00903106;IPI00645801;IPI00651755	MAL8P1_69	8;2;2;2;2;2;2;2;2;2;2;2;1;1;1;1;1;1;1;1;1;1;1;1	8;2;2;2;2;2;2;2;2;2;2;2;1;1;1;1;1;1;1;1;1;1;1;1	8;2;2;2;2;2;2;2;2;2;2;2;1;1;1;1;1;1;1;1;1;1;1;1			>IPI:MAL8P1_69|organism=Plasmodium_falciparum_3D7|product=14-3-3 protein, putative|location=Pf3D7_08:831139-832587(+)|length=262	14-3-3 protein, putative|location=Pf3D7_08:831139-832587(+)|length=262		24	8	8	8	8	8	8	39.3	39.3	39.3	30.192	262	4.2				13	1	1							15	1.0691e-119	2.0653	1.1085	34.644	15	2.1202
100	74;101;106;269;300;301;519;550;609;664;735;869;952;1111;1147;1400	63;64;65;66;67			84;370;493;643;647			PF07_0029;IPI00414676;IPI00514027;IPI00910360;IPI00382470;IPI00784295;IPI00604607;IPI00746291;IPI00515119;IPI00640129	PF07_0029	16;3;2;2;1;1;1;1;1;1	16;3;2;2;1;1;1;1;1;1	14;1;0;0;1;1;1;1;1;1			>IPI:PF07_0029|organism=Plasmodium_falciparum_3D7|product=heat shock protein 86|location=Pf3D7_07:436970-439992(+)|length=745	heat shock protein 86|location=Pf3D7_07:436970-439992(+)|length=745		10	16	16	14	16	16	14	23.8	23.8	22.1	86.165	745	8.76			3	1		1	4	6	23	2	4	6	50	7.3068e-227	1.5387	1.1882	27.615	39	1.7602
272	185;313;624;643;1230	161			190			PF14_0627	PF14_0627	5	5	5			>IPI:PF14_0627|organism=Plasmodium_falciparum_3D7|product=40S ribosomal protein S3, putative|location=Pf3D7_14:2684077-2685470(+)|length=221	40S ribosomal protein S3, putative|location=Pf3D7_14:2684077-2685470(+)|length=221		1	5	5	5	5	5	5	24.9	24.9	24.9	24.668	221	2.88		1	7										8	3.7341e-48	0.79218	0.81105	19.829	7	1.048
331	352;1025;1169							PFE0350c	PFE0350c	3	3	3			>IPI:PFE0350c|organism=Plasmodium_falciparum_3D7|product=60S ribosomal protein L4, putative|location=Pf3D7_05:294668-295903(-)|length=411	60S ribosomal protein L4, putative|location=Pf3D7_05:294668-295903(-)|length=411		1	3	3	3	3	3	3	8.3	8.3	8.3	46.211	411	6.67					1	4					1		6	2.4324e-35	1.1355	0.89671	39.102	5	1.2146
312	535							PFC0910w	PFC0910w	1	1	1			>IPI:PFC0910w|organism=Plasmodium_falciparum_3D7|product=conserved Plasmodium protein, unknown function|location=Pf3D7_03:857483-858772(+)|length=429	conserved Plasmodium protein, unknown function|location=Pf3D7_03:857483-858772(+)|length=429		1	1	1	1	1	1	1	1.9	1.9	1.9	50.151	429	7							2						2	0.039092	0.35057	0.27393	19.878	2	0.38243
370	317;409;432;433;534;580;625;785;1007;1021;1078;1357;1380;1381;1421;1518	209;210;211;212;213;214;215		18	15;63;81;276;284;363;505		66	PFF1300w	PFF1300w	16	16	16			>IPI:PFF1300w|organism=Plasmodium_falciparum_3D7|product=pyruvate kinase|location=Pf3D7_06:1078996-1081321(+)|length=511	pyruvate kinase|location=Pf3D7_06:1078996-1081321(+)|length=511		1	16	16	16	16	16	16	33.1	33.1	33.1	55.66	511	7.76							22	1	2	1	1	2	29	4.0562e-129	1.389	1.0255	39.448	24	1.81
236	1211							PF14_0231	PF14_0231	1	1	1			>IPI:PF14_0231|organism=Plasmodium_falciparum_3D7|product=60S ribosomal protein L7-3, putative|location=Pf3D7_14:977850-979108(+)|length=283	60S ribosomal protein L7-3, putative|location=Pf3D7_14:977850-979108(+)|length=283		1	1	1	1	1	1	1	3.9	3.9	3.9	32.681	283	5					1								1	5.0098e-23	2.2731	1.2238		1	2.8116
332	97;456;465;466;1003;1037;1086;1170;1372;1558							PFE0585c	PFE0585c	10	10	10			>IPI:PFE0585c|organism=Plasmodium_falciparum_3D7|product=myo-inositol 1-phosphate synthase, putative|location=Pf3D7_05:520718-522691(-)|length=604	myo-inositol 1-phosphate synthase, putative|location=Pf3D7_05:520718-522691(-)|length=604		1	10	10	10	10	10	10	17.1	17.1	17.1	69.111	604	8.14							1	18	1		1		21	3.764e-44	1.1925	0.84499	31.85	16	1.5096
225	861							PF14_0077	PF14_0077	1	1	1			>IPI:PF14_0077|organism=Plasmodium_falciparum_3D7|product=plasmepsin II|location=Pf3D7_14:293471-294832(+)|length=453	plasmepsin II|location=Pf3D7_14:293471-294832(+)|length=453		1	1	1	1	1	1	1	2.6	2.6	2.6	51.48	453	5					1								1	0.0076177	1.355	0.72954		1	1.8424
220	654;793;1287;1288							PFL0585w;PF13_0346;IPI00798127;IPI00743241;IPI00743650;IPI00744274;IPI00792712;IPI00793729;IPI00789107;IPI00719280;IPI00794205;IPI00418813;IPI00790633;IPI00794925;IPI00795527;IPI00793810;IPI00797400;IPI00796600;IPI00179330;IPI00397808;IPI00794211;IPI00796007;IPI00784990;IPI00789823;IPI00456429;IPI00793330;IPI00798155;IPI00654754;IPI00792139;IPI00788210	PFL0585w;PF13_0346;IPI00798127;IPI00743241;IPI00743650;IPI00744274;IPI00792712;IPI00793729;IPI00789107;IPI00719280;IPI00794205;IPI00418813;IPI00790633;IPI00794925;IPI00795527;IPI00793810;IPI00797400;IPI00796600;IPI00179330;IPI00397808;IPI00794211;IPI00796007;IPI00784990;IPI00789823;IPI00456429;IPI00793330;IPI00798155;IPI00654754;IPI00792139	4;4;2;2;2;2;2;2;2;2;2;2;2;2;2;2;2;2;2;2;2;2;2;2;2;2;2;2;2;1	4;4;2;2;2;2;2;2;2;2;2;2;2;2;2;2;2;2;2;2;2;2;2;2;2;2;2;2;2;1	4;4;2;2;2;2;2;2;2;2;2;2;2;2;2;2;2;2;2;2;2;2;2;2;2;2;2;2;2;1	cDNA FLJ75516, highly similar to Xenopus tropicalis ubiquitin C, mRNA;Ubiquitin C variant;Putative uncharacterized protein;UBC protein;cDNA FLJ32377 fis, clone SKMUS1000014, highly similar to Polyubiquitin 9;Putative uncharacterized protein DKFZp434K0435;Ubiquitin B;Ubiquitin B, isoform CRA_a;40S ribosomal protein S27a;cDNA, FLJ96793, Homo sapiens ribosomal protein S27a (RPS27A), mRNA;Ribosomal p…	UBC;DKFZp434K0435;hCG_1998947;UBB;RPS27A;UBA80;UBCEP1;hCG_1987923;UBA52;UBCEP2;hCG_37048	>IPI:PFL0585w|organism=Plasmodium_falciparum_3D7|product=polyubiquitin|location=Pf3D7_12:526103-527774(+)|length=381;>IPI:PF13_0346|organism=Plasmodium_falciparum_3D7|product=60S ribosomal protein L40/UBI, putative|location=Pf3D7_13:2628869-2629595(-)|leng	polyubiquitin|location=Pf3D7_12:526103-527774(+)|length=381;>IPI:PF13_0346|organism=Plasmodium_falciparum_3D7|	A8K674;Q59EM9;Q66K58;Q96H31;Q96MH4;Q9UFQ0;Q96C32;Q5U5U6;P62979;B2RDW1;Q5RKT7;Q8WYN9;B4DV12;Q5UGI3;P62987;Q3MIH3;P62988;Q5PY61;Q49A90;A8CGI2	30	4	4	4	4	4	4	56.4	56.4	56.4	42.829	381	8.92		1				1	2	2			3	3	12	8.4782e-58	1.6962	1.4589	33.854	11	1.7364
419	238;626;1122;1185;1320	243;244;245			45;47;517			PFL1425w	PFL1425w	5	5	5			>IPI:PFL1425w|organism=Plasmodium_falciparum_3D7|product=t-complex protein 1, gamma subunit, putative|location=Pf3D7_12:1211778-1213553(+)|length=542	t-complex protein 1, gamma subunit, putative|location=Pf3D7_12:1211778-1213553(+)|length=542		1	5	5	5	5	5	5	8.9	8.9	8.9	60.662	542	7							7						7	4.5614e-22	1.3921	1.0861	20.627	5	1.6498
297	254							PFB0830w	PFB0830w	1	1	1			>IPI:PFB0830w|organism=Plasmodium_falciparum_3D7|product=40S ribosomal protein S26e, putative|location=Pf3D7_02:734271-734594(+)|length=107	40S ribosomal protein S26e, putative|location=Pf3D7_02:734271-734594(+)|length=107		1	1	1	1	1	1	1	11.2	11.2	11.2	12.508	107	2		2											2	1.5886e-17	1.4158	1.1275	11.428	2	1.7902
110	512;798;799;813							PF08_0019	PF08_0019	4	4	4			>IPI:PF08_0019|organism=Plasmodium_falciparum_3D7|product=receptor for activated C kinase homolog, PfRACK|location=Pf3D7_08:1161236-1162780(-)|length=323	receptor for activated C kinase homolog, PfRACK|location=Pf3D7_08:1161236-1162780(-)|length=323		1	4	4	4	4	4	4	17	17	17	35.686	323	6.86				1	3		1			1		1	7	2.4292e-84	2.6332	2.0914	52.031	3	3.57
310	153;1384							PFC0775w	PFC0775w	2	2	2			>IPI:PFC0775w|organism=Plasmodium_falciparum_3D7|product=40S ribosomal protein S11, putative|location=Pf3D7_03:721686-722801(+)|length=161	40S ribosomal protein S11, putative|location=Pf3D7_03:721686-722801(+)|length=161		1	2	2	2	2	2	2	14.3	14.3	14.3	18.76	161	4.17		2	3									1	6	1.0808e-05	1.3684	1.2315	352.28	4	0.75555
94	16							MAL8P1_43	MAL8P1_43	1	1	1			>IPI:MAL8P1_43|organism=Plasmodium_falciparum_3D7|product=U5 snrnp-specific protein, putative|location=Pf3D7_08:1006908-1007882(+)|length=324	U5 snrnp-specific protein, putative|location=Pf3D7_08:1006908-1007882(+)|length=324		1	1	1	1	1	1	1	5.2	5.2	5.2	37.086	324	5					1								1	6.5098e-08	1.6496	0.89156		1	1.9196
190	354;421;514;578	110;111			125;180			PF13_0063;IPI00329583;IPI00890727;IPI00890715;PFL2345c;IPI00021435;IPI00023919;IPI00745502;PF13_0033;IPI00555749	PF13_0063	4;1;1;1;1;1;1;1;1;1	4;1;1;1;1;1;1;1;1;1	4;1;1;1;1;1;1;1;1;1			>IPI:PF13_0063|organism=Plasmodium_falciparum_3D7|product=26S proteasome regulatory subunit 7, putative|location=Pf3D7_13:490129-491811(-)|length=420	26S proteasome regulatory subunit 7, putative|location=Pf3D7_13:490129-491811(-)|length=420		10	4	4	4	4	4	4	12.9	12.9	12.9	46.835	420	6						5							5	2.9542e-13	1.0194	0.82317	16.101	4	1.7391
199	1207							PF13_0143	PF13_0143	1	1	1			>IPI:PF13_0143|organism=Plasmodium_falciparum_3D7|product=phosphoribosylpyrophosphate synthetase|location=Pf3D7_13:1044738-1046051(-)|length=437	phosphoribosylpyrophosphate synthetase|location=Pf3D7_13:1044738-1046051(-)|length=437		1	1	1	1	1	1	1	3	3	3	49.382	437	5					1								1	2.8962e-18	1.6768	0.90281		1	2.1829
122	73;1407							PF08_0125	PF08_0125	2	2	2			>IPI:PF08_0125|organism=Plasmodium_falciparum_3D7|product=tubulin gamma chain|location=Pf3D7_08:232518-233876(+)|length=452	tubulin gamma chain|location=Pf3D7_08:232518-233876(+)|length=452		1	2	2	2	2	2	2	4.4	4.4	4.4	51.636	452	6						2							2	2.8566e-09	0.92023	0.74695	15.837	2	1.217
261	75;171;244;296;355;581;620;621;683;693;709;714;1011;1031;1035;1044;1197;1289;1409;1521	152;153;154;155			503;658;668;679			PF14_0517	PF14_0517	20	20	20			>IPI:PF14_0517|organism=Plasmodium_falciparum_3D7|product=peptidase, putative|location=Pf3D7_14:2234118-2236412(+)|length=764	peptidase, putative|location=Pf3D7_14:2234118-2236412(+)|length=764		1	20	20	20	20	20	20	23.3	23.3	23.3	88.502	764	8.42						4	11	30	8	2	6	4	65	7.1936e-192	3.2861	2.4385	63.997	50	3.6903
428	680;1183	247			116			PFL2055w	PFL2055w	2	2	2			>IPI:PFL2055w|organism=Plasmodium_falciparum_3D7|product=40S ribosomal protein S17, putative|location=Pf3D7_12:1803641-1804471(+)|length=137	40S ribosomal protein S17, putative|location=Pf3D7_12:1803641-1804471(+)|length=137		1	2	2	2	2	2	2	16.1	16.1	16.1	16.067	137	2		3											3	0.00020138	1.0609	0.84489	14.094	3	1.2507
137	618;932	95			101			PF10_0154	PF10_0154	2	2	2			>IPI:PF10_0154|organism=Plasmodium_falciparum_3D7|product=ribonucleotide reductase small subunit, putative|location=Pf3D7_10:633681-635285(+)|length=335	ribonucleotide reductase small subunit, putative|location=Pf3D7_10:633681-635285(+)|length=335		1	2	2	2	2	2	2	7.2	7.2	7.2	40.387	335	5					3								3	0.00010071	1.507	0.98735	33.58	2	2.2815
269	31;143;146;154;174;462;778;866;1216;1405;1417;1430;1469;1494;1495	158;159	1	14	121;134	204	204	PF14_0598	PF14_0598	15	15	15			>IPI:PF14_0598|organism=Plasmodium_falciparum_3D7|product=glyceraldehyde-3-phosphate dehydrogenase|location=Pf3D7_14:2559033-2560282(+)|length=337	glyceraldehyde-3-phosphate dehydrogenase|location=Pf3D7_14:2559033-2560282(+)|length=337		1	15	15	15	15	15	15	43.3	43.3	43.3	36.635	337	6.77		2	1	1	18	4	4	1	3	1	3	5	43	2.846e-137	1.7817	1.2364	37.727	35	2.4614
420	92;569							PFL1465c	PFL1465c	2	2	2			>IPI:PFL1465c|organism=Plasmodium_falciparum_3D7|product=Heat shock protein hslv|location=Pf3D7_12:1251601-1252754(-)|length=207	Heat shock protein hslv|location=Pf3D7_12:1251601-1252754(-)|length=207		1	2	2	2	2	2	2	10.1	10.1	10.1	22.87	207	2.5		2	2										4	0.00017584	1.2058	0.99553	53.608	2	1.6063
82	114;148;1032;1254;1523							MAL13P1_56	MAL13P1_56	5	5	5			>IPI:MAL13P1_56|organism=Plasmodium_falciparum_3D7|product=m1-family aminopeptidase|location=Pf3D7_13:501992-505249(+)|length=1085	m1-family aminopeptidase|location=Pf3D7_13:501992-505249(+)|length=1085		1	5	5	5	5	5	5	5.3	5.3	5.3	126.06	1085	10.3									1	8	1	2	12	6.9659e-44	1.9878	1.3485	29.723	7	1.9477
186	1241							PF11_0506	PF11_0506	1	1	1			>IPI:PF11_0506|organism=Plasmodium_falciparum_3D7|product=Antigen 332, DBL-like protein|location=Pf3D7_11:1950207-1968723(+)|length=6093	Antigen 332, DBL-like protein|location=Pf3D7_11:1950207-1968723(+)|length=6093		1	1	1	1	1	1	1	0.7	0.7	0.7	689.27	6093	11											1		1	0.002616	1.3255	1.3525		1	1.5663
136	6;30;138;746;1043;1100	93;94			140;143			PF10_0153	PF10_0153	6	6	6			>IPI:PF10_0153|organism=Plasmodium_falciparum_3D7|product=heat shock protein 60|location=Pf3D7_10:627043-629039(-)|length=580	heat shock protein 60|location=Pf3D7_10:627043-629039(-)|length=580		1	6	6	6	6	6	6	13.6	13.6	13.6	62.55	580	7							7						7	6.2101e-71	1.4459	1.1191	42.151	7	1.8069
319	570;630							PFD0810w	PFD0810w	2	2	2			>IPI:PFD0810w|organism=Plasmodium_falciparum_3D7|product=small GTP-binding protein sar1|location=Pf3D7_04:736944-738205(+)|length=192	small GTP-binding protein sar1|location=Pf3D7_04:736944-738205(+)|length=192		1	2	2	2	2	2	2	12.5	12.5	12.5	22.02	192	2		3											3	0.001128	2.5875	2.0606	36.671	2	2.9385
294	197;429							PFB0635w	PFB0635w	2	2	2			>IPI:PFB0635w|organism=Plasmodium_falciparum_3D7|product=T-complex protein 1, putative|location=Pf3D7_02:566121-567894(+)|length=542	T-complex protein 1, putative|location=Pf3D7_02:566121-567894(+)|length=542		1	2	2	2	2	2	2	4.1	4.1	4.1	60.958	542	7							2						2	2.9042e-12	1.1672	0.77597	30.927	2	1.545
377	26;340							PFI0235w	PFI0235w	2	2	2			>IPI:PFI0235w|organism=Plasmodium_falciparum_3D7|product=replication factor A-related protein, putative|location=Pf3D7_09:222269-224154(+)|length=484	replication factor A-related protein, putative|location=Pf3D7_09:222269-224154(+)|length=484		1	2	2	2	2	2	2	5.2	5.2	5.2	56.234	484	7							2						2	1.0779e-19	1.4203	1.1098	35.268	2	1.596
409	69;96							PFL0930w	PFL0930w	2	2	2			>IPI:PFL0930w|organism=Plasmodium_falciparum_3D7|product=clathrin heavy chain, putative|location=Pf3D7_12:757642-763635(+)|length=1997	clathrin heavy chain, putative|location=Pf3D7_12:757642-763635(+)|length=1997		1	2	2	2	2	2	2	1.5	1.5	1.5	232.95	1997	12												2	2	7.4516e-11	0.42387	0.35104	40.457	2	0.79106
212	698							PF13_0276	PF13_0276	1	1	1			>IPI:PF13_0276|organism=Plasmodium_falciparum_3D7|product=membrane-associated histidine rich protein 2, (MARHP2)|location=Pf3D7_13:2126864-2127398(+)|length=137	membrane-associated histidine rich protein 2, (MARHP2)|location=Pf3D7_13:2126864-2127398(+)|length=137		1	1	1	1	1	1	1	8.8	8.8	8.8	15.849	137	2		1											1	8.2809e-09	1.3766	1.0963		1	2.0882
151	341;806							PF11_0051	PF11_0051	2	2	2			>IPI:PF11_0051|organism=Plasmodium_falciparum_3D7|product=phenylalanyl-tRNA synthetase beta chain, putative|location=Pf3D7_11:175609-177779(-)|length=623	phenylalanyl-tRNA synthetase beta chain, putative|location=Pf3D7_11:175609-177779(-)|length=623		1	2	2	2	2	2	2	4	4	4	72.501	623	8								2					2	2.8086e-12	1.1795	0.75125	29.622	2	1.827
87	924;1107	57			24			MAL7P1_122	MAL7P1_122	2	2	2			>IPI:MAL7P1_122|organism=Plasmodium_falciparum_3D7|product=conserved GTP-binding protein, putative|location=Pf3D7_07:1010160-1011719(+)|length=393	conserved GTP-binding protein, putative|location=Pf3D7_07:1010160-1011719(+)|length=393		1	2	2	2	2	2	2	5.1	5.1	5.1	45.163	393	6						2							2	0.002358	1.7736	1.2853	25.114	2	1.9141
387	265;419;420;493;532;730;777;820;890;961;1269;1390;1554	225			219			PFI1090w	PFI1090w	13	13	13			>IPI:PFI1090w|organism=Plasmodium_falciparum_3D7|product=S-adenosylmethionine synthetase|location=Pf3D7_09:903352-904560(+)|length=402	S-adenosylmethionine synthetase|location=Pf3D7_09:903352-904560(+)|length=402		1	13	13	13	13	13	13	33.8	33.8	33.8	44.843	402	7.56			1	1	3	14	4	2	6	6	2	2	41	1.187e-147	1.3324	0.98036	38.754	36	2.0333
263	0;960;1026							PF14_0541	PF14_0541	3	3	3			>IPI:PF14_0541|organism=Plasmodium_falciparum_3D7|product=V-type H(+)-translocating pyrophosphatase, putative|location=Pf3D7_14:2329869-2332022(-)|length=717	V-type H(+)-translocating pyrophosphatase, putative|location=Pf3D7_14:2329869-2332022(-)|length=717		1	3	3	3	3	3	3	4.9	4.9	4.9	76.416	717	11.6											2	3	5	1.1152e-45	1.1726	0.98899	23.819	5	1.4537
257	470;845;1488							PF14_0439	PF14_0439	3	3	3			>IPI:PF14_0439|organism=Plasmodium_falciparum_3D7|product=M17 leucyl aminopeptidase|location=Pf3D7_14:1893143-1894960(-)|length=605	M17 leucyl aminopeptidase|location=Pf3D7_14:1893143-1894960(-)|length=605		1	3	3	3	3	3	3	5.8	5.8	5.8	67.82	605	7							3						3	3.845e-15	1.5831	1.237	30.541	3	2.1303
354	337;1208							PFF0420c	PFF0420c	2	2	2			>IPI:PFF0420c|organism=Plasmodium_falciparum_3D7|product=proteasome subunit alpha type 2, putative|location=Pf3D7_06:351776-352771(-)|length=235	proteasome subunit alpha type 2, putative|location=Pf3D7_06:351776-352771(-)|length=235		1	2	2	2	2	2	2	9.8	9.8	9.8	26.528	235	3			2										2	3.8732e-18	0.93137	0.94731	39.871	2	1.5789
158	287;288							PF11_0106	PF11_0106	2	2	2			>IPI:PF11_0106|organism=Plasmodium_falciparum_3D7|product=apicoplast ribosomal protein L36e precursor, putative|location=Pf3D7_11:397124-397775(+)|length=112	apicoplast ribosomal protein L36e precursor, putative|location=Pf3D7_11:397124-397775(+)|length=112		1	2	2	2	2	2	2	9.8	9.8	9.8	12.787	112	2		2											2	2.8151e-09	1.1524	0.91772	0.40961	2	1.6484
437	1233							PFL2505c	PFL2505c	1	1	1			>IPI:PFL2505c|organism=Plasmodium_falciparum_3D7|product=rhoptry neck protein 3, putative|location=Pf3D7_12:2114614-2122473(-)|length=2215	rhoptry neck protein 3, putative|location=Pf3D7_12:2114614-2122473(-)|length=2215		1	1	1	1	1	1	1	0.9	0.9	0.9	263.15	2215	12												1	1	7.2174e-07	0.62754	0.58202		1	1.0895
321	204;789;923;1071							PFD0895c	PFD0895c	4	4	4			>IPI:PFD0895c|organism=Plasmodium_falciparum_3D7|product=Bet3 transport protein, putative|location=Pf3D7_04:837969-839408(-)|length=187	Bet3 transport protein, putative|location=Pf3D7_04:837969-839408(-)|length=187		1	4	4	4	4	4	4	21.9	21.9	21.9	21.316	187	2.2		8	2										10	1.9443e-20	49.781	39.644	4.0527	2	62.771
336	575;590;1172;1310							PFE0810c	PFE0810c	4	4	4			>IPI:PFE0810c|organism=Plasmodium_falciparum_3D7|product=40S ribosomal protein S14, putative|location=Pf3D7_05:675807-676612(-)|length=151	40S ribosomal protein S14, putative|location=Pf3D7_05:675807-676612(-)|length=151		1	4	4	4	4	4	4	29.1	29.1	29.1	16.076	151	1.78	2	7											9	4.3597e-40	1.7661	1.411	26.261	8	2.4604
216	219;467;468;499;719;1085							PF13_0316	PF13_0316	6	6	6			>IPI:PF13_0316|organism=Plasmodium_falciparum_3D7|product=40S ribosomal protein S13, putative|location=Pf3D7_13:2327407-2327862(+)|length=151	40S ribosomal protein S13, putative|location=Pf3D7_13:2327407-2327862(+)|length=151		1	6	6	6	6	6	6	29.8	29.8	29.8	17.25	151	2		9											9	9.772e-20	1.3275	1.0572	24.482	7	1.604
406	1480							PFL0670c	PFL0670c	1	1	1			>IPI:PFL0670c|organism=Plasmodium_falciparum_3D7|product=bifunctional aminoacyl-tRNA synthetase, putative|location=Pf3D7_12:590187-592427(-)|length=746	bifunctional aminoacyl-tRNA synthetase, putative|location=Pf3D7_12:590187-592427(-)|length=746		1	1	1	1	1	1	1	1.2	1.2	1.2	86.646	746	8.33							1		2				3	0.027627	2.4045	1.8628	16.735	2	2.7789
227	598;968;969							PF14_0083;IPI00872430;IPI00216587;IPI00645201	PF14_0083	3;1;1;1	3;1;1;1	3;1;1;1			>IPI:PF14_0083|organism=Plasmodium_falciparum_3D7|product=40S ribosomal protein S8e, putative|location=Pf3D7_14:323317-324172(+)|length=218	40S ribosomal protein S8e, putative|location=Pf3D7_14:323317-324172(+)|length=218		4	3	3	3	3	3	3	13.3	13.3	13.3	25.051	218	5.14				6								1	7	4.0558e-57	3.7608	1.8893	39.308	5	3.5013
89	418;935	58;59			197;199			MAL7P1_81	MAL7P1_81	2	2	2			>IPI:MAL7P1_81|organism=Plasmodium_falciparum_3D7|product=eukaryotic translation initiation factor 3 37.28 kDa subunit, putative|location=Pf3D7_07:787446-788872(-)|length=327	eukaryotic translation initiation factor 3 37.28 kDa subunit, putative|location=Pf3D7_07:787446-788872(-)|length=327		1	2	2	2	2	2	2	8	8	8	37.284	327	5					2								2	0.0027621	1.8445	1.2062	19.941	2	2.3464
366	632;726;916;1290	204;205			249;271			PFF1025c	PFF1025c	4	4	4			>IPI:PFF1025c|organism=Plasmodium_falciparum_3D7|product=pyridoxine/pyridoxal 5-phosphate biosynthesis enzyme|location=Pf3D7_06:871294-872199(-)|length=301	pyridoxine/pyridoxal 5-phosphate biosynthesis enzyme|location=Pf3D7_06:871294-872199(-)|length=301		1	4	4	4	4	4	4	18.3	18.3	18.3	33.013	301	5					6								6	1.6572e-06	1.8803	1.3411	67.939	5	2.4011
165	1497;1509							PF11_0189	PF11_0189	2	2	2			>IPI:PF11_0189|organism=Plasmodium_falciparum_3D7|product=insulinase, putative|location=Pf3D7_11:694654-699120(+)|length=1488	insulinase, putative|location=Pf3D7_11:694654-699120(+)|length=1488		1	2	2	2	2	2	2	1.5	1.5	1.5	173.62	1488	11											2		2	1.2763e-11	0.81735	0.60555	11.443	2	0.96725
241	3;979;1383							PF14_0261	PF14_0261	3	3	3			>IPI:PF14_0261|organism=Plasmodium_falciparum_3D7|product=proliferation-associated protein 2g4, putative|location=Pf3D7_14:1105142-1106456(-)|length=377	proliferation-associated protein 2g4, putative|location=Pf3D7_14:1105142-1106456(-)|length=377		1	3	3	3	3	3	3	8.2	8.2	8.2	42.641	377	6						3							3	1.7422e-07	1.2819	0.92892	60.736	3	1.913
381	579;1153;1161							PFI0645w	PFI0645w	3	3	3			>IPI:PFI0645w|organism=Plasmodium_falciparum_3D7|product=elongation factor 1-beta|location=Pf3D7_09:575670-576500(+)|length=276	elongation factor 1-beta|location=Pf3D7_09:575670-576500(+)|length=276		1	3	3	3	3	3	3	12.3	12.3	12.3	32.026	276	4.5		1			5								6	6.7303e-08	1.5306	1.2157	25.452	6	1.8988
355	454;615;1134;1510;1548							PFF0430w	PFF0430w	5	5	5			>IPI:PFF0430w|organism=Plasmodium_falciparum_3D7|product=chaperone, putative|location=Pf3D7_06:358387-360199(+)|length=543	chaperone, putative|location=Pf3D7_06:358387-360199(+)|length=543		1	5	5	5	5	5	5	11.4	11.4	11.4	61.533	543	7							5						5	2.3391e-54	1.4703	0.83159	29.952	5	1.6989
160	694;1327;1436			9			65	PF11_0164	PF11_0164	3	3	3			>IPI:PF11_0164|organism=Plasmodium_falciparum_3D7|product=peptidyl-prolyl cis-trans isomerase|location=Pf3D7_11:589706-590628(-)|length=195	peptidyl-prolyl cis-trans isomerase|location=Pf3D7_11:589706-590628(-)|length=195		1	3	3	3	3	3	3	14.9	14.9	14.9	21.731	195	2		5											5	0.0021126	3.832	3.0517	74.178	5	5.0062
422	464;557							PFL1545c	PFL1545c	2	2	2			>IPI:PFL1545c|organism=Plasmodium_falciparum_3D7|product=chaperonin, cpn60|location=Pf3D7_12:1328302-1331362(-)|length=718	chaperonin, cpn60|location=Pf3D7_12:1328302-1331362(-)|length=718		1	2	2	2	2	2	2	2.8	2.8	2.8	81.483	718	8.5								2	2				4	0.00011657	1.3587	0.8654	47.875	3	1.492
138	8;9;44;240;241;564;565;576;577;797;873;889;980;1335;1502;1503	96;97;98		8	82;177;252		84	PF10_0155;IPI00216171;IPI00465248;IPI00218474;IPI00909949;IPI00909595;IPI00790892	PF10_0155	16;1;1;1;1;1;1	16;1;1;1;1;1;1	16;1;1;1;1;1;1			>IPI:PF10_0155|organism=Plasmodium_falciparum_3D7|product=enolase|location=Pf3D7_10:637137-639010(+)|length=446	enolase|location=Pf3D7_10:637137-639010(+)|length=446		7	16	16	16	16	16	16	32.1	32.1	32.1	48.677	446	6.59					1	27	3	1	4			1	37	0	1.6135	1.1823	50.155	34	2.1523
328	211;1268							PFE0075c	PFE0075c	2	2	2			>IPI:PFE0075c|organism=Plasmodium_falciparum_3D7|product=rhoptry-associated protein 3, RAP3|location=Pf3D7_05:81134-82336(-)|length=400	rhoptry-associated protein 3, RAP3|location=Pf3D7_05:81134-82336(-)|length=400		1	2	2	2	2	2	2	4.8	4.8	4.8	47.004	400	5					3								3	3.4582e-07	1.7843	0.96071	13.773	3	2.3362
133	438;553;1437							PF10_0121	PF10_0121	3	3	3			>IPI:PF10_0121|organism=Plasmodium_falciparum_3D7|product=hypoxanthine phosphoribosyltransferase|location=Pf3D7_10:475326-476562(-)|length=231	hypoxanthine phosphoribosyltransferase|location=Pf3D7_10:475326-476562(-)|length=231		1	3	3	3	3	3	3	13	13	13	26.362	231	5.3			3	3	1		1	1				1	10	2.5783e-21	1.3063	1.3286	102.69	5	1.3807
293	107;415;416;585;737;802;814;853;976;1108;1253;1326;1371	168;169;170			479;524;587			PFB0525w	PFB0525w	13	13	13			>IPI:PFB0525w|organism=Plasmodium_falciparum_3D7|product=asparagine-tRNA ligase, putative|location=Pf3D7_02:475242-477074(+)|length=610	asparagine-tRNA ligase, putative|location=Pf3D7_02:475242-477074(+)|length=610		1	13	13	13	13	13	13	22	22	22	70.497	610	8.19			2		3		2	21	1		1	6	36	6.2496e-54	4.9407	3.5571	42.203	21	6.1395
140	166;566;634	100			22			PF10_0203;IPI00909515;IPI00215917;IPI00215914;IPI00215919;IPI00215918;IPI00910783;IPI00853337;IPI00797941;IPI00792330;IPI00789027	PF10_0203	3;1;1;1;1;1;1;1;1;1;1	3;1;1;1;1;1;1;1;1;1;1	3;1;1;1;1;1;1;1;1;1;1			>IPI:PF10_0203|organism=Plasmodium_falciparum_3D7|product=ADP-ribosylation factor|location=Pf3D7_10:845085-846191(-)|length=181	ADP-ribosylation factor|location=Pf3D7_10:845085-846191(-)|length=181		11	3	3	3	3	3	3	17.1	17.1	17.1	20.912	181	2		4											4	7.2121e-12	1.0963	0.90519	155.72	4	1.7101
348	1214							PFE1355c	PFE1355c	1	1	1			>IPI:PFE1355c|organism=Plasmodium_falciparum_3D7|product=ubiquitin carboxyl-terminal hydrolase, putative|location=Pf3D7_05:1132932-1134849(-)|length=605	ubiquitin carboxyl-terminal hydrolase, putative|location=Pf3D7_05:1132932-1134849(-)|length=605		1	1	1	1	1	1	1	2	2	2	70.732	605	8								2					2	0.0088244	2.0358	1.2967	3.9299	2	2.7301
144	824;825;1560							PF10_0268	PF10_0268	3	3	3			>IPI:PF10_0268|organism=Plasmodium_falciparum_3D7|product=merozoite capping protein 1|location=Pf3D7_10:1140587-1142600(-)|length=393	merozoite capping protein 1|location=Pf3D7_10:1140587-1142600(-)|length=393		1	3	3	3	3	3	3	7.4	7.4	7.4	43.929	393	4.07		1	4	4	4		1						14	3.859e-67	3.4917	2.5061	66.079	12	5.3404
250	812							PF14_0377	PF14_0377	1	1	1			>IPI:PF14_0377|organism=Plasmodium_falciparum_3D7|product=vesicle-associated membrane protein, putative|location=Pf3D7_14:1618762-1619737(+)|length=241	vesicle-associated membrane protein, putative|location=Pf3D7_14:1618762-1619737(+)|length=241		1	1	1	1	1	1	1	5	5	5	27.686	241	3		1		1									2	4.4652e-08	1.1319	0.82215	7.2503	2	1.6684
76	679;1030							MAL13P1_283	MAL13P1_283	2	2	2			>IPI:MAL13P1_283|organism=Plasmodium_falciparum_3D7|product=TCP-1/cpn60 chaperonin family, putative|location=Pf3D7_13:2288230-2290467(+)|length=529	TCP-1/cpn60 chaperonin family, putative|location=Pf3D7_13:2288230-2290467(+)|length=529		1	2	2	2	2	2	2	4.5	4.5	4.5	57.977	529	7							3						3	0.007326	0.88417	0.69087		1	1.4075
134	346;641;772;1225	92			311			PF10_0123	PF10_0123	4	4	4			>IPI:PF10_0123|organism=Plasmodium_falciparum_3D7|product=GMP synthetase|location=Pf3D7_10:482526-484193(-)|length=555	GMP synthetase|location=Pf3D7_10:482526-484193(-)|length=555		1	4	4	4	4	4	4	7.7	7.7	7.7	63.931	555	7							4						4	1.0657e-40	1.5652	1.223	25.988	3	1.666
369	259;333;400;407;442;484;733;897;1448							PFF1295w	PFF1295w	9	9	9			>IPI:PFF1295w|organism=Plasmodium_falciparum_3D7|product=conserved Plasmodium protein, unknown function|location=Pf3D7_06:1075019-1076137(+)|length=372	conserved Plasmodium protein, unknown function|location=Pf3D7_06:1075019-1076137(+)|length=372		1	9	9	9	9	9	9	25	25	25	43.649	372	5					17								17	1.2403e-63	3.6929	2.4149	82.416	12	5.1471
340	440							PFE0975c	PFE0975c	1	1	1			>IPI:PFE0975c|organism=Plasmodium_falciparum_3D7|product=40S ribosomal protein S24, putative|location=Pf3D7_05:798034-798773(-)|length=133	40S ribosomal protein S24, putative|location=Pf3D7_05:798034-798773(-)|length=133		1	1	1	1	1	1	1	5.3	5.3	5.3	15.391	133	2.4		4		1									5	0.023041	1.7652	1.4057	10.686	2	2.401
314	255;706;708;943	180			172			PFC1020c	PFC1020c	4	4	4			>IPI:PFC1020c|organism=Plasmodium_falciparum_3D7|product=40S ribosomal protein S3A, putative|location=Pf3D7_03:962225-963174(-)|length=262	40S ribosomal protein S3A, putative|location=Pf3D7_03:962225-963174(-)|length=262		1	4	4	4	4	4	4	19.5	19.5	19.5	30.047	262	4.12				7	1								8	4.2265e-43	1.0348	0.68557	28.231	4	1.5468
147	1022;1461							PF10_0325	PF10_0325	2	2	2			>IPI:PF10_0325|organism=Plasmodium_falciparum_3D7|product=haloacid dehalogenase-like hydrolase, putative|location=Pf3D7_10:1339760-1340626(+)|length=288	haloacid dehalogenase-like hydrolase, putative|location=Pf3D7_10:1339760-1340626(+)|length=288		1	2	2	2	2	2	2	10.8	10.8	10.8	32.841	288	4				2									2	2.3925e-11	1.5377	0.88711	11.253	2	2.2513
337	104							PFE0845c	PFE0845c	1	1	1			>IPI:PFE0845c|organism=Plasmodium_falciparum_3D7|product=60S ribosomal protein L8, putative|location=Pf3D7_05:712760-713770(-)|length=260	60S ribosomal protein L8, putative|location=Pf3D7_05:712760-713770(-)|length=260		1	1	1	1	1	1	1	5	5	5	27.999	260	4				1									1	1.3671e-13	1.6031	1.0621		1	2.4102
334	325;326;611							PFE0660c	PFE0660c	3	3	3			>IPI:PFE0660c|organism=Plasmodium_falciparum_3D7|product=purine nucleotide phosphorylase, putative|location=Pf3D7_05:569180-569917(-)|length=245	purine nucleotide phosphorylase, putative|location=Pf3D7_05:569180-569917(-)|length=245		1	3	3	3	3	3	3	11.8	11.8	11.8	26.858	245	5			3	1								1	5	3.8437e-25	1.3593	1.2944	22.002	5	1.8558
303	141;982	174			85			PFC0295c	PFC0295c	2	2	2			>IPI:PFC0295c|organism=Plasmodium_falciparum_3D7|product=40S ribosomal protein S12, putative|location=Pf3D7_03:309367-310016(-)|length=141	40S ribosomal protein S12, putative|location=Pf3D7_03:309367-310016(-)|length=141		1	2	2	2	2	2	2	16.3	16.3	16.3	15.396	141	2		4											4	1.3083e-16	1.1281	0.89838		1	1.6742
104	1484	69			655			PF07_0047	PF07_0047	1	1	1			>IPI:PF07_0047|organism=Plasmodium_falciparum_3D7|product=cell division cycle ATPase, putative|location=Pf3D7_07:542659-546348(-)|length=1229	cell division cycle ATPase, putative|location=Pf3D7_07:542659-546348(-)|length=1229		1	1	1	1	1	1	1	1.1	1.1	1.1	142.08	1229	9.5									1	1			2	2.9721e-05	0.68214	0.48482	127.05	2	0.94476
274	110;111;475;715;773;1439;1482	162			177			PF14_0655	PF14_0655	7	7	7			>IPI:PF14_0655|organism=Plasmodium_falciparum_3D7|product=helicase 45|location=Pf3D7_14:2825306-2826854(+)|length=398	helicase 45|location=Pf3D7_14:2825306-2826854(+)|length=398		1	7	7	7	7	7	7	17.1	17.1	17.1	45.31	398	7.46		2			3	9	3		1	1	3	4	26	3.2094e-43	1.4119	0.99823	23.862	13	1.9742
307	1555							PFC0725c	PFC0725c	1	1	1			>IPI:PFC0725c|organism=Plasmodium_falciparum_3D7|product=formate-nitrate transporter, putative|location=Pf3D7_03:665976-667547(-)|length=309	formate-nitrate transporter, putative|location=Pf3D7_03:665976-667547(-)|length=309		1	1	1	1	1	1	1	2.9	2.9	2.9	34.458	309	11.5											1	1	2	0.0253	1.1424	1.0501	1.2454	2	1.6902
183	511;524;1017							PF11_0438	PF11_0438	3	3	3			>IPI:PF11_0438|organism=Plasmodium_falciparum_3D7|product=60S ribosomal protein L35Ae, putative|location=Pf3D7_11:1708063-1708676(-)|length=140	60S ribosomal protein L35Ae, putative|location=Pf3D7_11:1708063-1708676(-)|length=140		1	3	3	3	3	3	3	20	20	20	16.265	140	2		7											7	3.9521e-15	1.5943	1.2697	33.599	5	2.1912
207	840							PF13_0232	PF13_0232	1	1	1			>IPI:PF13_0232|organism=Plasmodium_falciparum_3D7|product=casein kinase II beta chain|location=Pf3D7_13:1666863-1668184(-)|length=385	casein kinase II beta chain|location=Pf3D7_13:1666863-1668184(-)|length=385		1	1	1	1	1	1	1	2.9	2.9	2.9	45.284	385	5					1								1	0.0077564	0.49101	0.26437		1	0.6887
416	488;954							PFL1245w	PFL1245w	2	2	2			>IPI:PFL1245w|organism=Plasmodium_falciparum_3D7|product=ubiquitin-activating enzyme E1, putative|location=Pf3D7_12:1045986-1049822(+)|length=1140	ubiquitin-activating enzyme E1, putative|location=Pf3D7_12:1045986-1049822(+)|length=1140		1	2	2	2	2	2	2	2	2	2	131.78	1140	10.5										1	1		2	3.1669e-06	0.31557	0.20752		1	0.54541
84	688							MAL7P1_114	MAL7P1_114	1	1	1			>IPI:MAL7P1_114|organism=Plasmodium_falciparum_3D7|product=P36-like protein homologue, putative|location=Pf3D7_07:982068-983404(+)|length=214	P36-like protein homologue, putative|location=Pf3D7_07:982068-983404(+)|length=214		1	1	1	1	1	1	1	6.1	6.1	6.1	24.792	214	3			1										1	4.0491e-12	1.1304	1.1696		1	1.6691
388	56;68;98;304;323;373;424;425;593;594;677;678;748;876;926;1048;1154;1351;1352;1458;1549	226;227;228			233;239;269			PFI1105w	PFI1105w	21	21	21			>IPI:PFI1105w|organism=Plasmodium_falciparum_3D7|product=phosphoglycerate kinase|location=Pf3D7_09:913220-914470(+)|length=416	phosphoglycerate kinase|location=Pf3D7_09:913220-914470(+)|length=416		1	21	21	21	21	21	21	53.1	53.1	53.1	45.426	416	6.89						29	2	1			1	4	37	4.164e-168	1.9555	1.4635	29.887	30	2.8903
295	256							PFB0795w	PFB0795w	1	1	1			>IPI:PFB0795w|organism=Plasmodium_falciparum_3D7|product=ATP synthase F1, alpha subunit, putative|location=Pf3D7_02:707737-709392(+)|length=551	ATP synthase F1, alpha subunit, putative|location=Pf3D7_02:707737-709392(+)|length=551		1	1	1	1	1	1	1	2.4	2.4	2.4	61.77	551	7							1						1	0.0018055	1.0675	0.8341		1	1.5166
262	34;52;613							PF14_0520	PF14_0520	3	3	3			>IPI:PF14_0520|organism=Plasmodium_falciparum_3D7|product=6-phosphogluconate dehydrogenase, decarboxylating, putative|location=Pf3D7_14:2241369-2242775(+)|length=468	6-phosphogluconate dehydrogenase, decarboxylating, putative|location=Pf3D7_14:2241369-2242775(+)|length=468		1	3	3	3	3	3	3	8.1	8.1	8.1	52.993	468	6						4							4	2.793e-10	1.9189	1.3906	47.893	4	2.2099
367	734	206			180			PFF1050w	PFF1050w	1	1	1			>IPI:PFF1050w|organism=Plasmodium_falciparum_3D7|product=nascent polypeptide associated complex alpha chain, putative|location=Pf3D7_06:891995-892775(+)|length=184	nascent polypeptide associated complex alpha chain, putative|location=Pf3D7_06:891995-892775(+)|length=184		1	1	1	1	1	1	1	8.2	8.2	8.2	20.623	184	4				1									1	0.0026382	3.8288	2.5365		1	5.4716
292	402;640							PFB0445c	PFB0445c	2	2	2			>IPI:PFB0445c|organism=Plasmodium_falciparum_3D7|product=DEAD box helicase, UAP56|location=Pf3D7_02:404281-406355(-)|length=457	DEAD box helicase, UAP56|location=Pf3D7_02:404281-406355(-)|length=457		1	2	2	2	2	2	2	5.5	5.5	5.5	52.223	457	7.6						2	1	1			1		5	4.6405e-30	1.4193	1.1521	23.471	3	2.2618
92	169;1491							MAL8P1_142	MAL8P1_142	2	2	2			>IPI:MAL8P1_142|organism=Plasmodium_falciparum_3D7|product=proteasome beta-subunit|location=Pf3D7_08:234587-235546(-)|length=265	proteasome beta-subunit|location=Pf3D7_08:234587-235546(-)|length=265		1	2	2	2	2	2	2	9.8	9.8	9.8	30.872	265	4				2									2	2.8438e-69	1.386	0.91822	10.485	2	2.0876
291	1386							PFB0260w	PFB0260w	1	1	1			>IPI:PFB0260w|organism=Plasmodium_falciparum_3D7|product=proteasome 26S regulatory subunit, putative|location=Pf3D7_02:235237-238816(+)|length=966	proteasome 26S regulatory subunit, putative|location=Pf3D7_02:235237-238816(+)|length=966		1	1	1	1	1	1	1	1.6	1.6	1.6	108.36	966	12												1	1	0.0051416	1.0714	0.99363		1	1.6351
424	46;350;351;591;648;986;1126;1465							PFL1720w	PFL1720w	8	8	8			>IPI:PFL1720w|organism=Plasmodium_falciparum_3D7|product=serine hydroxymethyltransferase|location=Pf3D7_12:1484294-1485899(+)|length=442	serine hydroxymethyltransferase|location=Pf3D7_12:1484294-1485899(+)|length=442		1	8	8	8	8	8	8	17.4	17.4	17.4	49.78	442	6.61						15			2		1		18	3.7208e-36	2.0183	1.4626	33.01	9	3.0552
397	469;1315	237			210			PFI1730w	PFI1730w	2	2	2			>IPI:PFI1730w|organism=Plasmodium_falciparum_3D7|product=cytoadherence linked asexual protein 9(CLAG9)|location=Pf3D7_09:1413829-1419743(+)|length=1340	cytoadherence linked asexual protein 9(CLAG9)|location=Pf3D7_09:1413829-1419743(+)|length=1340		1	2	2	2	2	2	2	1.4	1.4	1.4	160.42	1340	8.5						1	1		1			1	4	0.0043855	1.3922	1.0695	9.0859	3	3.0713
338	764;1101;1370							PFE0850c	PFE0850c	3	3	3			>IPI:PFE0850c|organism=Plasmodium_falciparum_3D7|product=60S ribosomal protein L12, putative|location=Pf3D7_05:715763-716673(-)|length=165	60S ribosomal protein L12, putative|location=Pf3D7_05:715763-716673(-)|length=165		1	3	3	3	3	3	3	22.4	22.4	22.4	18.112	165	2.25		6	2										8	3.0678e-43	1.1445	0.9341	99.204	6	1.5864
221	308							PF13_0349	PF13_0349	1	1	1			>IPI:PF13_0349|organism=Plasmodium_falciparum_3D7|product=nucleoside diphosphate kinase b, putative|location=Pf3D7_13:2657908-2658357(+)|length=149	nucleoside diphosphate kinase b, putative|location=Pf3D7_13:2657908-2658357(+)|length=149		1	1	1	1	1	1	1	6	6	6	17.012	149	2		2											2	0.00012175	1.3743	1.0944	22.213	2	2.0339
356	21;328;476;477;508;509;617;745;776;1012;1219;1220;1329;1429;1528;1529;1534	195;196;197		16;17	14;108;109		93;399	PFF0435w	PFF0435w	17	17	17			>IPI:PFF0435w|organism=Plasmodium_falciparum_3D7|product=ornithine aminotransferase|location=Pf3D7_06:362631-363875(+)|length=414	ornithine aminotransferase|location=Pf3D7_06:362631-363875(+)|length=414		1	17	17	17	17	17	17	35.7	35.7	35.7	46.055	414	7.24				1	3	25	5	4	4	1	4	3	50	1.3681e-251	1.4827	1.1346	30.345	33	2.3745
429	277;378;665							PFL2060c	PFL2060c	3	3	3			>IPI:PFL2060c|organism=Plasmodium_falciparum_3D7|product=rabGDI protein|location=Pf3D7_12:1805368-1807344(-)|length=459	rabGDI protein|location=Pf3D7_12:1805368-1807344(-)|length=459		1	3	3	3	3	3	3	7.6	7.6	7.6	52.339	459	6						3							3	5.9553e-06	1.3231	0.95884	9.936	3	2.2347
375	57	217			115			PFI0190w	PFI0190w	1	1	1			>IPI:PFI0190w|organism=Plasmodium_falciparum_3D7|product=60S ribosomal protein L32, putative|location=Pf3D7_09:185819-186381(+)|length=131	60S ribosomal protein L32, putative|location=Pf3D7_09:185819-186381(+)|length=131		1	1	1	1	1	1	1	9.2	9.2	9.2	15.526	131	2		3											3	0.1012	1.577	1.5237	18.442	3	2.429
163	100;801;881;1001;1116;1314							PF11_0183	PF11_0183	6	6	6			>IPI:PF11_0183|organism=Plasmodium_falciparum_3D7|product=GTP-binding nuclear protein ran/tc4|location=Pf3D7_11:670710-671514(-)|length=214	GTP-binding nuclear protein ran/tc4|location=Pf3D7_11:670710-671514(-)|length=214		1	6	6	6	6	6	6	29	29	29	24.875	214	4.5			7	5						1		1	14	6.4588e-75	1.2052	1.2259	92.477	10	2.246
83	819;1008	55;56			83;89			MAL13P1_92	MAL13P1_92	2	2	2			>IPI:MAL13P1_92|organism=Plasmodium_falciparum_3D7|product=40S ribosomal protein S15/S19, putative|location=Pf3D7_13:740728-741655(+)|length=145	40S ribosomal protein S15/S19, putative|location=Pf3D7_13:740728-741655(+)|length=145		1	2	2	2	2	2	2	20.7	20.7	20.7	16.763	145	2		3											3	2.1977e-09	1.5432	1.2289	10.988	3	2.0168
103	23							PF07_0043	PF07_0043	1	1	1			>IPI:PF07_0043|organism=Plasmodium_falciparum_3D7|product=60S ribosomal protein L34-A, putative|location=Pf3D7_07:533846-534516(-)|length=150	60S ribosomal protein L34-A, putative|location=Pf3D7_07:533846-534516(-)|length=150		1	1	1	1	1	1	1	5.3	5.3	5.3	17.351	150	2.5		1	1										2	0.00021798	1.1676	1.0508	23.859	2	2.0652
318	49;1561							PFD0770c	PFD0770c	2	2	2			>IPI:PFD0770c|organism=Plasmodium_falciparum_3D7|product=60S ribosomal protein L15, putative|location=Pf3D7_04:704901-705751(-)|length=205	60S ribosomal protein L15, putative|location=Pf3D7_04:704901-705751(-)|length=205		1	2	2	2	2	2	2	11.7	11.7	11.7	24.134	205	3.33			2	1									3	3.5143e-13	0.83685	0.86588	44.567	2	1.4807
121	836							PF08_0110	PF08_0110	1	1	1			>IPI:PF08_0110|organism=Plasmodium_falciparum_3D7|product=PfRab18, GTPase|location=Pf3D7_08:382685-383968(+)|length=201	PfRab18, GTPase|location=Pf3D7_08:382685-383968(+)|length=201		1	1	1	1	1	1	1	5.5	5.5	5.5	23.162	201	7.25		1	1									2	4	0.00083628	0.81152	0.74481	56.684	4	1.5632
352	1056							PFE1600w	PFE1600w	1	1	1			>IPI:PFE1600w|organism=Plasmodium_falciparum_3D7|product=Plasmodium exported protein (PHISTb), unknown function|location=Pf3D7_05:1308273-1309935(+)|length=509	Plasmodium exported protein (PHISTb), unknown function|location=Pf3D7_05:1308273-1309935(+)|length=509		1	1	1	1	1	1	1	2.6	2.6	2.6	60.188	509	6.5						1	1						2	3.0258e-05	1.8333	1.3285		1	2.8809
204	504;1544	119			364			PF13_0214	PF13_0214	2	2	2			>IPI:PF13_0214|organism=Plasmodium_falciparum_3D7|product=elongation factor 1-gamma, putative|location=Pf3D7_13:1548887-1550591(+)|length=411	elongation factor 1-gamma, putative|location=Pf3D7_13:1548887-1550591(+)|length=411		1	2	2	2	2	2	2	5.4	5.4	5.4	47.777	411	6						2							2	7.4053e-09	1.4056	1.0186	78.769	2	2.8608
171	1045;1450;1537							PF11_0301	PF11_0301	3	3	3			>IPI:PF11_0301|organism=Plasmodium_falciparum_3D7|product=spermidine synthase|location=Pf3D7_11:1121928-1123375(+)|length=321	spermidine synthase|location=Pf3D7_11:1121928-1123375(+)|length=321		1	3	3	3	3	3	3	11.8	11.8	11.8	36.595	321	7.69				2	4			2	1		1	3	13	2.1393e-21	1.8269	1.3605	54.166	6	3.7243
425	335;336;516;517;717;754							PFL1825w	PFL1825w	6	6	6			>IPI:PFL1825w|organism=Plasmodium_falciparum_3D7|product=conserved Plasmodium membrane protein, unknown function|location=Pf3D7_12:1572360-1573546(+)|length=210	conserved Plasmodium membrane protein, unknown function|location=Pf3D7_12:1572360-1573546(+)|length=210		1	6	6	6	6	6	6	18.1	18.1	18.1	23.659	210	5.33	1	9	4	2	3	2	1	1	1		2	4	30	5.0279e-53	2.585	2.1259	98.981	22	4.098
195	1064;1406							PF13_0119	PF13_0119	2	2	2			>IPI:PF13_0119|organism=Plasmodium_falciparum_3D7|product=Rab11a, GTPase|location=Pf3D7_13:847291-848584(+)|length=216	Rab11a, GTPase|location=Pf3D7_13:847291-848584(+)|length=216		1	2	2	2	2	2	2	12	12	12	24.752	216	3			3										3	6.6286e-07	1.4436	1.4683	13.025	3	2.3855
196	80;1424							PF13_0129	PF13_0129	2	2	2			>IPI:PF13_0129|organism=Plasmodium_falciparum_3D7|product=60S ribosomal protein L6, putative|location=Pf3D7_13:965687-966481(-)|length=190	60S ribosomal protein L6, putative|location=Pf3D7_13:965687-966481(-)|length=190		1	2	2	2	2	2	2	8.9	8.9	8.9	21.601	190	2.67		2	4										6	0.0071918	0.87614	0.78852	74.631	4	1.3896
374	93;94;239;595;988;1087;1088	216			268			PFI0180w;PFD1050w;IPI00793953;IPI00791613;IPI00387144;IPI00180675;CON__ENSEMBL:ENSBTAP00000016242;CON_00700865;IPI00179709;IPI00410402;IPI00646909;IPI00218343;IPI00007750;IPI00794663;IPI00218345;IPI00895775;IPI00792677;IPI00792478;IPI00784332;IPI00335314;IPI00478908	PFI0180w;PFD1050w	7;4;1;1;1;1;1;1;1;1;1;1;1;1;1;1;1;1;1;1;1	7;4;1;1;1;1;1;1;1;1;1;1;1;1;1;1;1;1;1;1;1	7;4;1;1;1;1;1;1;1;1;1;1;1;1;1;1;1;1;1;1;1			>IPI:PFI0180w|organism=Plasmodium_falciparum_3D7|product=alpha tubulin|location=Pf3D7_09:175540-177440(+)|length=453;>IPI:PFD1050w|organism=Plasmodium_falciparum_3D7|product=alpha-tubulin ii|location=Pf3D7_04:1026927-1028606(+)|length=450	alpha tubulin|location=Pf3D7_09:175540-177440(+)|length=453;>IPI:PFD1050w|organism=Plasmodium_falciparum_3D7|		21	7	7	7	7	7	7	18.1	18.1	18.1	50.296	453	6.3						7	3						10	9.0126e-83	1.4006	1.015	94.454	9	1.9829
313	1143;1392	179			97			PFC0975c	PFC0975c	2	2	2			>IPI:PFC0975c|organism=Plasmodium_falciparum_3D7|product=peptidyl-prolyl cis-trans isomerase|location=Pf3D7_03:925315-925830(-)|length=171	peptidyl-prolyl cis-trans isomerase|location=Pf3D7_03:925315-925830(-)|length=171		1	2	2	2	2	2	2	11.1	11.1	11.1	18.952	171	2.25		3	1										4	5.2904e-07	1.358	1.1212	67.031	4	2.5403
365	610							PFF0945c	PFF0945c	1	1	1			>IPI:PFF0945c|organism=Plasmodium_falciparum_3D7|product=acyl-CoA synthetase, PfACS12|location=Pf3D7_06:820066-824244(-)|length=1392	acyl-CoA synthetase, PfACS12|location=Pf3D7_06:820066-824244(-)|length=1392		1	1	1	1	1	1	1	0.8	0.8	0.8	163.9	1392	11											1		1	0.00087293	0.56508	0.41865		1	1.0993
231	1466							PF14_0124	PF14_0124	1	1	1			>IPI:PF14_0124|organism=Plasmodium_falciparum_3D7|product=actin II|location=Pf3D7_14:507360-508868(+)|length=376	actin II|location=Pf3D7_14:507360-508868(+)|length=376		1	1	1	1	1	1	1	4.8	4.8	4.8	42.605	376	5.5					1	1							2	2.6975e-13	1.2359	0.77198	1.5149	2	2.4524
299	1507							PFC0170c	PFC0170c	1	1	1			>IPI:PFC0170c|organism=Plasmodium_falciparum_3D7|product=dihydrolipoamide acyltransferase, putative|location=Pf3D7_03:187921-189267(-)|length=448	dihydrolipoamide acyltransferase, putative|location=Pf3D7_03:187921-189267(-)|length=448		1	1	1	1	1	1	1	2.7	2.7	2.7	50.99	448	6						2							2	5.2221e-08	0.24631	0.17849	12.026	2	0.4155
376	959							PFI0215c	PFI0215c	1	1	1			>IPI:PFI0215c|organism=Plasmodium_falciparum_3D7|product=signal peptidase, putative|location=Pf3D7_09:208166-208723(-)|length=185	signal peptidase, putative|location=Pf3D7_09:208166-208723(-)|length=185		1	1	1	1	1	1	1	5.9	5.9	5.9	22.209	185	2		1											1	0.0033929	1.0402	0.82839		1	1.7667
248	266;599;723	143			274			PF14_0359	PF14_0359	3	3	3			>IPI:PF14_0359|organism=Plasmodium_falciparum_3D7|product=HSP40, subfamily A, putative|location=Pf3D7_14:1533272-1534890(+)|length=424	HSP40, subfamily A, putative|location=Pf3D7_14:1533272-1534890(+)|length=424		1	3	3	3	3	3	3	4.5	4.5	4.5	48.469	424	6.33						4	2						6	0.000194	1.2403	0.93632	95.817	5	2.2135
426	315	246			445			PFL1880w	PFL1880w	1	1	1			>IPI:PFL1880w|organism=Plasmodium_falciparum_3D7|product=acyl-CoA synthetase, PfACS11|location=Pf3D7_12:1610352-1612730(+)|length=792	acyl-CoA synthetase, PfACS11|location=Pf3D7_12:1610352-1612730(+)|length=792		1	1	1	1	1	1	1	2.4	2.4	2.4	92.091	792	9									1				1	0.0016615	1.1147	0.85629		1	2.1583
427	506							PFL1920c	PFL1920c	1	1	1			>IPI:PFL1920c|organism=Plasmodium_falciparum_3D7|product=hydroxyethylthiazole kinase, putative|location=Pf3D7_12:1652925-1653833(-)|length=302	hydroxyethylthiazole kinase, putative|location=Pf3D7_12:1652925-1653833(-)|length=302		1	1	1	1	1	1	1	6.6	6.6	6.6	33.882	302	4				1									1	5.7862e-37	0.81025	0.40705		1	1.6611
211	119;179;572;573;964;965;1334	121			147			PF13_0272	PF13_0272	7	7	7			>IPI:PF13_0272|organism=Plasmodium_falciparum_3D7|product=thioredoxin-related protein, putative|location=Pf3D7_13:2089696-2090668(-)|length=208	thioredoxin-related protein, putative|location=Pf3D7_13:2089696-2090668(-)|length=208		1	7	7	7	7	7	7	27.9	27.9	27.9	23.988	208	3		7	6	1	3								17	1.3649e-20	2.2617	1.8566	156.29	14	7.9624
285	902;1174;1281	166			95			PFA0335w	PFA0335w	3	3	3			>IPI:PFA0335w|organism=Plasmodium_falciparum_3D7|product=Rab5c, GTPase|location=Pf3D7_01:287167-289134(+)|length=214	Rab5c, GTPase|location=Pf3D7_01:287167-289134(+)|length=214		1	3	3	3	3	3	3	14	14	14	24.328	214	3			6										6	9.7516e-08	1.2589	1.2915	12.36	2	3.1508
233	394;700;1191;1526							PF14_0164;PF14_0286	PF14_0164	4;1	4;1	4;1			>IPI:PF14_0164|organism=Plasmodium_falciparum_3D7|product=NADP-specific glutamate dehydrogenase|location=Pf3D7_14:667411-668823(+)|length=470	NADP-specific glutamate dehydrogenase|location=Pf3D7_14:667411-668823(+)|length=470		2	4	4	4	4	4	4	8.9	8.9	8.9	52.546	470	6						6							6	3.0277e-40	1.1306	0.81932	23.226	5	1.8362
254	225;540;629;811;901;1367;1460;1477;1556	145			345			PF14_0401	PF14_0401	9	9	9			>IPI:PF14_0401|organism=Plasmodium_falciparum_3D7|product=tRNA binding protein, putative|location=Pf3D7_14:1712569-1714008(-)|length=402	tRNA binding protein, putative|location=Pf3D7_14:1712569-1714008(-)|length=402		1	9	9	9	9	9	9	22.4	22.4	22.4	46.441	402	5.19		2	3			16							21	3.0781e-69	6.5393	4.7388	105.98	8	13.118
182	841							PF11_0437	PF11_0437	1	1	1			>IPI:PF11_0437|organism=Plasmodium_falciparum_3D7|product=60S ribosomal protein L28, putative|location=Pf3D7_11:1705693-1706570(-)|length=127	60S ribosomal protein L28, putative|location=Pf3D7_11:1705693-1706570(-)|length=127		1	1	1	1	1	1	1	7.9	7.9	7.9	14.407	127	2		3											3	2.7167e-05	1.4558	1.1594	18.1	3	2.5901
152	190							PF11_0052	PF11_0052	1	1	1			>IPI:PF11_0052|organism=Plasmodium_falciparum_3D7|product=Qa-SNARE protein, putative|location=Pf3D7_11:179462-181129(-)|length=347	Qa-SNARE protein, putative|location=Pf3D7_11:179462-181129(-)|length=347		1	1	1	1	1	1	1	2.9	2.9	2.9	41.388	347	2		3											3	1.2446e-09	6.7559	5.3802		1	12.05
78	1049;1337							MAL13P1_288	MAL13P1_288	2	2	2			>IPI:MAL13P1_288|organism=Plasmodium_falciparum_3D7|product=conserved Plasmodium protein, unknown function|location=Pf3D7_13:2322727-2323188(-)|length=153	conserved Plasmodium protein, unknown function|location=Pf3D7_13:2322727-2323188(-)|length=153		1	2	2	2	2	2	2	11.8	11.8	11.8	18.422	153	7		1										1	2	3.5923e-07	0.78276	0.63569	60.264	2	1.3237
255	17;81;82;129;207;349;365;460;461;479;490;731;955;1113;1231;1325;1331;1516;1517	146		12	99		123	PF14_0425	PF14_0425	19	19	19			>IPI:PF14_0425|organism=Plasmodium_falciparum_3D7|product=fructose-bisphosphate aldolase|location=Pf3D7_14:1844310-1845894(-)|length=369	fructose-bisphosphate aldolase|location=Pf3D7_14:1844310-1845894(-)|length=369		1	19	19	19	19	19	19	50.4	50.4	50.4	40.105	369	6.38					23	16	4	2	4		1	3	53	3.7823e-203	1.1211	0.81593	118.09	43	2.1249
306	20;127;393;1142;1229;1350	176;177			368;432			PFC0395w	PFC0395w	6	6	6			>IPI:PFC0395w|organism=Plasmodium_falciparum_3D7|product=asparagine synthetase, putative|location=Pf3D7_03:399607-402114(+)|length=610	asparagine synthetase, putative|location=Pf3D7_03:399607-402114(+)|length=610		1	6	6	6	6	6	6	9.2	9.2	9.2	69.863	610	7.25							9	3					12	8.5728e-12	1.0012	0.56627	44.825	5	2.2767
320	649;657							PFD0830w	PFD0830w	2	2	2			>IPI:PFD0830w|organism=Plasmodium_falciparum_3D7|product=bifunctional dihydrofolate reductase-thymidylate synthase|location=Pf3D7_04:755069-756895(+)|length=608	bifunctional dihydrofolate reductase-thymidylate synthase|location=Pf3D7_04:755069-756895(+)|length=608		1	2	2	2	2	2	2	3.5	3.5	3.5	71.736	608	8								2					2	0.0065898	1.1486	0.77154		1	2.4021
238	674;991	139			122			PF14_0241	PF14_0241	2	2	2			>IPI:PF14_0241|organism=Plasmodium_falciparum_3D7|product=basic transcription factor 3b, putative|location=Pf3D7_14:1018687-1019202(-)|length=171	basic transcription factor 3b, putative|location=Pf3D7_14:1018687-1019202(-)|length=171		1	2	2	2	2	2	2	10.5	10.5	10.5	19.393	171	2.33		2	1										3	0.013752	1.2969	1.0328		1	2.7275
430	338;410							PFL2175w	PFL2175w	2	2	2			>IPI:PFL2175w|organism=Plasmodium_falciparum_3D7|product=ubiquitin conjugating enzyme E2, putative|location=Pf3D7_12:1893058-1893892(+)|length=157	ubiquitin conjugating enzyme E2, putative|location=Pf3D7_12:1893058-1893892(+)|length=157		1	2	2	2	2	2	2	16.6	16.6	16.6	18.401	157	2		3											3	2.4112e-05	2.0354	1.9518	28.437	3	3.682
380	676							PFI0530c	PFI0530c	1	1	1			>IPI:PFI0530c|organism=Plasmodium_falciparum_3D7|product=DNA primase large subunit, putative|location=Pf3D7_09:495937-497718(-)|length=539	DNA primase large subunit, putative|location=Pf3D7_09:495937-497718(-)|length=539		1	1	1	1	1	1	1	1.9	1.9	1.9	63.944	539	7							3						3	0.017781	1.5329	1.1978		1	2.8971
117	450;459;989;1267;1412							PF08_0076	PF08_0076	5	5	5			>IPI:PF08_0076|organism=Plasmodium_falciparum_3D7|product=40S ribosomal protein S16, putative|location=Pf3D7_08:679110-679846(-)|length=144	40S ribosomal protein S16, putative|location=Pf3D7_08:679110-679846(-)|length=144		1	5	5	5	5	5	5	31.2	31.2	31.2	16.285	144	1.86	1	6											7	1.5686e-20	1.7063	1.3715	18.547	6	3.3236
222	857							PF14_0053	PF14_0053	1	1	1			>IPI:PF14_0053|organism=Plasmodium_falciparum_3D7|product=ribonucleotide reductase small subunit|location=Pf3D7_14:193216-194265(-)|length=349	ribonucleotide reductase small subunit|location=Pf3D7_14:193216-194265(-)|length=349		1	1	1	1	1	1	1	4	4	4	40.599	349	5					2								2	1.9393e-05	1.834	0.98744	16.653	2	3.4947
75	1546							MAL13P1_257	MAL13P1_257	1	1	1			>IPI:MAL13P1_257|organism=Plasmodium_falciparum_3D7|product=conserved Plasmodium protein, unknown function|location=Pf3D7_13:2036736-2037886(-)|length=156	conserved Plasmodium protein, unknown function|location=Pf3D7_13:2036736-2037886(-)|length=156		1	1	1	1	1	1	1	6.4	6.4	6.4	18.691	156	2		1											1	0.04132	1.3881	1.1055		1	2.7596
146	273;486;938;1144;1145;1177;1178;1462;1463	102			128			PF10_0289	PF10_0289	9	9	9			>IPI:PF10_0289|organism=Plasmodium_falciparum_3D7|product=adenosine deaminase, putative|location=Pf3D7_10:1206300-1207403(+)|length=367	adenosine deaminase, putative|location=Pf3D7_10:1206300-1207403(+)|length=367		1	9	9	9	9	9	9	17.4	17.4	17.4	42.465	367	5.3					16	7							23	4.0101e-35	0.94993	0.60667	117.45	15	2.0459
187	170							PF13_0014	PF13_0014	1	1	1			>IPI:PF13_0014|organism=Plasmodium_falciparum_3D7|product=40S ribosomal protein S7, putative|location=Pf3D7_13:150985-151837(-)|length=194	40S ribosomal protein S7, putative|location=Pf3D7_13:150985-151837(-)|length=194		1	1	1	1	1	1	1	6.2	6.2	6.2	22.48	194	2.5		1	1										2	4.3698e-06	0.72081	0.64873	70.975	2	1.524
391	718;912;1426	230;231;232			348;354;406			PFI1170c	PFI1170c	3	3	3			>IPI:PFI1170c|organism=Plasmodium_falciparum_3D7|product=thioredoxin reductase|location=Pf3D7_09:961923-963776(-)|length=617	thioredoxin reductase|location=Pf3D7_09:961923-963776(-)|length=617		1	3	3	3	3	3	3	7.1	7.1	7.1	68.697	617	7							4						4	0.0001332	2.9637	2.482	36.658	4	6.4141
111	791;1156	74			192			PF08_0032	PF08_0032	2	2	2			>IPI:PF08_0032|organism=Plasmodium_falciparum_3D7|product=DNAJ protein, putative|location=Pf3D7_08:1044885-1046852(+)|length=655	DNAJ protein, putative|location=Pf3D7_08:1044885-1046852(+)|length=655		1	2	2	2	2	2	2	2.9	2.9	2.9	76.681	655	8.67							2					1	3	4.1862e-08	0.83496	0.65241		1	2.1997
247	15;180;888;1262							PF14_0352	PF14_0352	4	4	4			>IPI:PF14_0352|organism=Plasmodium_falciparum_3D7|product=ribonucleoside-diphosphate reductase, large subunit|location=Pf3D7_14:1507302-1510032(-)|length=847	ribonucleoside-diphosphate reductase, large subunit|location=Pf3D7_14:1507302-1510032(-)|length=847		1	4	4	4	4	4	4	5.7	5.7	5.7	96.903	847	9									5				5	1.8191e-17	1.0036	0.77097	43.052	3	2.1123
278	1038							PF14_0714	PF14_0714	1	1	1			>IPI:PF14_0714|organism=Plasmodium_falciparum_3D7|product=conserved Plasmodium membrane protein, unknown function|location=Pf3D7_14:3060799-3062569(+)|length=394	conserved Plasmodium membrane protein, unknown function|location=Pf3D7_14:3060799-3062569(+)|length=394		1	1	1	1	1	1	1	3	3	3	46.189	394	12												1	1	6.5655e-05	1.0385	0.86001		1	2.2581
239	800	140			563			PF14_0254	PF14_0254	1	1	1			>IPI:PF14_0254|organism=Plasmodium_falciparum_3D7|product=DNA mismatch repair protein Msh2p, putative|location=Pf3D7_14:1081715-1084150(+)|length=811	DNA mismatch repair protein Msh2p, putative|location=Pf3D7_14:1081715-1084150(+)|length=811		1	1	1	1	1	1	1	1.5	1.5	1.5	94.738	811	9									1				1	0.064792	0.89851	0.69022		1	1.9891
98	367;1481							MAL8P1_95	MAL8P1_95	2	2	2			>IPI:MAL8P1_95|organism=Plasmodium_falciparum_3D7|product=conserved Plasmodium protein, unknown function|location=Pf3D7_08:657199-658751(+)|length=315	conserved Plasmodium protein, unknown function|location=Pf3D7_08:657199-658751(+)|length=315		1	2	2	2	2	2	2	7.6	7.6	7.6	36.255	315	4.6		1			3	1							5	2.4841e-07	0.79889	0.65084	88.742	4	1.6037
129	47;88;344;642;757;941;1363;1459	83;84;85;86;87;88;89			66;73;164;293;321;330;388			PF10_0084;IPI00007752;IPI00911016;IPI00152453;IPI00013683;IPI00646779;IPI00011654;IPI00023598;IPI00645452;IPI00640115;IPI00647896;IPI00910742;IPI00908770;IPI00644620;IPI00908398;IPI00909140;IPI00909781;IPI00398982	PF10_0084	8;2;2;1;1;1;1;1;1;1;1;1;1;1;1;1;1;1	8;2;2;1;1;1;1;1;1;1;1;1;1;1;1;1;1;1	7;1;1;1;1;1;0;1;0;1;0;1;0;1;0;0;1;0			>IPI:PF10_0084|organism=Plasmodium_falciparum_3D7|product=tubulin beta chain, putative|location=Pf3D7_10:360625-362480(-)|length=445	tubulin beta chain, putative|location=Pf3D7_10:360625-362480(-)|length=445		18	8	8	7	8	8	7	20.2	20.2	20.2	49.75	445	6.88						10	11	2				1	24	8.9022e-95	0.95065	0.7291	103.23	12	1.7934
135	707;1050;1051							PF10_0126	PF10_0126	3	3	3			>IPI:PF10_0126|organism=Plasmodium_falciparum_3D7|product=conserved Plasmodium protein, unknown function|location=Pf3D7_10:496330-497572(-)|length=380	conserved Plasmodium protein, unknown function|location=Pf3D7_10:496330-497572(-)|length=380		1	3	3	3	3	3	3	7.4	7.4	7.4	43.519	380	9.67					2							4	6	4.3228e-15	1.5698	1.2732	57.192	4	3.664
243	218;366;838							PF14_0301	PF14_0301	3	3	3			>IPI:PF14_0301|organism=Plasmodium_falciparum_3D7|product=conserved protein, unknown function|location=Pf3D7_14:1260850-1262768(+)|length=289	conserved protein, unknown function|location=Pf3D7_14:1260850-1262768(+)|length=289		1	3	3	3	3	3	3	11.1	11.1	11.1	33.266	289	4.5				2	2								4	6.3714e-10	1.2851	0.76749	194.26	2	3.1165
209	527;1077							PF13_0257	PF13_0257	2	2	2			>IPI:PF13_0257|organism=Plasmodium_falciparum_3D7|product=glutamate--tRNA ligase, putative|location=Pf3D7_13:1968221-1970812(-)|length=863	glutamate--tRNA ligase, putative|location=Pf3D7_13:1968221-1970812(-)|length=863		1	2	2	2	2	2	2	2.8	2.8	2.8	101.42	863	9.71								2	2	1		2	7	0.00055998	1.1268	0.87927		1	3.2312
93	35;121;447;651;702;727;728;743;763;805;1133;1186;1283	60			76			MAL8P1_17	MAL8P1_17	13	13	13			>IPI:MAL8P1_17|organism=Plasmodium_falciparum_3D7|product=protein disulfide isomerase|location=Pf3D7_08:1207860-1209466(-)|length=483	protein disulfide isomerase|location=Pf3D7_08:1207860-1209466(-)|length=483		1	13	13	13	13	13	13	25.3	25.3	25.3	55.514	483	6.73						16	15		1			1	33	5.4423e-97	0.7188	0.54266	170.74	20	1.7997
392	1155;1330	233			172			PFI1270w	PFI1270w	2	2	2			>IPI:PFI1270w|organism=Plasmodium_falciparum_3D7|product=conserved Plasmodium protein, unknown function|location=Pf3D7_09:1040703-1041506(+)|length=217	conserved Plasmodium protein, unknown function|location=Pf3D7_09:1040703-1041506(+)|length=217		1	2	2	2	2	2	2	8.8	8.8	8.8	24.698	217	2.25		3	1										4	7.9879e-05	1.7408	1.4559	95.039	3	5.1146
71	99							MAL13P1_172	MAL13P1_172	1	1	1			>IPI:MAL13P1_172|organism=Plasmodium_falciparum_3D7|product=conserved protein, unknown function|location=Pf3D7_13:1370281-1370997(+)|length=238	conserved protein, unknown function|location=Pf3D7_13:1370281-1370997(+)|length=238		1	1	1	1	1	1	1	3.8	3.8	3.8	28.084	238	3			1										1	0.0081186	0.7132	0.72541		1	2.2934
150	291;858							PFA0065w;PFF0060w;PF10_0390;PF11_0025;PFF1525c;PFA0680c;PFB0985c;MAL7P1_5;PFC1080c	PFA0065w;PFF0060w;PF10_0390;PF11_0025;PFF1525c;PFA0680c;PFB0985c;MAL7P1_5;PFC1080c	2;2;2;2;2;2;2;1;1	2;2;2;2;2;2;2;1;1	2;2;2;2;2;2;2;1;1			>IPI:PFA0065w|organism=Plasmodium_falciparum_3D7|product=Pfmc-2TM Maurer's cleft two transmembrane protein|location=Pf3D7_01:74796-75599(+)|length=235;>IPI:PFF0060w|organism=Plasmodium_falciparum_3D7|product=Pfmc-2TM Maurer's cleft two transmembrane protei	Pfmc-2TM Maurer's cleft two transmembrane protein|location=Pf3D7_01:74796-75599(+)|length=235;>IPI:PFF0060w|organism=Plasmodium_falciparum_3D7|		9	2	2	2	2	2	2	8.1	8.1	8.1	27.56	235	2		2											2	8.2355e-08	2.0725	1.818	84.529	2	6.6288
197	874							PF13_0132	PF13_0132	1	1	1			>IPI:PF13_0132|organism=Plasmodium_falciparum_3D7|product=60S ribosomal protein L23a, putative|location=Pf3D7_13:972048-973237(-)|length=190	60S ribosomal protein L23a, putative|location=Pf3D7_13:972048-973237(-)|length=190		1	1	1	1	1	1	1	6.8	6.8	6.8	22.092	190	3			2										2	2.2929e-05	0.77611	0.7894		1	2.5938
114	907;1059;1074	80			323			PF08_0069	PF08_0069	3	3	3			>IPI:PF08_0069|organism=Plasmodium_falciparum_3D7|product=importin beta, putative|location=Pf3D7_08:718234-720867(+)|length=877	importin beta, putative|location=Pf3D7_08:718234-720867(+)|length=877		1	3	3	3	3	3	3	2.9	2.9	2.9	99.963	877	9.4									6	4			10	1.5612e-10	0.65092	0.50002	37.246	3	1.6218
245	387;633;1277	142			240			PF14_0341	PF14_0341	3	3	3			>IPI:PF14_0341|organism=Plasmodium_falciparum_3D7|product=glucose-6-phosphate isomerase|location=Pf3D7_14:1458074-1459813(+)|length=579	glucose-6-phosphate isomerase|location=Pf3D7_14:1458074-1459813(+)|length=579		1	3	3	3	3	3	3	5.7	5.7	5.7	67.367	579	7.5							2	2					4	8.5882e-17	0.56973	0.37875	47.878	2	2.8421
271	1362	160			135			PF14_0615	PF14_0615	1	1	1			>IPI:PF14_0615|organism=Plasmodium_falciparum_3D7|product=ATP synthase (C/AC39) subunit, putative|location=Pf3D7_14:2625387-2626535(-)|length=382	ATP synthase (C/AC39) subunit, putative|location=Pf3D7_14:2625387-2626535(-)|length=382		1	1	1	1	1	1	1	2.9	2.9	2.9	44.532	382	5					1								1	0.088808	0.54312	0.29242		1	2.8555
234	1009;1110;1336;1525;1532	136;137			519;538			PF14_0198	PF14_0198	5	5	5			>IPI:PF14_0198|organism=Plasmodium_falciparum_3D7|product=glycine-tRNA ligase, putative|location=Pf3D7_14:846503-849172(+)|length=889	glycine-tRNA ligase, putative|location=Pf3D7_14:846503-849172(+)|length=889		1	5	5	5	5	5	5	5.1	5.1	5.1	104.3	889	9.14									6	1			7	3.6008e-08	0.48222	0.37043	11.242	2	3.0658
237	491;510	138			53			PF14_0240	PF14_0240	2	2	2			>IPI:PF14_0240|organism=Plasmodium_falciparum_3D7|product=60S ribosomal protein L21e, putative|location=Pf3D7_14:1016075-1016560(-)|length=161	60S ribosomal protein L21e, putative|location=Pf3D7_14:1016075-1016560(-)|length=161		1	2	2	2	2	2	2	11.8	11.8	11.8	18.795	161	2		3											3	6.1896e-05	0.35502	0.28273		1	2.3351
322	233;821							PFD1055w	PFD1055w	2	2	2			>IPI:PFD1055w|organism=Plasmodium_falciparum_3D7|product=40S ribosomal protein S19, putative|location=Pf3D7_04:1031088-1031839(+)|length=170	40S ribosomal protein S19, putative|location=Pf3D7_04:1031088-1031839(+)|length=170		1	2	2	2	2	2	2	10.6	10.6	10.6	19.722	170	2.29		5	2										7	3.0325e-07	0.35596	0.28348	260.88	3	2.4258
161	794;1158							PF11_0175	PF11_0175	2	2	2			>IPI:PF11_0175|organism=Plasmodium_falciparum_3D7|product=heat shock protein 101, putative|location=Pf3D7_11:636093-639510(-)|length=906	heat shock protein 101, putative|location=Pf3D7_11:636093-639510(-)|length=906		1	2	2	2	2	2	2	2.3	2.3	2.3	102.87	906	9									2				2	3.1236e-06	0.2521	0.19365		1	1.9489
371	38;1052							PFF1335c	PFF1335c	2	2	2			>IPI:PFF1335c|organism=Plasmodium_falciparum_3D7|product=4-methyl-5(B-hydroxyethyl)-thiazol monophosphate biosynthesis enzyme|location=Pf3D7_06:1101735-1102853(-)|length=189	4-methyl-5(B-hydroxyethyl)-thiazol monophosphate biosynthesis enzyme|location=Pf3D7_06:1101735-1102853(-)|length=189		1	2	2	2	2	2	2	12.2	12.2	12.2	20.292	189	2.2		4	1										5	0.0016812	0.24847	0.19787	194.73	3	1.2696
242	1408							PF14_0296	PF14_0296	1	1	1			>IPI:PF14_0296|organism=Plasmodium_falciparum_3D7|product=60S ribosomal protein L14, putative|location=Pf3D7_14:1246972-1247892(+)|length=165	60S ribosomal protein L14, putative|location=Pf3D7_14:1246972-1247892(+)|length=165		1	1	1	1	1	1	1	7.9	7.9	7.9	19.297	165	2.25		6	2										8	2.0937e-61	0.0097809	0.0083724		1
189	109;975;1282	109			51			PF13_0058	PF13_0058	3	3	3			>IPI:PF13_0058|organism=Plasmodium_falciparum_3D7|product=RNA binding protein, putative|location=Pf3D7_13:468434-468865(-)|length=143	RNA binding protein, putative|location=Pf3D7_13:468434-468865(-)|length=143		1	3	3	3	3	3	3	17.5	17.5	17.5	16.526	143	1.83	1	5											6	5.1709e-22	1.9454	1.5492		1
359	437;1165							PFF0675c	PFF0675c	2	2	2			>IPI:PFF0675c|organism=Plasmodium_falciparum_3D7|product=myosin E|location=Pf3D7_06:579430-585891(-)|length=2153	myosin E|location=Pf3D7_06:579430-585891(-)|length=2153		1	2	2	2	2	2	2	0.9	0.9	0.9	255.08	2153	10								2			2	1	5	3.3546e-06	2.0856	2.128		1
77	1036	53			48			MAL13P1_284	MAL13P1_284	1	1	1			>IPI:MAL13P1_284|organism=Plasmodium_falciparum_3D7|product=pyrroline carboxylate reductase|location=Pf3D7_13:2291970-2293489(+)|length=262	pyrroline carboxylate reductase|location=Pf3D7_13:2291970-2293489(+)|length=262		1	1	1	1	1	1	1	5.7	5.7	5.7	28.379	262	4				1									1	2.742e-36				0
81	1130							MAL13P1_50	MAL13P1_50	1	1	1			>IPI:MAL13P1_50|organism=Plasmodium_falciparum_3D7|product=conserved Plasmodium protein, unknown function|location=Pf3D7_13:463587-464204(-)|length=205	conserved Plasmodium protein, unknown function|location=Pf3D7_13:463587-464204(-)|length=205		1	1	1	1	1	1	1	3.9	3.9	3.9	24.413	205	2		2											2	0.040322				0
86	839							MAL7P1_12	MAL7P1_12	1	1	1			>IPI:MAL7P1_12|organism=Plasmodium_falciparum_3D7|product=erythrocyte membrane-associated antigen|location=Pf3D7_07:190978-197882(+)|length=2283	erythrocyte membrane-associated antigen|location=Pf3D7_07:190978-197882(+)|length=2283		1	1	1	1	1	1	1	0.4	0.4	0.4	263.18	2283	10										1			1	0.038562				0
109	636							PF08_0007	PF08_0007	1	1	1			>IPI:PF08_0007|organism=Plasmodium_falciparum_3D7|product=conserved Plasmodium protein, unknown function|location=Pf3D7_08:1243038-1243967(-)|length=185	conserved Plasmodium protein, unknown function|location=Pf3D7_08:1243038-1243967(-)|length=185		1	1	1	1	1	1	1	7	7	7	21.074	185	2.5		1	1										2	2.0921e-12				0
120	855;1239							PF08_0095	PF08_0095	2	2	2			>IPI:PF08_0095|organism=Plasmodium_falciparum_3D7|product=dihydropteroate synthetase|location=Pf3D7_08:549321-551737(+)|length=706	dihydropteroate synthetase|location=Pf3D7_08:549321-551737(+)|length=706		1	2	2	2	2	2	2	3.3	3.3	3.3	83.373	706	8								2					2	2.9603e-06				0
128	137							PF10_0081	PF10_0081	1	1	1			>IPI:PF10_0081|organism=Plasmodium_falciparum_3D7|product=26S proteasome regulatory subunit 4, putative|location=Pf3D7_10:347206-348667(-)|length=448	26S proteasome regulatory subunit 4, putative|location=Pf3D7_10:347206-348667(-)|length=448		1	1	1	1	1	1	1	2.7	2.7	2.7	49.838	448	6.5						1	1						2	0.012897				0
141	972	101			8			PF10_0220	PF10_0220	1	1	1			>IPI:PF10_0220|organism=Plasmodium_falciparum_3D7|product=phospholipid scramblase 1, putative|location=Pf3D7_10:951750-952577(-)|length=275	phospholipid scramblase 1, putative|location=Pf3D7_10:951750-952577(-)|length=275		1	1	1	1	1	1	1	4.7	4.7	4.7	33.019	275	4				1									1	0.0099184				0
142	371							PF10_0254	PF10_0254	1	1	1			>IPI:PF10_0254|organism=Plasmodium_falciparum_3D7|product=conserved Plasmodium protein, unknown function|location=Pf3D7_10:1091434-1097275(-)|length=1313	conserved Plasmodium protein, unknown function|location=Pf3D7_10:1091434-1097275(-)|length=1313		1	1	1	1	1	1	1	0.9	0.9	0.9	154.54	1313	10									1		1		2	0.016843				0
156	251;1124							PF11_0071	PF11_0071	2	2	2			>IPI:PF11_0071|organism=Plasmodium_falciparum_3D7|product=RuvB DNA helicase, putative|location=Pf3D7_11:255714-257141(-)|length=475	RuvB DNA helicase, putative|location=Pf3D7_11:255714-257141(-)|length=475		1	2	2	2	2	2	2	4.2	4.2	4.2	53.405	475	6.5						1	1						2	2.2258e-06				0
159	1055							PF11_0139	PF11_0139	1	1	1			>IPI:PF11_0139|organism=Plasmodium_falciparum_3D7|product=protein tyrosine phosphatase|location=Pf3D7_11:511104-511760(-)|length=218	protein tyrosine phosphatase|location=Pf3D7_11:511104-511760(-)|length=218		1	1	1	1	1	1	1	4.1	4.1	4.1	25.102	218	2.33		2	1										3	0.033452				0
162	276							PF11_0177	PF11_0177	1	1	1			>IPI:PF11_0177|organism=Plasmodium_falciparum_3D7|product=deubiquinating/deneddylating enzyme|location=Pf3D7_11:652578-653975(+)|length=465	deubiquinating/deneddylating enzyme|location=Pf3D7_11:652578-653975(+)|length=465		1	1	1	1	1	1	1	3.2	3.2	3.2	54.46	465	7							1						1	0.027122				0
166	859							PF11_0197	PF11_0197	1	1	1			>IPI:PF11_0197|organism=Plasmodium_falciparum_3D7|product=conserved Plasmodium protein, unknown function|location=Pf3D7_11:718649-719764(-)|length=371	conserved Plasmodium protein, unknown function|location=Pf3D7_11:718649-719764(-)|length=371		1	1	1	1	1	1	1	2.2	2.2	2.2	42.991	371	5.67					1	2							3	0.0097805				0
169	1278							PF11_0281	PF11_0281	1	1	1			>IPI:PF11_0281|organism=Plasmodium_falciparum_3D7|product=protein phosphatase, putative|location=Pf3D7_11:1056196-1058052(-)|length=287	protein phosphatase, putative|location=Pf3D7_11:1056196-1058052(-)|length=287		1	1	1	1	1	1	1	3.1	3.1	3.1	34.461	287	4				2									2	0.021339				0
173	571;760	106			148			PF11_0303	PF11_0303	2	2	2			>IPI:PF11_0303|organism=Plasmodium_falciparum_3D7|product=26S proteasome regulatory complex subunit, putative|location=Pf3D7_11:1128772-1130811(+)|length=393	26S proteasome regulatory complex subunit, putative|location=Pf3D7_11:1128772-1130811(+)|length=393		1	2	2	2	2	2	2	6.4	6.4	6.4	46.624	393	5					2								2	7.1953e-11				0
176	177							PF11_0319	PF11_0319	1	1	1			>IPI:PF11_0319|organism=Plasmodium_falciparum_3D7|product=mitochondrial rpoD precursor, putative|location=Pf3D7_11:1190121-1194333(+)|length=1352	mitochondrial rpoD precursor, putative|location=Pf3D7_11:1190121-1194333(+)|length=1352		1	1	1	1	1	1	1	0.9	0.9	0.9	165.11	1352	5					1								1	0.016529				0
179	1034							PF11_0342	PF11_0342	1	1	1			>IPI:PF11_0342|organism=Plasmodium_falciparum_3D7|product=conserved Plasmodium protein, unknown function|location=Pf3D7_11:1281282-1287631(-)|length=2072	conserved Plasmodium protein, unknown function|location=Pf3D7_11:1281282-1287631(-)|length=2072		1	1	1	1	1	1	1	0.6	0.6	0.6	245.04	2072	11											1		1	0.032146				0
181	894							PF11_0364	PF11_0364	1	1	1			>IPI:PF11_0364|organism=Plasmodium_falciparum_3D7|product=conserved Plasmodium protein, unknown function|location=Pf3D7_11:1384376-1385113(-)|length=245	conserved Plasmodium protein, unknown function|location=Pf3D7_11:1384376-1385113(-)|length=245		1	1	1	1	1	1	1	4.1	4.1	4.1	28.496	245	3			2										2	0.0046697				0
184	533;1164							PF11_0457	PF11_0457	2	2	2			>IPI:PF11_0457|organism=Plasmodium_falciparum_3D7|product=Ubiquitin activating enzyme (E1) subunit Aos1, putative|location=Pf3D7_11:1768325-1769341(+)|length=338	Ubiquitin activating enzyme (E1) subunit Aos1, putative|location=Pf3D7_11:1768325-1769341(+)|length=338		1	2	2	2	2	2	2	5.3	5.3	5.3	39.688	338	5					2								2	9.7998e-07				0
185	898							PF11_0461	PF11_0461	1	1	1			>IPI:PF11_0461|organism=Plasmodium_falciparum_3D7|product=PfRab6, GTPase|location=Pf3D7_11:1777522-1778925(-)|length=207	PfRab6, GTPase|location=Pf3D7_11:1777522-1778925(-)|length=207		1	1	1	1	1	1	1	5.3	5.3	5.3	23.609	207	3			1										1	0.035662				0
188	1196							PF13_0021	PF13_0021	1	1	1			>IPI:PF13_0021|organism=Plasmodium_falciparum_3D7|product=small heat shock protein, putative|location=Pf3D7_13:236002-236637(-)|length=211	small heat shock protein, putative|location=Pf3D7_13:236002-236637(-)|length=211		1	1	1	1	1	1	1	4.3	4.3	4.3	25.195	211	3.33			2	1									3	0.00049462				0
192	762;1195;1263							PF13_0086	PF13_0086	3	3	3			>IPI:PF13_0086|organism=Plasmodium_falciparum_3D7|product=conserved Plasmodium protein, unknown function|location=Pf3D7_13:644916-646594(+)|length=477	conserved Plasmodium protein, unknown function|location=Pf3D7_13:644916-646594(+)|length=477		1	3	3	3	3	3	3	8	8	8	56.342	477	5.56			1		3	3	2						9	3.1612e-28				0
201	523;537							PF13_0179	PF13_0179	2	2	2			>IPI:PF13_0179|organism=Plasmodium_falciparum_3D7|product=isoleucine - tRNA ligase, putative|location=Pf3D7_13:1350240-1354058(-)|length=1272	isoleucine - tRNA ligase, putative|location=Pf3D7_13:1350240-1354058(-)|length=1272		1	2	2	2	2	2	2	1.9	1.9	1.9	151.31	1272	10.3									1		2		3	1.3801e-05				0
202	1433							PF13_0180	PF13_0180	1	1	1			>IPI:PF13_0180|organism=Plasmodium_falciparum_3D7|product=cochaperonin|location=Pf3D7_13:1355483-1357392(+)|length=258	cochaperonin|location=Pf3D7_13:1355483-1357392(+)|length=258		1	1	1	1	1	1	1	4.7	4.7	4.7	29.063	258	3			1										1	0.011198				0
203	1438							PF13_0213	PF13_0213	1	1	1			>IPI:PF13_0213|organism=Plasmodium_falciparum_3D7|product=60S ribosomal protein L6-2, putative|location=Pf3D7_13:1545265-1545930(-)|length=221	60S ribosomal protein L6-2, putative|location=Pf3D7_13:1545265-1545930(-)|length=221		1	1	1	1	1	1	1	4.1	4.1	4.1	25.532	221	3			2										2	0.026817				0
208	963							PF13_0233	PF13_0233	1	1	1			>IPI:PF13_0233|organism=Plasmodium_falciparum_3D7|product=myosin A|location=Pf3D7_13:1673730-1676570(+)|length=818	myosin A|location=Pf3D7_13:1673730-1676570(+)|length=818		1	1	1	1	1	1	1	1.1	1.1	1.1	92.276	818	9									1				1	0.034602				0
215	918	128			133			PF13_0315	PF13_0315	1	1	1			>IPI:PF13_0315|organism=Plasmodium_falciparum_3D7|product=RNA binding protein, putative|location=Pf3D7_13:2355584-2357531(-)|length=509	RNA binding protein, putative|location=Pf3D7_13:2355584-2357531(-)|length=509		1	1	1	1	1	1	1	2.4	2.4	2.4	57.114	509	5					1								1	0.006572				0
219	915							PF13_0338	PF13_0338	1	1	1			>IPI:PF13_0338|organism=Plasmodium_falciparum_3D7|product=cysteine-rich surface protein|location=Pf3D7_13:2564891-2567281(+)|length=796	cysteine-rich surface protein|location=Pf3D7_13:2564891-2567281(+)|length=796		1	1	1	1	1	1	1	1.5	1.5	1.5	92.727	796	12												2	2	1.1148e-05				0
246	77							PF14_0346	PF14_0346	1	1	1			>IPI:PF14_0346|organism=Plasmodium_falciparum_3D7|product=cGMP-dependent protein kinase|location=Pf3D7_14:1490597-1494157(-)|length=853	cGMP-dependent protein kinase|location=Pf3D7_14:1490597-1494157(-)|length=853		1	1	1	1	1	1	1	1.9	1.9	1.9	97.693	853	9									1				1	0.00063974				0
273	1240							PF14_0641	PF14_0641	1	1	1			>IPI:PF14_0641|organism=Plasmodium_falciparum_3D7|product=1-deoxy-D-xylulose 5-phosphate reductoisomerase|location=Pf3D7_14:2750894-2752360(+)|length=488	1-deoxy-D-xylulose 5-phosphate reductoisomerase|location=Pf3D7_14:2750894-2752360(+)|length=488		1	1	1	1	1	1	1	2	2	2	55.756	488	6						2							2	3.7603e-08				0
275	644	163			183			PF14_0676	PF14_0676	1	1	1			>IPI:PF14_0676|organism=Plasmodium_falciparum_3D7|product=20S proteasome beta 4 subunit, putative|location=Pf3D7_14:2897854-2898595(+)|length=195	20S proteasome beta 4 subunit, putative|location=Pf3D7_14:2897854-2898595(+)|length=195		1	1	1	1	1	1	1	7.2	7.2	7.2	22.862	195	2		1											1	0.00083881				0
280	788							PFA0110w	PFA0110w	1	1	1			>IPI:PFA0110w|organism=Plasmodium_falciparum_3D7|product=DNAJ protein, putative|location=Pf3D7_01:99052-102515(+)|length=1085	DNAJ protein, putative|location=Pf3D7_01:99052-102515(+)|length=1085		1	1	1	1	1	1	1	1.1	1.1	1.1	126.52	1085	11											1		1	2.0312e-05				0
282	1213	164			242			PFA0160c	PFA0160c	1	1	1			>IPI:PFA0160c|organism=Plasmodium_falciparum_3D7|product=nucleoside transporter, putative|location=Pf3D7_01:140896-142453(-)|length=434	nucleoside transporter, putative|location=Pf3D7_01:140896-142453(-)|length=434		1	1	1	1	1	1	1	3.5	3.5	3.5	50.01	434	12												2	2	2.5193e-79				0
283	173							PFA0205w	PFA0205w	1	1	1			>IPI:PFA0205w|organism=Plasmodium_falciparum_3D7|product=conserved Plasmodium membrane protein, unknown function|location=Pf3D7_01:178322-181025(+)|length=791	conserved Plasmodium membrane protein, unknown function|location=Pf3D7_01:178322-181025(+)|length=791		1	1	1	1	1	1	1	2	2	2	92.735	791	8								2					2	7.4643e-38				0
287	1328	167			224			PFA0440w	PFA0440w	1	1	1			>IPI:PFA0440w|organism=Plasmodium_falciparum_3D7|product=photosensitized INA-labeled protein 1, PhIL1, putative|location=Pf3D7_01:364471-365145(+)|length=224	photosensitized INA-labeled protein 1, PhIL1, putative|location=Pf3D7_01:364471-365145(+)|length=224		1	1	1	1	1	1	1	6.2	6.2	6.2	25.477	224	2		1											1	0.043493				0
289	956;1117							PFB0106c	PFB0106c	2	2	2			>IPI:PFB0106c|organism=Plasmodium_falciparum_3D7|product=Plasmodium exported protein, unknown function|location=Pf3D7_02:112547-113682(-)|length=290	Plasmodium exported protein, unknown function|location=Pf3D7_02:112547-113682(-)|length=290		1	2	2	2	2	2	2	5.9	5.9	5.9	33.741	290	2.5		1	1										2	1.2932e-50				0
301	1397							PFC0275w	PFC0275w	1	1	1			>IPI:PFC0275w|organism=Plasmodium_falciparum_3D7|product=FAD-dependent glycerol-3-phosphate dehydrogenase, putative|location=Pf3D7_03:295191-297152(+)|length=653	FAD-dependent glycerol-3-phosphate dehydrogenase, putative|location=Pf3D7_03:295191-297152(+)|length=653		1	1	1	1	1	1	1	2.1	2.1	2.1	74.688	653	8								1					1	4.7737e-05				0
304	1302							PFC0300c	PFC0300c	1	1	1			>IPI:PFC0300c|organism=Plasmodium_falciparum_3D7|product=60S ribosomal protein L7, putative|location=Pf3D7_03:311650-312910(-)|length=257	60S ribosomal protein L7, putative|location=Pf3D7_03:311650-312910(-)|length=257		1	1	1	1	1	1	1	4.7	4.7	4.7	30.523	257	4				1									1	0.011781				0
324	1046	184			38			PFD1120c	PFD1120c	1	1	1			>IPI:PFD1120c|organism=Plasmodium_falciparum_3D7|product=early transcribed membrane protein 4, ETRAMP4|location=Pf3D7_04:1075873-1076283(-)|length=136	early transcribed membrane protein 4, ETRAMP4|location=Pf3D7_04:1075873-1076283(-)|length=136		1	1	1	1	1	1	1	8.1	8.1	8.1	14.891	136	2		1											1	0.069034				0
325	1182							PFD1170c	PFD1170c	1	1	1			>IPI:PFD1170c|organism=Plasmodium_falciparum_3D7|product=Plasmodium exported protein (PHISTb), unknown function|location=Pf3D7_04:1116974-1118115(-)|length=309	Plasmodium exported protein (PHISTb), unknown function|location=Pf3D7_04:1116974-1118115(-)|length=309		1	1	1	1	1	1	1	2.9	2.9	2.9	35.961	309	3.5			1	1									2	2.0453e-05				0
333	696							PFE0650c	PFE0650c	1	1	1			>IPI:PFE0650c|organism=Plasmodium_falciparum_3D7|product=conserved Plasmodium protein, unknown function|location=Pf3D7_05:557037-558010(-)|length=251	conserved Plasmodium protein, unknown function|location=Pf3D7_05:557037-558010(-)|length=251		1	1	1	1	1	1	1	5.2	5.2	5.2	28.852	251	4				1									1	1.4909e-05				0
345	1163	191			467			PFE1155c	PFE1155c	1	1	1			>IPI:PFE1155c|organism=Plasmodium_falciparum_3D7|product=mitochondrial processing peptidase alpha subunit, putative|location=Pf3D7_05:963222-965039(-)|length=534	mitochondrial processing peptidase alpha subunit, putative|location=Pf3D7_05:963222-965039(-)|length=534		1	1	1	1	1	1	1	1.7	1.7	1.7	61.772	534	7							1						1	0.040807				0
353	555							PFF0090w	PFF0090w	1	1	1			>IPI:PFF0090w|organism=Plasmodium_falciparum_3D7|product=conserved Plasmodium protein, unknown function|location=Pf3D7_06:78187-78781(+)|length=128	conserved Plasmodium protein, unknown function|location=Pf3D7_06:78187-78781(+)|length=128		1	1	1	1	1	1	1	11.7	11.7	11.7	14.725	128	2		1											1	3.1296e-05				0
361	372							PFF0815w	PFF0815w	1	1	1			>IPI:PFF0815w|organism=Plasmodium_falciparum_3D7|product=malate:quinone oxidoreductase, putative|location=Pf3D7_06:695926-697491(+)|length=521	malate:quinone oxidoreductase, putative|location=Pf3D7_06:695926-697491(+)|length=521		1	1	1	1	1	1	1	2.5	2.5	2.5	59.506	521	6						1							1	0.01526				0
362	310	199			631			PFF0870w	PFF0870w	1	1	1			>IPI:PFF0870w|organism=Plasmodium_falciparum_3D7|product=conserved Plasmodium membrane protein, unknown function|location=Pf3D7_06:758606-760993(+)|length=795	conserved Plasmodium membrane protein, unknown function|location=Pf3D7_06:758606-760993(+)|length=795		1	1	1	1	1	1	1	1.5	1.5	1.5	92.754	795	3			1										1	0.016197				0
379	1005							PFI0490c	PFI0490c	1	1	1			>IPI:PFI0490c|organism=Plasmodium_falciparum_3D7|product=ran-binding protein, putative|location=Pf3D7_09:456950-461309(-)|length=1198	ran-binding protein, putative|location=Pf3D7_09:456950-461309(-)|length=1198		1	1	1	1	1	1	1	0.8	0.8	0.8	139.18	1198	10										1			1	0.0023804				0
390	780							PFI1130c	PFI1130c	1	1	1			>IPI:PFI1130c|organism=Plasmodium_falciparum_3D7|product=DNA-directed RNA polymerase II, putative|location=Pf3D7_09:939570-940577(-)|length=335	DNA-directed RNA polymerase II, putative|location=Pf3D7_09:939570-940577(-)|length=335		1	1	1	1	1	1	1	2.7	2.7	2.7	38.345	335	5					3								3	0.034028				0
393	608;697							PFI1370c	PFI1370c	2	2	2			>IPI:PFI1370c|organism=Plasmodium_falciparum_3D7|product=phosphatidylserine decarboxylase|location=Pf3D7_09:1131064-1132125(-)|length=353	phosphatidylserine decarboxylase|location=Pf3D7_09:1131064-1132125(-)|length=353		1	2	2	2	2	2	2	6.8	6.8	6.8	41.547	353	4				2									2	1.6404e-10				0
398	175;1029							PFL0105w	PFL0105w	2	2	2			>IPI:PFL0105w|organism=Plasmodium_falciparum_3D7|product=conserved Plasmodium protein, unknown function|location=Pf3D7_12:113787-115923(+)|length=401	conserved Plasmodium protein, unknown function|location=Pf3D7_12:113787-115923(+)|length=401		1	2	2	2	2	2	2	6.7	6.7	6.7	46.668	401	6.5						1	1						2	1.0921e-10				0
403	83;274							PFL0580w	PFL0580w	2	2	2			>IPI:PFL0580w|organism=Plasmodium_falciparum_3D7|product=DNA replication licensing factor MCM5, putative|location=Pf3D7_12:521681-524464(+)|length=758	DNA replication licensing factor MCM5, putative|location=Pf3D7_12:521681-524464(+)|length=758		1	2	2	2	2	2	2	3	3	3	85.858	758	9									2				2	0.00049415				0
405	1423							PFL0595c	PFL0595c	1	1	1			>IPI:PFL0595c|organism=Plasmodium_falciparum_3D7|product=glutathione peroxidase|location=Pf3D7_12:534906-535909(-)|length=205	glutathione peroxidase|location=Pf3D7_12:534906-535909(-)|length=205		1	1	1	1	1	1	1	4.9	4.9	4.9	23.952	205	2.33		2	1										3	0.013218				0
407	548							PFL0725w	PFL0725w	1	1	1			>IPI:PFL0725w|organism=Plasmodium_falciparum_3D7|product=thioredoxin peroxidase 2|location=Pf3D7_12:621118-621768(+)|length=216	thioredoxin peroxidase 2|location=Pf3D7_12:621118-621768(+)|length=216		1	1	1	1	1	1	1	5.1	5.1	5.1	24.68	216	3			3										3	0.003949				0
408	1010	238			330			PFL0780w	PFL0780w	1	1	1			>IPI:PFL0780w|organism=Plasmodium_falciparum_3D7|product=glycerol-3-phosphate dehydrogenase, putative|location=Pf3D7_12:648882-650545(+)|length=367	glycerol-3-phosphate dehydrogenase, putative|location=Pf3D7_12:648882-650545(+)|length=367		1	1	1	1	1	1	1	3.8	3.8	3.8	41.233	367	5					1								1	2.6745e-08				0
413	1321			19			71	PFL1160c	PFL1160c	1	1	1			>IPI:PFL1160c|organism=Plasmodium_falciparum_3D7|product=conserved Plasmodium protein, unknown function|location=Pf3D7_12:976812-977881(-)|length=192	conserved Plasmodium protein, unknown function|location=Pf3D7_12:976812-977881(-)|length=192		1	1	1	1	1	1	1	5.2	5.2	5.2	22.175	192	3			1										1	0.0064556				0
415	531							PFL1180w	PFL1180w	1	1	1			>IPI:PFL1180w|organism=Plasmodium_falciparum_3D7|product=chromatin assembly protein (ASF1), putative|location=Pf3D7_12:998345-999267(+)|length=273	chromatin assembly protein (ASF1), putative|location=Pf3D7_12:998345-999267(+)|length=273		1	1	1	1	1	1	1	2.9	2.9	2.9	31.547	273	3			3										3	5.1065e-05				0
423	1242							PFL1550w	PFL1550w	1	1	1			>IPI:PFL1550w|organism=Plasmodium_falciparum_3D7|product=lipoamide dehydrogenase|location=Pf3D7_12:1333125-1334887(+)|length=512	lipoamide dehydrogenase|location=Pf3D7_12:1333125-1334887(+)|length=512		1	1	1	1	1	1	1	2.1	2.1	2.1	57.227	512	7							2						2	0.01574				0
434	463							PFL2355w	PFL2355w	1	1	1			>IPI:PFL2355w|organism=Plasmodium_falciparum_3D7|product=conserved Plasmodium protein, unknown function|location=Pf3D7_12:2008181-2009695(+)|length=392	conserved Plasmodium protein, unknown function|location=Pf3D7_12:2008181-2009695(+)|length=392		1	1	1	1	1	1	1	2.6	2.6	2.6	44.832	392	6						1							1	0.0096549				0
436	382							PFL2465c	PFL2465c	1	1	1			>IPI:PFL2465c|organism=Plasmodium_falciparum_3D7|product=thymidylate kinase|location=Pf3D7_12:2095048-2096494(-)|length=210	thymidylate kinase|location=Pf3D7_12:2095048-2096494(-)|length=210		1	1	1	1	1	1	1	4.3	4.3	4.3	24.691	210	3			1										1	0.03975				0
[truncated: 30 more columns]
